# Supplementary material for: A novel biomarker selection method using multimodal neuroimaging data
Source: PLoS One. 2024 Apr 4;19(4):e0289401. doi: 10.1371/journal.pone.0289401 (PMC10994318; doi:10.1371/journal.pone.0289401)
Supplement: S1 Data — (TXT) [file pone.0289401.s002.txt]

ID Group ROI_1 ROI_2 Value Measure ROI_1_ROI_2
1 0 1 2 -0.236 fMRI 1_2
1 0 1 3 0.0153 fMRI 1_3
1 0 1 4 0.3382 fMRI 1_4
1 0 1 5 0.2404 fMRI 1_5
1 0 1 6 0.5789 fMRI 1_6
1 0 1 7 0.3591 fMRI 1_7
1 0 1 8 0.0155 fMRI 1_8
1 0 1 9 0.1572 fMRI 1_9
1 0 1 10 0.3511 fMRI 1_10
1 0 1 11 1.082 fMRI 1_11
1 0 1 12 -0.2957 fMRI 1_12
1 0 1 13 -0.0157 fMRI 1_13
1 0 1 14 0.25 fMRI 1_14
1 0 1 15 0.1179 fMRI 1_15
1 0 1 16 -3e-04 fMRI 1_16
1 0 1 17 -0.2008 fMRI 1_17
1 0 1 18 0.1152 fMRI 1_18
1 0 1 19 0.4024 fMRI 1_19
1 0 1 20 0.4351 fMRI 1_20
1 0 1 21 0.141 fMRI 1_21
1 0 1 22 -0.0388 fMRI 1_22
1 0 1 23 -0.0053 fMRI 1_23
1 0 1 24 -0.127 fMRI 1_24
1 0 1 25 0.1845 fMRI 1_25
1 0 1 26 0.1345 fMRI 1_26
1 0 1 27 0.0136 fMRI 1_27
1 0 1 28 -0.0432 fMRI 1_28
1 0 1 29 0.1127 fMRI 1_29
1 0 1 30 -0.0702 fMRI 1_30
1 0 1 31 0.2445 fMRI 1_31
1 0 1 32 -0.1002 fMRI 1_32
1 0 1 33 0.2573 fMRI 1_33
1 0 1 34 0.1602 fMRI 1_34
1 0 1 35 0.2441 fMRI 1_35
1 0 1 36 0.313 fMRI 1_36
1 0 1 37 0.0417 fMRI 1_37
1 0 1 38 0.2252 fMRI 1_38
1 0 1 39 0.0783 fMRI 1_39
1 0 1 40 0.1468 fMRI 1_40
1 0 1 41 0.2718 fMRI 1_41
1 0 1 42 0.1588 fMRI 1_42
1 0 1 43 0.0046 fMRI 1_43
1 0 1 44 0.1953 fMRI 1_44
1 0 1 45 0.3335 fMRI 1_45
1 0 1 46 0.3697 fMRI 1_46
1 0 1 47 0.1289 fMRI 1_47
1 0 1 48 0.5054 fMRI 1_48
1 0 1 49 0.1916 fMRI 1_49
1 0 1 50 0.1729 fMRI 1_50
1 0 1 51 0.1235 fMRI 1_51
1 0 1 52 0.4081 fMRI 1_52
1 0 1 53 0.3186 fMRI 1_53
1 0 1 54 0.5083 fMRI 1_54
1 0 1 55 0.2627 fMRI 1_55
1 0 1 56 0.0181 fMRI 1_56
1 0 1 57 0.009 fMRI 1_57
1 0 1 58 0.0206 fMRI 1_58
1 0 1 59 -0.2942 fMRI 1_59
1 0 1 60 0.1283 fMRI 1_60
1 0 1 61 -0.1733 fMRI 1_61
1 0 1 62 0.1166 fMRI 1_62
1 0 1 63 0.1426 fMRI 1_63
1 0 1 64 -0.1098 fMRI 1_64
1 0 1 65 0.1488 fMRI 1_65
1 0 1 66 0.0323 fMRI 1_66
1 0 1 67 0.4925 fMRI 1_67
1 0 1 68 0.2454 fMRI 1_68
1 0 1 69 0.2141 fMRI 1_69
1 0 1 70 0.1517 fMRI 1_70
1 0 1 71 0.1252 fMRI 1_71
1 0 1 72 -0.1879 fMRI 1_72
1 0 1 73 0.1346 fMRI 1_73
1 0 1 74 0.2742 fMRI 1_74
1 0 1 75 0.3656 fMRI 1_75
1 0 1 76 0.534 fMRI 1_76
1 0 1 77 0.0533 fMRI 1_77
1 0 1 78 0.129 fMRI 1_78
1 0 1 79 0.2458 fMRI 1_79
1 0 1 80 0.5461 fMRI 1_80
1 0 1 81 0.1349 fMRI 1_81
1 0 1 82 0.6463 fMRI 1_82
1 0 1 83 0.5251 fMRI 1_83
1 0 1 84 0.0206 fMRI 1_84
1 0 1 85 0.0037 fMRI 1_85
1 0 1 86 0.5054 fMRI 1_86
1 0 1 87 0.4184 fMRI 1_87
1 0 2 3 0.3392 fMRI 2_3
1 0 2 4 0.1725 fMRI 2_4
1 0 2 5 0.141 fMRI 2_5
1 0 2 6 -0.0791 fMRI 2_6
1 0 2 7 -0.2238 fMRI 2_7
1 0 2 8 0.1058 fMRI 2_8
1 0 2 9 -0.155 fMRI 2_9
1 0 2 10 0.0854 fMRI 2_10
1 0 2 11 -0.0745 fMRI 2_11
1 0 2 12 1.046 fMRI 2_12
1 0 2 13 0.3806 fMRI 2_13
1 0 2 14 0.0161 fMRI 2_14
1 0 2 15 0.0153 fMRI 2_15
1 0 2 16 -0.0868 fMRI 2_16
1 0 2 17 0.1643 fMRI 2_17
1 0 2 18 0.3299 fMRI 2_18
1 0 2 19 0.0995 fMRI 2_19
1 0 2 20 -0.1917 fMRI 2_20
1 0 2 21 0.3974 fMRI 2_21
1 0 2 22 0.1073 fMRI 2_22
1 0 2 23 -0.123 fMRI 2_23
1 0 2 24 0.0312 fMRI 2_24
1 0 2 25 -0.0476 fMRI 2_25
1 0 2 26 -0.0453 fMRI 2_26
1 0 2 27 -0.0864 fMRI 2_27
1 0 2 28 0.1373 fMRI 2_28
1 0 2 29 -0.1238 fMRI 2_29
1 0 2 30 -0.0166 fMRI 2_30
1 0 2 31 -0.3723 fMRI 2_31
1 0 2 32 0.0354 fMRI 2_32
1 0 2 33 -0.0847 fMRI 2_33
1 0 2 34 -0.1119 fMRI 2_34
1 0 2 35 -0.2279 fMRI 2_35
1 0 2 36 -0.041 fMRI 2_36
1 0 2 37 -0.126 fMRI 2_37
1 0 2 38 -0.1163 fMRI 2_38
1 0 2 39 -0.1786 fMRI 2_39
1 0 2 40 -0.0362 fMRI 2_40
1 0 2 41 -0.1147 fMRI 2_41
1 0 2 42 0.0058 fMRI 2_42
1 0 2 43 -0.1052 fMRI 2_43
1 0 2 44 0.1155 fMRI 2_44
1 0 2 45 0.1581 fMRI 2_45
1 0 2 46 0.0183 fMRI 2_46
1 0 2 47 -0.097 fMRI 2_47
1 0 2 48 -0.0458 fMRI 2_48
1 0 2 49 -0.0769 fMRI 2_49
1 0 2 50 0.0188 fMRI 2_50
1 0 2 51 -0.1991 fMRI 2_51
1 0 2 52 -0.1222 fMRI 2_52
1 0 2 53 -0.0474 fMRI 2_53
1 0 2 54 -0.2833 fMRI 2_54
1 0 2 55 0.1822 fMRI 2_55
1 0 2 56 -0.1298 fMRI 2_56
1 0 2 57 -0.1389 fMRI 2_57
1 0 2 58 -0.0819 fMRI 2_58
1 0 2 59 0.3096 fMRI 2_59
1 0 2 60 -0.0317 fMRI 2_60
1 0 2 61 0.0103 fMRI 2_61
1 0 2 62 0.0837 fMRI 2_62
1 0 2 63 -0.0257 fMRI 2_63
1 0 2 64 0.1079 fMRI 2_64
1 0 2 65 -0.234 fMRI 2_65
1 0 2 66 -0.0582 fMRI 2_66
1 0 2 67 -0.2038 fMRI 2_67
1 0 2 68 -0.2345 fMRI 2_68
1 0 2 69 -0.2981 fMRI 2_69
1 0 2 70 -0.1419 fMRI 2_70
1 0 2 71 -0.3281 fMRI 2_71
1 0 2 72 -0.305 fMRI 2_72
1 0 2 73 -0.2383 fMRI 2_73
1 0 2 74 -0.1527 fMRI 2_74
1 0 2 75 -0.1366 fMRI 2_75
1 0 2 76 -0.3049 fMRI 2_76
1 0 2 77 -0.0674 fMRI 2_77
1 0 2 78 0.0489 fMRI 2_78
1 0 2 79 -0.1583 fMRI 2_79
1 0 2 80 -0.0888 fMRI 2_80
1 0 2 81 -0.1257 fMRI 2_81
1 0 2 82 -0.1767 fMRI 2_82
1 0 2 83 -0.082 fMRI 2_83
1 0 2 84 -5e-04 fMRI 2_84
1 0 2 85 -0.0851 fMRI 2_85
1 0 2 86 -0.1943 fMRI 2_86
1 0 2 87 -0.2351 fMRI 2_87
1 0 3 4 0.2898 fMRI 3_4
1 0 3 5 0.3033 fMRI 3_5
1 0 3 6 -0.0701 fMRI 3_6
1 0 3 7 -0.0343 fMRI 3_7
1 0 3 8 0.1177 fMRI 3_8
1 0 3 9 0.3897 fMRI 3_9
1 0 3 10 -0.0053 fMRI 3_10
1 0 3 11 0.0578 fMRI 3_11
1 0 3 12 0.2864 fMRI 3_12
1 0 3 13 0.7928 fMRI 3_13
1 0 3 14 0.141 fMRI 3_14
1 0 3 15 0.1616 fMRI 3_15
1 0 3 16 0.1154 fMRI 3_16
1 0 3 17 0.1745 fMRI 3_17
1 0 3 18 0.3303 fMRI 3_18
1 0 3 19 0.0585 fMRI 3_19
1 0 3 20 -0.1431 fMRI 3_20
1 0 3 21 0.1723 fMRI 3_21
1 0 3 22 -0.0318 fMRI 3_22
1 0 3 23 -0.0596 fMRI 3_23
1 0 3 24 -0.0838 fMRI 3_24
1 0 3 25 0.1208 fMRI 3_25
1 0 3 26 0.0816 fMRI 3_26
1 0 3 27 -0.0725 fMRI 3_27
1 0 3 28 -0.1051 fMRI 3_28
1 0 3 29 0.1164 fMRI 3_29
1 0 3 30 0.1881 fMRI 3_30
1 0 3 31 0.1611 fMRI 3_31
1 0 3 32 0.1532 fMRI 3_32
1 0 3 33 -0.1338 fMRI 3_33
1 0 3 34 -0.048 fMRI 3_34
1 0 3 35 -0.2338 fMRI 3_35
1 0 3 36 0.0698 fMRI 3_36
1 0 3 37 0.0367 fMRI 3_37
1 0 3 38 0.0429 fMRI 3_38
1 0 3 39 0.1812 fMRI 3_39
1 0 3 40 0.1436 fMRI 3_40
1 0 3 41 -0.1582 fMRI 3_41
1 0 3 42 0.0728 fMRI 3_42
1 0 3 43 -0.1579 fMRI 3_43
1 0 3 44 0.1473 fMRI 3_44
1 0 3 45 0.1554 fMRI 3_45
1 0 3 46 0.3897 fMRI 3_46
1 0 3 47 0.0285 fMRI 3_47
1 0 3 48 0.0399 fMRI 3_48
1 0 3 49 0.0872 fMRI 3_49
1 0 3 50 0.1151 fMRI 3_50
1 0 3 51 -0.2488 fMRI 3_51
1 0 3 52 -0.0323 fMRI 3_52
1 0 3 53 0.0177 fMRI 3_53
1 0 3 54 -0.1755 fMRI 3_54
1 0 3 55 -0.0204 fMRI 3_55
1 0 3 56 0.0524 fMRI 3_56
1 0 3 57 0.066 fMRI 3_57
1 0 3 58 -0.0154 fMRI 3_58
1 0 3 59 0.1601 fMRI 3_59
1 0 3 60 0.0723 fMRI 3_60
1 0 3 61 -0.1563 fMRI 3_61
1 0 3 62 -0.2022 fMRI 3_62
1 0 3 63 0.1423 fMRI 3_63
1 0 3 64 0.3672 fMRI 3_64
1 0 3 65 0.1622 fMRI 3_65
1 0 3 66 0.1874 fMRI 3_66
1 0 3 67 -0.061 fMRI 3_67
1 0 3 68 -0.1488 fMRI 3_68
1 0 3 69 -0.1807 fMRI 3_69
1 0 3 70 0.05 fMRI 3_70
1 0 3 71 -0.0953 fMRI 3_71
1 0 3 72 -0.0111 fMRI 3_72
1 0 3 73 0.1719 fMRI 3_73
1 0 3 74 0.0415 fMRI 3_74
1 0 3 75 -0.182 fMRI 3_75
1 0 3 76 0.063 fMRI 3_76
1 0 3 77 -0.1276 fMRI 3_77
1 0 3 78 0.2747 fMRI 3_78
1 0 3 79 0.1427 fMRI 3_79
1 0 3 80 0.2292 fMRI 3_80
1 0 3 81 0.0553 fMRI 3_81
1 0 3 82 -0.0928 fMRI 3_82
1 0 3 83 0.0263 fMRI 3_83
1 0 3 84 0.0858 fMRI 3_84
1 0 3 85 0.0645 fMRI 3_85
1 0 3 86 -0.0824 fMRI 3_86
1 0 3 87 0.0597 fMRI 3_87
1 0 4 5 0.3064 fMRI 4_5
1 0 4 6 0.1664 fMRI 4_6
1 0 4 7 0.0778 fMRI 4_7
1 0 4 8 0.2327 fMRI 4_8
1 0 4 9 0.1827 fMRI 4_9
1 0 4 10 0.1785 fMRI 4_10
1 0 4 11 0.3243 fMRI 4_11
1 0 4 12 0.0353 fMRI 4_12
1 0 4 13 0.2774 fMRI 4_13
1 0 4 14 0.5638 fMRI 4_14
1 0 4 15 0.196 fMRI 4_15
1 0 4 16 -0.1177 fMRI 4_16
1 0 4 17 0.2511 fMRI 4_17
1 0 4 18 0.4481 fMRI 4_18
1 0 4 19 0.3795 fMRI 4_19
1 0 4 20 0.0645 fMRI 4_20
1 0 4 21 0.4904 fMRI 4_21
1 0 4 22 0.0883 fMRI 4_22
1 0 4 23 -0.0976 fMRI 4_23
1 0 4 24 -0.1505 fMRI 4_24
1 0 4 25 0.1355 fMRI 4_25
1 0 4 26 -0.0479 fMRI 4_26
1 0 4 27 -0.1481 fMRI 4_27
1 0 4 28 0.0438 fMRI 4_28
1 0 4 29 0.0733 fMRI 4_29
1 0 4 30 0.225 fMRI 4_30
1 0 4 31 0.1998 fMRI 4_31
1 0 4 32 0.247 fMRI 4_32
1 0 4 33 0.077 fMRI 4_33
1 0 4 34 0.0418 fMRI 4_34
1 0 4 35 0.2387 fMRI 4_35
1 0 4 36 0.3009 fMRI 4_36
1 0 4 37 0.139 fMRI 4_37
1 0 4 38 0.1916 fMRI 4_38
1 0 4 39 0.1835 fMRI 4_39
1 0 4 40 0.387 fMRI 4_40
1 0 4 41 0.3786 fMRI 4_41
1 0 4 42 0.1835 fMRI 4_42
1 0 4 43 -0.14 fMRI 4_43
1 0 4 44 0.3282 fMRI 4_44
1 0 4 45 0.2144 fMRI 4_45
1 0 4 46 0.5699 fMRI 4_46
1 0 4 47 -0.0066 fMRI 4_47
1 0 4 48 0.3829 fMRI 4_48
1 0 4 49 -0.0051 fMRI 4_49
1 0 4 50 0.1604 fMRI 4_50
1 0 4 51 0.1422 fMRI 4_51
1 0 4 52 0.3616 fMRI 4_52
1 0 4 53 0.7273 fMRI 4_53
1 0 4 54 0.1862 fMRI 4_54
1 0 4 55 0.4977 fMRI 4_55
1 0 4 56 -0.1236 fMRI 4_56
1 0 4 57 -0.0091 fMRI 4_57
1 0 4 58 -0.029 fMRI 4_58
1 0 4 59 0.0486 fMRI 4_59
1 0 4 60 -0.1841 fMRI 4_60
1 0 4 61 -0.0933 fMRI 4_61
1 0 4 62 -0.0037 fMRI 4_62
1 0 4 63 0.1376 fMRI 4_63
1 0 4 64 0.3393 fMRI 4_64
1 0 4 65 0.1427 fMRI 4_65
1 0 4 66 0.1993 fMRI 4_66
1 0 4 67 0.1501 fMRI 4_67
1 0 4 68 0.0711 fMRI 4_68
1 0 4 69 0.2014 fMRI 4_69
1 0 4 70 0.0806 fMRI 4_70
1 0 4 71 0.1582 fMRI 4_71
1 0 4 72 -0.0831 fMRI 4_72
1 0 4 73 0.1496 fMRI 4_73
1 0 4 74 0.5268 fMRI 4_74
1 0 4 75 0.295 fMRI 4_75
1 0 4 76 0.3391 fMRI 4_76
1 0 4 77 -0.0943 fMRI 4_77
1 0 4 78 0.2145 fMRI 4_78
1 0 4 79 -0.1366 fMRI 4_79
1 0 4 80 0.3589 fMRI 4_80
1 0 4 81 0.0931 fMRI 4_81
1 0 4 82 0.3521 fMRI 4_82
1 0 4 83 0.3054 fMRI 4_83
1 0 4 84 0.2262 fMRI 4_84
1 0 4 85 0.109 fMRI 4_85
1 0 4 86 0.3982 fMRI 4_86
1 0 4 87 0.4347 fMRI 4_87
1 0 5 6 0.0248 fMRI 5_6
1 0 5 7 0.0245 fMRI 5_7
1 0 5 8 0.0238 fMRI 5_8
1 0 5 9 0.3486 fMRI 5_9
1 0 5 10 0.0739 fMRI 5_10
1 0 5 11 0.287 fMRI 5_11
1 0 5 12 -0.0418 fMRI 5_12
1 0 5 13 0.31 fMRI 5_13
1 0 5 14 0.2283 fMRI 5_14
1 0 5 15 0.2357 fMRI 5_15
1 0 5 16 -0.1883 fMRI 5_16
1 0 5 17 -0.1201 fMRI 5_17
1 0 5 18 0.2161 fMRI 5_18
1 0 5 19 0.1512 fMRI 5_19
1 0 5 20 0.0937 fMRI 5_20
1 0 5 21 0.3936 fMRI 5_21
1 0 5 22 -0.0877 fMRI 5_22
1 0 5 23 -0.0029 fMRI 5_23
1 0 5 24 -0.0976 fMRI 5_24
1 0 5 25 0.1823 fMRI 5_25
1 0 5 26 -0.1183 fMRI 5_26
1 0 5 27 -0.102 fMRI 5_27
1 0 5 28 -0.1991 fMRI 5_28
1 0 5 29 0.2384 fMRI 5_29
1 0 5 30 0.2302 fMRI 5_30
1 0 5 31 0.2565 fMRI 5_31
1 0 5 32 0.2381 fMRI 5_32
1 0 5 33 -0.009 fMRI 5_33
1 0 5 34 -0.1072 fMRI 5_34
1 0 5 35 -0.0824 fMRI 5_35
1 0 5 36 0.2272 fMRI 5_36
1 0 5 37 0.0234 fMRI 5_37
1 0 5 38 0.108 fMRI 5_38
1 0 5 39 0.2448 fMRI 5_39
1 0 5 40 0.3557 fMRI 5_40
1 0 5 41 0.0661 fMRI 5_41
1 0 5 42 0.1825 fMRI 5_42
1 0 5 43 -0.1236 fMRI 5_43
1 0 5 44 0.3348 fMRI 5_44
1 0 5 45 0.219 fMRI 5_45
1 0 5 46 0.4164 fMRI 5_46
1 0 5 47 0.0889 fMRI 5_47
1 0 5 48 0.2065 fMRI 5_48
1 0 5 49 0.2364 fMRI 5_49
1 0 5 50 0.1581 fMRI 5_50
1 0 5 51 -0.001 fMRI 5_51
1 0 5 52 0.3074 fMRI 5_52
1 0 5 53 0.1521 fMRI 5_53
1 0 5 54 0.2794 fMRI 5_54
1 0 5 55 0.2474 fMRI 5_55
1 0 5 56 -0.1324 fMRI 5_56
1 0 5 57 0.0993 fMRI 5_57
1 0 5 58 -0.0779 fMRI 5_58
1 0 5 59 -0.0463 fMRI 5_59
1 0 5 60 0.0486 fMRI 5_60
1 0 5 61 -0.0676 fMRI 5_61
1 0 5 62 -0.0879 fMRI 5_62
1 0 5 63 0.2357 fMRI 5_63
1 0 5 64 0.188 fMRI 5_64
1 0 5 65 0.1532 fMRI 5_65
1 0 5 66 0.3373 fMRI 5_66
1 0 5 67 0.1146 fMRI 5_67
1 0 5 68 0.0861 fMRI 5_68
1 0 5 69 -0.1502 fMRI 5_69
1 0 5 70 -0.0144 fMRI 5_70
1 0 5 71 -0.1422 fMRI 5_71
1 0 5 72 -0.1416 fMRI 5_72
1 0 5 73 0.3289 fMRI 5_73
1 0 5 74 0.2749 fMRI 5_74
1 0 5 75 0.1603 fMRI 5_75
1 0 5 76 0.1141 fMRI 5_76
1 0 5 77 -0.0063 fMRI 5_77
1 0 5 78 0.4016 fMRI 5_78
1 0 5 79 0.0569 fMRI 5_79
1 0 5 80 0.3622 fMRI 5_80
1 0 5 81 0.1512 fMRI 5_81
1 0 5 82 0.2699 fMRI 5_82
1 0 5 83 0.1754 fMRI 5_83
1 0 5 84 0.1408 fMRI 5_84
1 0 5 85 -0.0668 fMRI 5_85
1 0 5 86 0.2487 fMRI 5_86
1 0 5 87 0.1539 fMRI 5_87
1 0 6 7 0.3383 fMRI 6_7
1 0 6 8 0.1312 fMRI 6_8
1 0 6 9 -0.0619 fMRI 6_9
1 0 6 10 0.2453 fMRI 6_10
1 0 6 11 0.4435 fMRI 6_11
1 0 6 12 -0.1489 fMRI 6_12
1 0 6 13 -0.138 fMRI 6_13
1 0 6 14 0.0989 fMRI 6_14
1 0 6 15 -0.1718 fMRI 6_15
1 0 6 16 0.0235 fMRI 6_16
1 0 6 17 0.0391 fMRI 6_17
1 0 6 18 -0.184 fMRI 6_18
1 0 6 19 0.1713 fMRI 6_19
1 0 6 20 0.2748 fMRI 6_20
1 0 6 21 0.086 fMRI 6_21
1 0 6 22 -0.0264 fMRI 6_22
1 0 6 23 0.2059 fMRI 6_23
1 0 6 24 0.2778 fMRI 6_24
1 0 6 25 0.1473 fMRI 6_25
1 0 6 26 -0.0337 fMRI 6_26
1 0 6 27 -0.0088 fMRI 6_27
1 0 6 28 -0.0481 fMRI 6_28
1 0 6 29 -0.0883 fMRI 6_29
1 0 6 30 -0.1227 fMRI 6_30
1 0 6 31 0.2173 fMRI 6_31
1 0 6 32 0.0119 fMRI 6_32
1 0 6 33 0.2209 fMRI 6_33
1 0 6 34 0.5172 fMRI 6_34
1 0 6 35 0.1495 fMRI 6_35
1 0 6 36 0.2338 fMRI 6_36
1 0 6 37 -0.0499 fMRI 6_37
1 0 6 38 0.1246 fMRI 6_38
1 0 6 39 0.1331 fMRI 6_39
1 0 6 40 0.0689 fMRI 6_40
1 0 6 41 0.2641 fMRI 6_41
1 0 6 42 -0.0114 fMRI 6_42
1 0 6 43 0.1396 fMRI 6_43
1 0 6 44 0.0062 fMRI 6_44
1 0 6 45 0.1229 fMRI 6_45
1 0 6 46 0.1938 fMRI 6_46
1 0 6 47 -0.0762 fMRI 6_47
1 0 6 48 0.4167 fMRI 6_48
1 0 6 49 0.0733 fMRI 6_49
1 0 6 50 0.4001 fMRI 6_50
1 0 6 51 0.1213 fMRI 6_51
1 0 6 52 0.4643 fMRI 6_52
1 0 6 53 0.0795 fMRI 6_53
1 0 6 54 0.4356 fMRI 6_54
1 0 6 55 0.2883 fMRI 6_55
1 0 6 56 0.0842 fMRI 6_56
1 0 6 57 0.0918 fMRI 6_57
1 0 6 58 0.2666 fMRI 6_58
1 0 6 59 -0.04 fMRI 6_59
1 0 6 60 0.0077 fMRI 6_60
1 0 6 61 -0.0683 fMRI 6_61
1 0 6 62 0.0786 fMRI 6_62
1 0 6 63 -0.039 fMRI 6_63
1 0 6 64 -0.1356 fMRI 6_64
1 0 6 65 0.0991 fMRI 6_65
1 0 6 66 -0.0225 fMRI 6_66
1 0 6 67 0.3678 fMRI 6_67
1 0 6 68 0.4086 fMRI 6_68
1 0 6 69 0.1176 fMRI 6_69
1 0 6 70 0.0543 fMRI 6_70
1 0 6 71 -0.1402 fMRI 6_71
1 0 6 72 -0.27 fMRI 6_72
1 0 6 73 0.0814 fMRI 6_73
1 0 6 74 0.1569 fMRI 6_74
1 0 6 75 0.3005 fMRI 6_75
1 0 6 76 0.2024 fMRI 6_76
1 0 6 77 0.1142 fMRI 6_77
1 0 6 78 0.0261 fMRI 6_78
1 0 6 79 -0.0189 fMRI 6_79
1 0 6 80 0.2015 fMRI 6_80
1 0 6 81 -0.1461 fMRI 6_81
1 0 6 82 0.3961 fMRI 6_82
1 0 6 83 0.1603 fMRI 6_83
1 0 6 84 -0.0216 fMRI 6_84
1 0 6 85 0.2954 fMRI 6_85
1 0 6 86 0.3787 fMRI 6_86
1 0 6 87 0.1976 fMRI 6_87
1 0 7 8 0.501 fMRI 7_8
1 0 7 9 0.0636 fMRI 7_9
1 0 7 10 0.3775 fMRI 7_10
1 0 7 11 0.2504 fMRI 7_11
1 0 7 12 -0.3866 fMRI 7_12
1 0 7 13 -0.1166 fMRI 7_13
1 0 7 14 0.236 fMRI 7_14
1 0 7 15 -0.0549 fMRI 7_15
1 0 7 16 0.1565 fMRI 7_16
1 0 7 17 0.2606 fMRI 7_17
1 0 7 18 0.1461 fMRI 7_18
1 0 7 19 0.2434 fMRI 7_19
1 0 7 20 0.1523 fMRI 7_20
1 0 7 21 0.0016 fMRI 7_21
1 0 7 22 0.0397 fMRI 7_22
1 0 7 23 0.3228 fMRI 7_23
1 0 7 24 0.4238 fMRI 7_24
1 0 7 25 0.4746 fMRI 7_25
1 0 7 26 0.0899 fMRI 7_26
1 0 7 27 0.2588 fMRI 7_27
1 0 7 28 0.0029 fMRI 7_28
1 0 7 29 0.1445 fMRI 7_29
1 0 7 30 -0.0441 fMRI 7_30
1 0 7 31 0.5631 fMRI 7_31
1 0 7 32 0.2474 fMRI 7_32
1 0 7 33 0.2704 fMRI 7_33
1 0 7 34 0.7943 fMRI 7_34
1 0 7 35 0.1995 fMRI 7_35
1 0 7 36 -0.0717 fMRI 7_36
1 0 7 37 0.1442 fMRI 7_37
1 0 7 38 0.3032 fMRI 7_38
1 0 7 39 0.3398 fMRI 7_39
1 0 7 40 0.0959 fMRI 7_40
1 0 7 41 0.1708 fMRI 7_41
1 0 7 42 0.0515 fMRI 7_42
1 0 7 43 0.2132 fMRI 7_43
1 0 7 44 0.1634 fMRI 7_44
1 0 7 45 0.2474 fMRI 7_45
1 0 7 46 0.206 fMRI 7_46
1 0 7 47 0.0496 fMRI 7_47
1 0 7 48 0.3145 fMRI 7_48
1 0 7 49 0.2117 fMRI 7_49
1 0 7 50 0.4813 fMRI 7_50
1 0 7 51 0.3042 fMRI 7_51
1 0 7 52 0.2957 fMRI 7_52
1 0 7 53 0.2046 fMRI 7_53
1 0 7 54 0.1728 fMRI 7_54
1 0 7 55 0.2549 fMRI 7_55
1 0 7 56 0.3315 fMRI 7_56
1 0 7 57 0.3101 fMRI 7_57
1 0 7 58 0.5288 fMRI 7_58
1 0 7 59 -0.0778 fMRI 7_59
1 0 7 60 0.0406 fMRI 7_60
1 0 7 61 -0.102 fMRI 7_61
1 0 7 62 0.1483 fMRI 7_62
1 0 7 63 0.1936 fMRI 7_63
1 0 7 64 -0.0978 fMRI 7_64
1 0 7 65 0.5234 fMRI 7_65
1 0 7 66 0.1101 fMRI 7_66
1 0 7 67 0.1669 fMRI 7_67
1 0 7 68 0.4061 fMRI 7_68
1 0 7 69 0.1861 fMRI 7_69
1 0 7 70 -0.0467 fMRI 7_70
1 0 7 71 -0.0189 fMRI 7_71
1 0 7 72 -0.0377 fMRI 7_72
1 0 7 73 0.2693 fMRI 7_73
1 0 7 74 0.169 fMRI 7_74
1 0 7 75 0.2171 fMRI 7_75
1 0 7 76 0.2443 fMRI 7_76
1 0 7 77 0.062 fMRI 7_77
1 0 7 78 0.0926 fMRI 7_78
1 0 7 79 -0.0584 fMRI 7_79
1 0 7 80 0.2451 fMRI 7_80
1 0 7 81 0.0692 fMRI 7_81
1 0 7 82 0.2821 fMRI 7_82
1 0 7 83 0.2041 fMRI 7_83
1 0 7 84 0.0586 fMRI 7_84
1 0 7 85 0.2074 fMRI 7_85
1 0 7 86 0.3394 fMRI 7_86
1 0 7 87 0.4499 fMRI 7_87
1 0 8 9 0.1575 fMRI 8_9
1 0 8 10 0.2849 fMRI 8_10
1 0 8 11 -0.0537 fMRI 8_11
1 0 8 12 0.0116 fMRI 8_12
1 0 8 13 0.1688 fMRI 8_13
1 0 8 14 0.2324 fMRI 8_14
1 0 8 15 0.1294 fMRI 8_15
1 0 8 16 -0.0206 fMRI 8_16
1 0 8 17 0.6111 fMRI 8_17
1 0 8 18 0.1886 fMRI 8_18
1 0 8 19 0.1663 fMRI 8_19
1 0 8 20 0.0084 fMRI 8_20
1 0 8 21 0.1836 fMRI 8_21
1 0 8 22 0.1611 fMRI 8_22
1 0 8 23 0.021 fMRI 8_23
1 0 8 24 0.4405 fMRI 8_24
1 0 8 25 0.141 fMRI 8_25
1 0 8 26 0.0603 fMRI 8_26
1 0 8 27 0.2413 fMRI 8_27
1 0 8 28 -0.0183 fMRI 8_28
1 0 8 29 0.014 fMRI 8_29
1 0 8 30 0.1997 fMRI 8_30
1 0 8 31 0.175 fMRI 8_31
1 0 8 32 0.4059 fMRI 8_32
1 0 8 33 0.3347 fMRI 8_33
1 0 8 34 0.3943 fMRI 8_34
1 0 8 35 -0.0765 fMRI 8_35
1 0 8 36 0.1522 fMRI 8_36
1 0 8 37 0.171 fMRI 8_37
1 0 8 38 0.2618 fMRI 8_38
1 0 8 39 0.0626 fMRI 8_39
1 0 8 40 0.005 fMRI 8_40
1 0 8 41 0.2515 fMRI 8_41
1 0 8 42 0.0393 fMRI 8_42
1 0 8 43 0.062 fMRI 8_43
1 0 8 44 0.2243 fMRI 8_44
1 0 8 45 0.0443 fMRI 8_45
1 0 8 46 0.243 fMRI 8_46
1 0 8 47 -0.1158 fMRI 8_47
1 0 8 48 0.2699 fMRI 8_48
1 0 8 49 0.1764 fMRI 8_49
1 0 8 50 0.2697 fMRI 8_50
1 0 8 51 0.417 fMRI 8_51
1 0 8 52 0.0911 fMRI 8_52
1 0 8 53 0.2694 fMRI 8_53
1 0 8 54 0.0412 fMRI 8_54
1 0 8 55 0.4808 fMRI 8_55
1 0 8 56 0.1352 fMRI 8_56
1 0 8 57 -0.0765 fMRI 8_57
1 0 8 58 0.4727 fMRI 8_58
1 0 8 59 0.2372 fMRI 8_59
1 0 8 60 -0.0407 fMRI 8_60
1 0 8 61 0.1971 fMRI 8_61
1 0 8 62 0.0288 fMRI 8_62
1 0 8 63 0.0781 fMRI 8_63
1 0 8 64 0.2263 fMRI 8_64
1 0 8 65 0.1034 fMRI 8_65
1 0 8 66 0.1673 fMRI 8_66
1 0 8 67 0.2363 fMRI 8_67
1 0 8 68 0.2036 fMRI 8_68
1 0 8 69 -0.1661 fMRI 8_69
1 0 8 70 0.0797 fMRI 8_70
1 0 8 71 0.0355 fMRI 8_71
1 0 8 72 0.234 fMRI 8_72
1 0 8 73 -0.0401 fMRI 8_73
1 0 8 74 -0.0097 fMRI 8_74
1 0 8 75 0.173 fMRI 8_75
1 0 8 76 0.0327 fMRI 8_76
1 0 8 77 -0.0827 fMRI 8_77
1 0 8 78 0.2336 fMRI 8_78
1 0 8 79 0.0669 fMRI 8_79
1 0 8 80 0.1974 fMRI 8_80
1 0 8 81 -0.1203 fMRI 8_81
1 0 8 82 0.1892 fMRI 8_82
1 0 8 83 0.1327 fMRI 8_83
1 0 8 84 0.0858 fMRI 8_84
1 0 8 85 0.3162 fMRI 8_85
1 0 8 86 0.1737 fMRI 8_86
1 0 8 87 0.1614 fMRI 8_87
1 0 9 10 0.079 fMRI 9_10
1 0 9 11 0.2159 fMRI 9_11
1 0 9 12 -0.126 fMRI 9_12
1 0 9 13 0.375 fMRI 9_13
1 0 9 14 0.3249 fMRI 9_14
1 0 9 15 0.2049 fMRI 9_15
1 0 9 16 -0.0868 fMRI 9_16
1 0 9 17 -0.0362 fMRI 9_17
1 0 9 18 0.4351 fMRI 9_18
1 0 9 19 0.1551 fMRI 9_19
1 0 9 20 0.2212 fMRI 9_20
1 0 9 21 -0.0375 fMRI 9_21
1 0 9 22 -0.0119 fMRI 9_22
1 0 9 23 0.037 fMRI 9_23
1 0 9 24 -0.0109 fMRI 9_24
1 0 9 25 0.1851 fMRI 9_25
1 0 9 26 0.0863 fMRI 9_26
1 0 9 27 -0.0042 fMRI 9_27
1 0 9 28 -0.2455 fMRI 9_28
1 0 9 29 0.3621 fMRI 9_29
1 0 9 30 0.3942 fMRI 9_30
1 0 9 31 0.4648 fMRI 9_31
1 0 9 32 0.4523 fMRI 9_32
1 0 9 33 0.0638 fMRI 9_33
1 0 9 34 -0.0228 fMRI 9_34
1 0 9 35 0.0759 fMRI 9_35
1 0 9 36 0.1659 fMRI 9_36
1 0 9 37 0.0837 fMRI 9_37
1 0 9 38 0.1047 fMRI 9_38
1 0 9 39 0.2889 fMRI 9_39
1 0 9 40 0.4068 fMRI 9_40
1 0 9 41 -0.0287 fMRI 9_41
1 0 9 42 0.2344 fMRI 9_42
1 0 9 43 -0.1059 fMRI 9_43
1 0 9 44 0.2999 fMRI 9_44
1 0 9 45 0.0898 fMRI 9_45
1 0 9 46 0.4672 fMRI 9_46
1 0 9 47 0.3152 fMRI 9_47
1 0 9 48 0.24 fMRI 9_48
1 0 9 49 0.3487 fMRI 9_49
1 0 9 50 0.0494 fMRI 9_50
1 0 9 51 0.1532 fMRI 9_51
1 0 9 52 0.2174 fMRI 9_52
1 0 9 53 0.1644 fMRI 9_53
1 0 9 54 0.2267 fMRI 9_54
1 0 9 55 0.0632 fMRI 9_55
1 0 9 56 0.0135 fMRI 9_56
1 0 9 57 0.2178 fMRI 9_57
1 0 9 58 0.1777 fMRI 9_58
1 0 9 59 0.1761 fMRI 9_59
1 0 9 60 0.067 fMRI 9_60
1 0 9 61 0.156 fMRI 9_61
1 0 9 62 -0.2546 fMRI 9_62
1 0 9 63 0.3936 fMRI 9_63
1 0 9 64 0.4019 fMRI 9_64
1 0 9 65 0.331 fMRI 9_65
1 0 9 66 0.5465 fMRI 9_66
1 0 9 67 0.182 fMRI 9_67
1 0 9 68 0.0695 fMRI 9_68
1 0 9 69 0.1549 fMRI 9_69
1 0 9 70 0.1578 fMRI 9_70
1 0 9 71 0.1307 fMRI 9_71
1 0 9 72 0.2839 fMRI 9_72
1 0 9 73 0.4312 fMRI 9_73
1 0 9 74 0.3468 fMRI 9_74
1 0 9 75 -0.0464 fMRI 9_75
1 0 9 76 0.434 fMRI 9_76
1 0 9 77 -0.1372 fMRI 9_77
1 0 9 78 0.5073 fMRI 9_78
1 0 9 79 0.2075 fMRI 9_79
1 0 9 80 0.3629 fMRI 9_80
1 0 9 81 0.3221 fMRI 9_81
1 0 9 82 0.1548 fMRI 9_82
1 0 9 83 0.3183 fMRI 9_83
1 0 9 84 0.0634 fMRI 9_84
1 0 9 85 0.0447 fMRI 9_85
1 0 9 86 0.2458 fMRI 9_86
1 0 9 87 0.2259 fMRI 9_87
1 0 10 11 0.2183 fMRI 10_11
1 0 10 12 0.0085 fMRI 10_12
1 0 10 13 -0.1338 fMRI 10_13
1 0 10 14 0.2485 fMRI 10_14
1 0 10 15 -0.0412 fMRI 10_15
1 0 10 16 0.0103 fMRI 10_16
1 0 10 17 0.2865 fMRI 10_17
1 0 10 18 0.0148 fMRI 10_18
1 0 10 19 0.5921 fMRI 10_19
1 0 10 20 0.2763 fMRI 10_20
1 0 10 21 0.1651 fMRI 10_21
1 0 10 22 -0.174 fMRI 10_22
1 0 10 23 -0.1504 fMRI 10_23
1 0 10 24 0.0285 fMRI 10_24
1 0 10 25 0.1451 fMRI 10_25
1 0 10 26 -0.0235 fMRI 10_26
1 0 10 27 0.3672 fMRI 10_27
1 0 10 28 -0.021 fMRI 10_28
1 0 10 29 -0.0125 fMRI 10_29
1 0 10 30 -0.192 fMRI 10_30
1 0 10 31 -0.0513 fMRI 10_31
1 0 10 32 -0.1014 fMRI 10_32
1 0 10 33 0.2276 fMRI 10_33
1 0 10 34 0.1015 fMRI 10_34
1 0 10 35 -0.0999 fMRI 10_35
1 0 10 36 0.1558 fMRI 10_36
1 0 10 37 -0.0141 fMRI 10_37
1 0 10 38 0.0816 fMRI 10_38
1 0 10 39 0.0046 fMRI 10_39
1 0 10 40 -0.1254 fMRI 10_40
1 0 10 41 0.0798 fMRI 10_41
1 0 10 42 0.1148 fMRI 10_42
1 0 10 43 -0.1172 fMRI 10_43
1 0 10 44 -0.0404 fMRI 10_44
1 0 10 45 0.3554 fMRI 10_45
1 0 10 46 -6e-04 fMRI 10_46
1 0 10 47 -0.0746 fMRI 10_47
1 0 10 48 0.5444 fMRI 10_48
1 0 10 49 0.0314 fMRI 10_49
1 0 10 50 0.1781 fMRI 10_50
1 0 10 51 -0.0348 fMRI 10_51
1 0 10 52 0.2624 fMRI 10_52
1 0 10 53 0.1992 fMRI 10_53
1 0 10 54 0.038 fMRI 10_54
1 0 10 55 0.279 fMRI 10_55
1 0 10 56 0.1299 fMRI 10_56
1 0 10 57 -0.1525 fMRI 10_57
1 0 10 58 0.0664 fMRI 10_58
1 0 10 59 -0.1214 fMRI 10_59
1 0 10 60 0.0343 fMRI 10_60
1 0 10 61 0.0109 fMRI 10_61
1 0 10 62 0.0224 fMRI 10_62
1 0 10 63 0.0807 fMRI 10_63
1 0 10 64 -0.0183 fMRI 10_64
1 0 10 65 -0.047 fMRI 10_65
1 0 10 66 -0.2385 fMRI 10_66
1 0 10 67 0.2307 fMRI 10_67
1 0 10 68 -0.0036 fMRI 10_68
1 0 10 69 -0.1143 fMRI 10_69
1 0 10 70 0.2525 fMRI 10_70
1 0 10 71 -0.01 fMRI 10_71
1 0 10 72 -0.1872 fMRI 10_72
1 0 10 73 -0.0064 fMRI 10_73
1 0 10 74 -0.1069 fMRI 10_74
1 0 10 75 0.0918 fMRI 10_75
1 0 10 76 0.0658 fMRI 10_76
1 0 10 77 -0.0683 fMRI 10_77
1 0 10 78 -0.1965 fMRI 10_78
1 0 10 79 0.0661 fMRI 10_79
1 0 10 80 0.14 fMRI 10_80
1 0 10 81 -0.0181 fMRI 10_81
1 0 10 82 0.3169 fMRI 10_82
1 0 10 83 0.1755 fMRI 10_83
1 0 10 84 -0.2225 fMRI 10_84
1 0 10 85 0.1371 fMRI 10_85
1 0 10 86 0.2143 fMRI 10_86
1 0 10 87 0.2917 fMRI 10_87
1 0 11 12 -0.2216 fMRI 11_12
1 0 11 13 0.0159 fMRI 11_13
1 0 11 14 0.2905 fMRI 11_14
1 0 11 15 0.1995 fMRI 11_15
1 0 11 16 0.0664 fMRI 11_16
1 0 11 17 -0.2722 fMRI 11_17
1 0 11 18 0.1428 fMRI 11_18
1 0 11 19 0.4509 fMRI 11_19
1 0 11 20 0.3717 fMRI 11_20
1 0 11 21 0.0904 fMRI 11_21
1 0 11 22 0.0351 fMRI 11_22
1 0 11 23 -0.0372 fMRI 11_23
1 0 11 24 -0.0709 fMRI 11_24
1 0 11 25 0.3214 fMRI 11_25
1 0 11 26 0.1771 fMRI 11_26
1 0 11 27 -0.0416 fMRI 11_27
1 0 11 28 -0.1858 fMRI 11_28
1 0 11 29 0.3338 fMRI 11_29
1 0 11 30 -0.1013 fMRI 11_30
1 0 11 31 0.4002 fMRI 11_31
1 0 11 32 -0.1433 fMRI 11_32
1 0 11 33 0.2514 fMRI 11_33
1 0 11 34 0.0334 fMRI 11_34
1 0 11 35 0.154 fMRI 11_35
1 0 11 36 0.3721 fMRI 11_36
1 0 11 37 0.1201 fMRI 11_37
1 0 11 38 0.3449 fMRI 11_38
1 0 11 39 0.168 fMRI 11_39
1 0 11 40 0.3668 fMRI 11_40
1 0 11 41 0.0258 fMRI 11_41
1 0 11 42 0.402 fMRI 11_42
1 0 11 43 -0.1953 fMRI 11_43
1 0 11 44 0.1086 fMRI 11_44
1 0 11 45 0.2918 fMRI 11_45
1 0 11 46 0.417 fMRI 11_46
1 0 11 47 0.1583 fMRI 11_47
1 0 11 48 0.3187 fMRI 11_48
1 0 11 49 0.2112 fMRI 11_49
1 0 11 50 -0.0501 fMRI 11_50
1 0 11 51 0.0587 fMRI 11_51
1 0 11 52 0.3414 fMRI 11_52
1 0 11 53 0.3743 fMRI 11_53
1 0 11 54 0.5115 fMRI 11_54
1 0 11 55 0.0558 fMRI 11_55
1 0 11 56 -0.2088 fMRI 11_56
1 0 11 57 0.0151 fMRI 11_57
1 0 11 58 0.0188 fMRI 11_58
1 0 11 59 0.0719 fMRI 11_59
1 0 11 60 -0.1833 fMRI 11_60
1 0 11 61 -0.2076 fMRI 11_61
1 0 11 62 -0.2099 fMRI 11_62
1 0 11 63 0.4647 fMRI 11_63
1 0 11 64 -0.0957 fMRI 11_64
1 0 11 65 0.2456 fMRI 11_65
1 0 11 66 -0.0068 fMRI 11_66
1 0 11 67 0.2679 fMRI 11_67
1 0 11 68 0.1448 fMRI 11_68
1 0 11 69 0.1557 fMRI 11_69
1 0 11 70 0.1245 fMRI 11_70
1 0 11 71 0.0678 fMRI 11_71
1 0 11 72 -0.2091 fMRI 11_72
1 0 11 73 0.2285 fMRI 11_73
1 0 11 74 0.2639 fMRI 11_74
1 0 11 75 0.0053 fMRI 11_75
1 0 11 76 0.3272 fMRI 11_76
1 0 11 77 -0.2789 fMRI 11_77
1 0 11 78 0.0644 fMRI 11_78
1 0 11 79 0.0043 fMRI 11_79
1 0 11 80 0.2124 fMRI 11_80
1 0 11 81 0.0279 fMRI 11_81
1 0 11 82 0.5183 fMRI 11_82
1 0 11 83 0.3114 fMRI 11_83
1 0 11 84 -0.2361 fMRI 11_84
1 0 11 85 -0.1388 fMRI 11_85
1 0 11 86 0.3431 fMRI 11_86
1 0 11 87 0.2924 fMRI 11_87
1 0 12 13 0.3606 fMRI 12_13
1 0 12 14 -0.0574 fMRI 12_14
1 0 12 15 -0.0503 fMRI 12_15
1 0 12 16 0.0099 fMRI 12_16
1 0 12 17 0.185 fMRI 12_17
1 0 12 18 0.1615 fMRI 12_18
1 0 12 19 0.0338 fMRI 12_19
1 0 12 20 -0.2816 fMRI 12_20
1 0 12 21 0.1998 fMRI 12_21
1 0 12 22 -0.0658 fMRI 12_22
1 0 12 23 -0.15 fMRI 12_23
1 0 12 24 0.0615 fMRI 12_24
1 0 12 25 -0.1762 fMRI 12_25
1 0 12 26 -0.1695 fMRI 12_26
1 0 12 27 -0.0255 fMRI 12_27
1 0 12 28 0.1217 fMRI 12_28
1 0 12 29 -0.2899 fMRI 12_29
1 0 12 30 -0.0402 fMRI 12_30
1 0 12 31 -0.5142 fMRI 12_31
1 0 12 32 0.0246 fMRI 12_32
1 0 12 33 -0.2762 fMRI 12_33
1 0 12 34 -0.3081 fMRI 12_34
1 0 12 35 -0.1956 fMRI 12_35
1 0 12 36 -0.0239 fMRI 12_36
1 0 12 37 -0.194 fMRI 12_37
1 0 12 38 -0.1632 fMRI 12_38
1 0 12 39 -0.2829 fMRI 12_39
1 0 12 40 -0.2743 fMRI 12_40
1 0 12 41 -0.1611 fMRI 12_41
1 0 12 42 -0.1776 fMRI 12_42
1 0 12 43 -0.06 fMRI 12_43
1 0 12 44 0.049 fMRI 12_44
1 0 12 45 0.0056 fMRI 12_45
1 0 12 46 -0.1127 fMRI 12_46
1 0 12 47 -0.1319 fMRI 12_47
1 0 12 48 -0.1939 fMRI 12_48
1 0 12 49 -0.2825 fMRI 12_49
1 0 12 50 0.0089 fMRI 12_50
1 0 12 51 -0.179 fMRI 12_51
1 0 12 52 -0.2301 fMRI 12_52
1 0 12 53 -0.2013 fMRI 12_53
1 0 12 54 -0.455 fMRI 12_54
1 0 12 55 0.0655 fMRI 12_55
1 0 12 56 -0.0836 fMRI 12_56
1 0 12 57 -0.1922 fMRI 12_57
1 0 12 58 -0.1151 fMRI 12_58
1 0 12 59 0.33 fMRI 12_59
1 0 12 60 0.0159 fMRI 12_60
1 0 12 61 0.0179 fMRI 12_61
1 0 12 62 0.1158 fMRI 12_62
1 0 12 63 -0.0543 fMRI 12_63
1 0 12 64 0.1366 fMRI 12_64
1 0 12 65 -0.3033 fMRI 12_65
1 0 12 66 -0.0784 fMRI 12_66
1 0 12 67 -0.3391 fMRI 12_67
1 0 12 68 -0.3254 fMRI 12_68
1 0 12 69 -0.2371 fMRI 12_69
1 0 12 70 -0.0018 fMRI 12_70
1 0 12 71 -0.0516 fMRI 12_71
1 0 12 72 -0.2113 fMRI 12_72
1 0 12 73 -0.2943 fMRI 12_73
1 0 12 74 -0.2475 fMRI 12_74
1 0 12 75 -0.1924 fMRI 12_75
1 0 12 76 -0.4115 fMRI 12_76
1 0 12 77 -0.0429 fMRI 12_77
1 0 12 78 -0.012 fMRI 12_78
1 0 12 79 -0.0802 fMRI 12_79
1 0 12 80 -0.1772 fMRI 12_80
1 0 12 81 -0.1687 fMRI 12_81
1 0 12 82 -0.3537 fMRI 12_82
1 0 12 83 -0.1121 fMRI 12_83
1 0 12 84 -0.0889 fMRI 12_84
1 0 12 85 -0.0554 fMRI 12_85
1 0 12 86 -0.224 fMRI 12_86
1 0 12 87 -0.2695 fMRI 12_87
1 0 13 14 0.3416 fMRI 13_14
1 0 13 15 0.3949 fMRI 13_15
1 0 13 16 -0.0668 fMRI 13_16
1 0 13 17 0.0432 fMRI 13_17
1 0 13 18 0.5627 fMRI 13_18
1 0 13 19 0.1131 fMRI 13_19
1 0 13 20 -0.09 fMRI 13_20
1 0 13 21 0.1369 fMRI 13_21
1 0 13 22 -0.0344 fMRI 13_22
1 0 13 23 -0.0937 fMRI 13_23
1 0 13 24 -0.004 fMRI 13_24
1 0 13 25 0.029 fMRI 13_25
1 0 13 26 -0.1039 fMRI 13_26
1 0 13 27 -0.1113 fMRI 13_27
1 0 13 28 -0.0553 fMRI 13_28
1 0 13 29 -0.0443 fMRI 13_29
1 0 13 30 0.4444 fMRI 13_30
1 0 13 31 0.0836 fMRI 13_31
1 0 13 32 0.2763 fMRI 13_32
1 0 13 33 -0.0804 fMRI 13_33
1 0 13 34 -0.167 fMRI 13_34
1 0 13 35 -0.0728 fMRI 13_35
1 0 13 36 0.2049 fMRI 13_36
1 0 13 37 -0.0127 fMRI 13_37
1 0 13 38 -0.0215 fMRI 13_38
1 0 13 39 -0.006 fMRI 13_39
1 0 13 40 0.1932 fMRI 13_40
1 0 13 41 -0.0635 fMRI 13_41
1 0 13 42 0.0496 fMRI 13_42
1 0 13 43 -0.1702 fMRI 13_43
1 0 13 44 0.4993 fMRI 13_44
1 0 13 45 0.0797 fMRI 13_45
1 0 13 46 0.3866 fMRI 13_46
1 0 13 47 -0.0209 fMRI 13_47
1 0 13 48 0.0563 fMRI 13_48
1 0 13 49 0.1055 fMRI 13_49
1 0 13 50 0.023 fMRI 13_50
1 0 13 51 -0.1517 fMRI 13_51
1 0 13 52 -0.0051 fMRI 13_52
1 0 13 53 -0.0652 fMRI 13_53
1 0 13 54 -0.1255 fMRI 13_54
1 0 13 55 0.1125 fMRI 13_55
1 0 13 56 -0.209 fMRI 13_56
1 0 13 57 -0.1161 fMRI 13_57
1 0 13 58 -0.0089 fMRI 13_58
1 0 13 59 0.1801 fMRI 13_59
1 0 13 60 -0.0357 fMRI 13_60
1 0 13 61 -0.0298 fMRI 13_61
1 0 13 62 -0.1191 fMRI 13_62
1 0 13 63 0.0515 fMRI 13_63
1 0 13 64 0.4488 fMRI 13_64
1 0 13 65 0.0822 fMRI 13_65
1 0 13 66 0.369 fMRI 13_66
1 0 13 67 -0.0467 fMRI 13_67
1 0 13 68 -0.2 fMRI 13_68
1 0 13 69 -0.0876 fMRI 13_69
1 0 13 70 -0.1457 fMRI 13_70
1 0 13 71 -0.0706 fMRI 13_71
1 0 13 72 0.0014 fMRI 13_72
1 0 13 73 0.085 fMRI 13_73
1 0 13 74 0.1263 fMRI 13_74
1 0 13 75 -0.0102 fMRI 13_75
1 0 13 76 0.0549 fMRI 13_76
1 0 13 77 -0.1932 fMRI 13_77
1 0 13 78 0.5278 fMRI 13_78
1 0 13 79 0.1318 fMRI 13_79
1 0 13 80 0.3589 fMRI 13_80
1 0 13 81 0.0091 fMRI 13_81
1 0 13 82 0.0451 fMRI 13_82
1 0 13 83 0.0924 fMRI 13_83
1 0 13 84 0.2315 fMRI 13_84
1 0 13 85 -6e-04 fMRI 13_85
1 0 13 86 -0.0328 fMRI 13_86
1 0 13 87 -0.0054 fMRI 13_87
1 0 14 15 0.5061 fMRI 14_15
1 0 14 16 0.0866 fMRI 14_16
1 0 14 17 0.3181 fMRI 14_17
1 0 14 18 0.4575 fMRI 14_18
1 0 14 19 0.3269 fMRI 14_19
1 0 14 20 0.3245 fMRI 14_20
1 0 14 21 0.2016 fMRI 14_21
1 0 14 22 -0.1046 fMRI 14_22
1 0 14 23 -0.1469 fMRI 14_23
1 0 14 24 -0.1232 fMRI 14_24
1 0 14 25 0.0342 fMRI 14_25
1 0 14 26 -0.081 fMRI 14_26
1 0 14 27 0.0235 fMRI 14_27
1 0 14 28 -0.1786 fMRI 14_28
1 0 14 29 0.065 fMRI 14_29
1 0 14 30 0.4866 fMRI 14_30
1 0 14 31 0.3747 fMRI 14_31
1 0 14 32 0.34 fMRI 14_32
1 0 14 33 0.1225 fMRI 14_33
1 0 14 34 -0.072 fMRI 14_34
1 0 14 35 0.2781 fMRI 14_35
1 0 14 36 0.2415 fMRI 14_36
1 0 14 37 0.2962 fMRI 14_37
1 0 14 38 0.1077 fMRI 14_38
1 0 14 39 0.1707 fMRI 14_39
1 0 14 40 0.4415 fMRI 14_40
1 0 14 41 0.2007 fMRI 14_41
1 0 14 42 0.2131 fMRI 14_42
1 0 14 43 -0.2368 fMRI 14_43
1 0 14 44 0.482 fMRI 14_44
1 0 14 45 0.1098 fMRI 14_45
1 0 14 46 0.4232 fMRI 14_46
1 0 14 47 0.1292 fMRI 14_47
1 0 14 48 0.4443 fMRI 14_48
1 0 14 49 0.1714 fMRI 14_49
1 0 14 50 0.0051 fMRI 14_50
1 0 14 51 0.0829 fMRI 14_51
1 0 14 52 0.4411 fMRI 14_52
1 0 14 53 0.3688 fMRI 14_53
1 0 14 54 0.3045 fMRI 14_54
1 0 14 55 0.2653 fMRI 14_55
1 0 14 56 -0.2948 fMRI 14_56
1 0 14 57 -0.0473 fMRI 14_57
1 0 14 58 0.044 fMRI 14_58
1 0 14 59 0.1073 fMRI 14_59
1 0 14 60 -0.1957 fMRI 14_60
1 0 14 61 0.0451 fMRI 14_61
1 0 14 62 -0.1593 fMRI 14_62
1 0 14 63 0.1726 fMRI 14_63
1 0 14 64 0.7276 fMRI 14_64
1 0 14 65 0.2692 fMRI 14_65
1 0 14 66 0.4371 fMRI 14_66
1 0 14 67 0.1045 fMRI 14_67
1 0 14 68 0.0216 fMRI 14_68
1 0 14 69 0.3761 fMRI 14_69
1 0 14 70 0.2055 fMRI 14_70
1 0 14 71 0.1622 fMRI 14_71
1 0 14 72 0.1372 fMRI 14_72
1 0 14 73 0.2805 fMRI 14_73
1 0 14 74 0.5162 fMRI 14_74
1 0 14 75 0.1852 fMRI 14_75
1 0 14 76 0.4958 fMRI 14_76
1 0 14 77 -0.249 fMRI 14_77
1 0 14 78 0.4147 fMRI 14_78
1 0 14 79 -0.0342 fMRI 14_79
1 0 14 80 0.3786 fMRI 14_80
1 0 14 81 0.2153 fMRI 14_81
1 0 14 82 0.4335 fMRI 14_82
1 0 14 83 0.4232 fMRI 14_83
1 0 14 84 0.2401 fMRI 14_84
1 0 14 85 0.1548 fMRI 14_85
1 0 14 86 0.4389 fMRI 14_86
1 0 14 87 0.6782 fMRI 14_87
1 0 15 16 -0.0755 fMRI 15_16
1 0 15 17 0.041 fMRI 15_17
1 0 15 18 0.4002 fMRI 15_18
1 0 15 19 0.1992 fMRI 15_19
1 0 15 20 0.2286 fMRI 15_20
1 0 15 21 -1e-04 fMRI 15_21
1 0 15 22 -0.0459 fMRI 15_22
1 0 15 23 -0.3307 fMRI 15_23
1 0 15 24 -0.1644 fMRI 15_24
1 0 15 25 0.0642 fMRI 15_25
1 0 15 26 -0.0844 fMRI 15_26
1 0 15 27 -0.2099 fMRI 15_27
1 0 15 28 -0.3013 fMRI 15_28
1 0 15 29 0.084 fMRI 15_29
1 0 15 30 0.4042 fMRI 15_30
1 0 15 31 0.1299 fMRI 15_31
1 0 15 32 0.1516 fMRI 15_32
1 0 15 33 -0.0664 fMRI 15_33
1 0 15 34 -0.2144 fMRI 15_34
1 0 15 35 0.0831 fMRI 15_35
1 0 15 36 0.1092 fMRI 15_36
1 0 15 37 0.2044 fMRI 15_37
1 0 15 38 0.1699 fMRI 15_38
1 0 15 39 -0.0688 fMRI 15_39
1 0 15 40 0.3944 fMRI 15_40
1 0 15 41 0.0177 fMRI 15_41
1 0 15 42 0.1938 fMRI 15_42
1 0 15 43 -0.2954 fMRI 15_43
1 0 15 44 0.3523 fMRI 15_44
1 0 15 45 0.0366 fMRI 15_45
1 0 15 46 0.2159 fMRI 15_46
1 0 15 47 0.0357 fMRI 15_47
1 0 15 48 0.0505 fMRI 15_48
1 0 15 49 0.1934 fMRI 15_49
1 0 15 50 -0.1555 fMRI 15_50
1 0 15 51 0.1195 fMRI 15_51
1 0 15 52 0.2317 fMRI 15_52
1 0 15 53 0.1139 fMRI 15_53
1 0 15 54 0.1577 fMRI 15_54
1 0 15 55 0.0927 fMRI 15_55
1 0 15 56 -0.2692 fMRI 15_56
1 0 15 57 -0.2024 fMRI 15_57
1 0 15 58 0.0454 fMRI 15_58
1 0 15 59 0.0159 fMRI 15_59
1 0 15 60 -0.1664 fMRI 15_60
1 0 15 61 0.0169 fMRI 15_61
1 0 15 62 -0.3503 fMRI 15_62
1 0 15 63 0.1684 fMRI 15_63
1 0 15 64 0.3729 fMRI 15_64
1 0 15 65 5e-04 fMRI 15_65
1 0 15 66 0.372 fMRI 15_66
1 0 15 67 0.1767 fMRI 15_67
1 0 15 68 -0.1019 fMRI 15_68
1 0 15 69 0.1413 fMRI 15_69
1 0 15 70 0.1096 fMRI 15_70
1 0 15 71 0.2546 fMRI 15_71
1 0 15 72 0.3025 fMRI 15_72
1 0 15 73 0.1564 fMRI 15_73
1 0 15 74 0.3046 fMRI 15_74
1 0 15 75 0.1112 fMRI 15_75
1 0 15 76 0.3427 fMRI 15_76
1 0 15 77 -0.3078 fMRI 15_77
1 0 15 78 0.3625 fMRI 15_78
1 0 15 79 0.2105 fMRI 15_79
1 0 15 80 0.3344 fMRI 15_80
1 0 15 81 0.106 fMRI 15_81
1 0 15 82 0.3715 fMRI 15_82
1 0 15 83 0.2663 fMRI 15_83
1 0 15 84 0.2491 fMRI 15_84
1 0 15 85 0.0271 fMRI 15_85
1 0 15 86 0.1513 fMRI 15_86
1 0 15 87 0.2086 fMRI 15_87
1 0 16 17 -0.0011 fMRI 16_17
1 0 16 18 -0.0914 fMRI 16_18
1 0 16 19 0.2321 fMRI 16_19
1 0 16 20 -0.2467 fMRI 16_20
1 0 16 21 -0.2338 fMRI 16_21
1 0 16 22 0.0439 fMRI 16_22
1 0 16 23 -0.0421 fMRI 16_23
1 0 16 24 0.008 fMRI 16_24
1 0 16 25 0.0436 fMRI 16_25
1 0 16 26 0.1093 fMRI 16_26
1 0 16 27 -0.0713 fMRI 16_27
1 0 16 28 -0.1122 fMRI 16_28
1 0 16 29 -0.1029 fMRI 16_29
1 0 16 30 -0.1644 fMRI 16_30
1 0 16 31 0.0963 fMRI 16_31
1 0 16 32 -0.1086 fMRI 16_32
1 0 16 33 -0.106 fMRI 16_33
1 0 16 34 0.211 fMRI 16_34
1 0 16 35 0.0112 fMRI 16_35
1 0 16 36 -0.1386 fMRI 16_36
1 0 16 37 0.238 fMRI 16_37
1 0 16 38 0.0471 fMRI 16_38
1 0 16 39 0.0322 fMRI 16_39
1 0 16 40 -0.1453 fMRI 16_40
1 0 16 41 -0.2626 fMRI 16_41
1 0 16 42 0.0619 fMRI 16_42
1 0 16 43 -0.0653 fMRI 16_43
1 0 16 44 -0.0284 fMRI 16_44
1 0 16 45 0.1218 fMRI 16_45
1 0 16 46 0.01 fMRI 16_46
1 0 16 47 -0.2505 fMRI 16_47
1 0 16 48 -0.2158 fMRI 16_48
1 0 16 49 -0.1941 fMRI 16_49
1 0 16 50 -0.1031 fMRI 16_50
1 0 16 51 0.0099 fMRI 16_51
1 0 16 52 -0.3398 fMRI 16_52
1 0 16 53 -0.1272 fMRI 16_53
1 0 16 54 -0.0783 fMRI 16_54
1 0 16 55 -0.2607 fMRI 16_55
1 0 16 56 0.0092 fMRI 16_56
1 0 16 57 -0.1217 fMRI 16_57
1 0 16 58 0.1015 fMRI 16_58
1 0 16 59 0.1177 fMRI 16_59
1 0 16 60 -0.1431 fMRI 16_60
1 0 16 61 -0.1969 fMRI 16_61
1 0 16 62 -0.122 fMRI 16_62
1 0 16 63 -0.1277 fMRI 16_63
1 0 16 64 -0.049 fMRI 16_64
1 0 16 65 0.0734 fMRI 16_65
1 0 16 66 -0.071 fMRI 16_66
1 0 16 67 -0.1993 fMRI 16_67
1 0 16 68 0.3231 fMRI 16_68
1 0 16 69 0.0864 fMRI 16_69
1 0 16 70 0.0828 fMRI 16_70
1 0 16 71 -0.0267 fMRI 16_71
1 0 16 72 0.0133 fMRI 16_72
1 0 16 73 -0.0884 fMRI 16_73
1 0 16 74 -0.1149 fMRI 16_74
1 0 16 75 -0.2276 fMRI 16_75
1 0 16 76 -0.0234 fMRI 16_76
1 0 16 77 -0.1812 fMRI 16_77
1 0 16 78 -0.0284 fMRI 16_78
1 0 16 79 -0.2278 fMRI 16_79
1 0 16 80 -0.2323 fMRI 16_80
1 0 16 81 -0.2335 fMRI 16_81
1 0 16 82 -0.1474 fMRI 16_82
1 0 16 83 -0.2419 fMRI 16_83
1 0 16 84 -0.1451 fMRI 16_84
1 0 16 85 -0.0596 fMRI 16_85
1 0 16 86 -0.2027 fMRI 16_86
1 0 16 87 0.0857 fMRI 16_87
1 0 17 18 0.075 fMRI 17_18
1 0 17 19 0.0364 fMRI 17_19
1 0 17 20 0 fMRI 17_20
1 0 17 21 0.3062 fMRI 17_21
1 0 17 22 -0.0555 fMRI 17_22
1 0 17 23 -0.1007 fMRI 17_23
1 0 17 24 0.2953 fMRI 17_24
1 0 17 25 0.0413 fMRI 17_25
1 0 17 26 -0.2 fMRI 17_26
1 0 17 27 0.0277 fMRI 17_27
1 0 17 28 -0.0082 fMRI 17_28
1 0 17 29 -0.1301 fMRI 17_29
1 0 17 30 0.1237 fMRI 17_30
1 0 17 31 0.0811 fMRI 17_31
1 0 17 32 0.2586 fMRI 17_32
1 0 17 33 0.0069 fMRI 17_33
1 0 17 34 0.1993 fMRI 17_34
1 0 17 35 -0.0555 fMRI 17_35
1 0 17 36 0.2029 fMRI 17_36
1 0 17 37 -0.0265 fMRI 17_37
1 0 17 38 0.0595 fMRI 17_38
1 0 17 39 0.129 fMRI 17_39
1 0 17 40 0.0133 fMRI 17_40
1 0 17 41 0.2379 fMRI 17_41
1 0 17 42 0.0286 fMRI 17_42
1 0 17 43 -0.0912 fMRI 17_43
1 0 17 44 0.0609 fMRI 17_44
1 0 17 45 -0.0832 fMRI 17_45
1 0 17 46 0.0851 fMRI 17_46
1 0 17 47 -0.145 fMRI 17_47
1 0 17 48 0.2951 fMRI 17_48
1 0 17 49 0.0393 fMRI 17_49
1 0 17 50 0.1226 fMRI 17_50
1 0 17 51 0.0911 fMRI 17_51
1 0 17 52 0.1511 fMRI 17_52
1 0 17 53 0.2487 fMRI 17_53
1 0 17 54 -0.077 fMRI 17_54
1 0 17 55 0.4345 fMRI 17_55
1 0 17 56 0.0528 fMRI 17_56
1 0 17 57 -0.1058 fMRI 17_57
1 0 17 58 0.2147 fMRI 17_58
1 0 17 59 0.0868 fMRI 17_59
1 0 17 60 -0.1924 fMRI 17_60
1 0 17 61 0.0248 fMRI 17_61
1 0 17 62 0.004 fMRI 17_62
1 0 17 63 0.0622 fMRI 17_63
1 0 17 64 0.341 fMRI 17_64
1 0 17 65 0.0705 fMRI 17_65
1 0 17 66 -0.0015 fMRI 17_66
1 0 17 67 -0.0417 fMRI 17_67
1 0 17 68 -0.0369 fMRI 17_68
1 0 17 69 -0.056 fMRI 17_69
1 0 17 70 0.2745 fMRI 17_70
1 0 17 71 0.2242 fMRI 17_71
1 0 17 72 0.1498 fMRI 17_72
1 0 17 73 -0.0153 fMRI 17_73
1 0 17 74 0.109 fMRI 17_74
1 0 17 75 0.1628 fMRI 17_75
1 0 17 76 0.0907 fMRI 17_76
1 0 17 77 -0.1429 fMRI 17_77
1 0 17 78 -0.0086 fMRI 17_78
1 0 17 79 -0.0475 fMRI 17_79
1 0 17 80 0.088 fMRI 17_80
1 0 17 81 -0.0757 fMRI 17_81
1 0 17 82 0.0182 fMRI 17_82
1 0 17 83 0.0989 fMRI 17_83
1 0 17 84 0.0287 fMRI 17_84
1 0 17 85 0.4862 fMRI 17_85
1 0 17 86 0.1565 fMRI 17_86
1 0 17 87 0.3458 fMRI 17_87
1 0 18 19 0.2684 fMRI 18_19
1 0 18 20 -0.0453 fMRI 18_20
1 0 18 21 0.0928 fMRI 18_21
1 0 18 22 0.3142 fMRI 18_22
1 0 18 23 -0.107 fMRI 18_23
1 0 18 24 -0.0279 fMRI 18_24
1 0 18 25 0.158 fMRI 18_25
1 0 18 26 0.1071 fMRI 18_26
1 0 18 27 -0.2145 fMRI 18_27
1 0 18 28 -0.1115 fMRI 18_28
1 0 18 29 0.0891 fMRI 18_29
1 0 18 30 0.5207 fMRI 18_30
1 0 18 31 0.1496 fMRI 18_31
1 0 18 32 0.5522 fMRI 18_32
1 0 18 33 0.0556 fMRI 18_33
1 0 18 34 0.0523 fMRI 18_34
1 0 18 35 0.0205 fMRI 18_35
1 0 18 36 -0.006 fMRI 18_36
1 0 18 37 0.1556 fMRI 18_37
1 0 18 38 0.1292 fMRI 18_38
1 0 18 39 0.0778 fMRI 18_39
1 0 18 40 0.3139 fMRI 18_40
1 0 18 41 -0.0704 fMRI 18_41
1 0 18 42 0.1471 fMRI 18_42
1 0 18 43 -0.1971 fMRI 18_43
1 0 18 44 0.629 fMRI 18_44
1 0 18 45 0.1985 fMRI 18_45
1 0 18 46 0.4138 fMRI 18_46
1 0 18 47 -0.0058 fMRI 18_47
1 0 18 48 0.1057 fMRI 18_48
1 0 18 49 0.306 fMRI 18_49
1 0 18 50 0.0094 fMRI 18_50
1 0 18 51 0.0518 fMRI 18_51
1 0 18 52 0.209 fMRI 18_52
1 0 18 53 0.2171 fMRI 18_53
1 0 18 54 -0.0616 fMRI 18_54
1 0 18 55 0.1492 fMRI 18_55
1 0 18 56 0.0837 fMRI 18_56
1 0 18 57 0.0894 fMRI 18_57
1 0 18 58 0.0679 fMRI 18_58
1 0 18 59 0.2081 fMRI 18_59
1 0 18 60 0.1217 fMRI 18_60
1 0 18 61 0.0384 fMRI 18_61
1 0 18 62 -0.0316 fMRI 18_62
1 0 18 63 0.1265 fMRI 18_63
1 0 18 64 0.5122 fMRI 18_64
1 0 18 65 0.2497 fMRI 18_65
1 0 18 66 0.6372 fMRI 18_66
1 0 18 67 -0.0296 fMRI 18_67
1 0 18 68 0.0413 fMRI 18_68
1 0 18 69 0.0935 fMRI 18_69
1 0 18 70 -0.1775 fMRI 18_70
1 0 18 71 0.0333 fMRI 18_71
1 0 18 72 0.1919 fMRI 18_72
1 0 18 73 0.2271 fMRI 18_73
1 0 18 74 0.3196 fMRI 18_74
1 0 18 75 0.0538 fMRI 18_75
1 0 18 76 0.3748 fMRI 18_76
1 0 18 77 -0.0757 fMRI 18_77
1 0 18 78 0.6198 fMRI 18_78
1 0 18 79 0.1053 fMRI 18_79
1 0 18 80 0.3938 fMRI 18_80
1 0 18 81 0.1124 fMRI 18_81
1 0 18 82 0.1355 fMRI 18_82
1 0 18 83 0.3234 fMRI 18_83
1 0 18 84 0.3744 fMRI 18_84
1 0 18 85 0.1042 fMRI 18_85
1 0 18 86 0.135 fMRI 18_86
1 0 18 87 0.1661 fMRI 18_87
1 0 19 20 0.212 fMRI 19_20
1 0 19 21 0.143 fMRI 19_21
1 0 19 22 -0.1401 fMRI 19_22
1 0 19 23 -0.2179 fMRI 19_23
1 0 19 24 0.0345 fMRI 19_24
1 0 19 25 0.2262 fMRI 19_25
1 0 19 26 -0.0722 fMRI 19_26
1 0 19 27 0.1564 fMRI 19_27
1 0 19 28 -0.108 fMRI 19_28
1 0 19 29 0.0055 fMRI 19_29
1 0 19 30 -0.0782 fMRI 19_30
1 0 19 31 0.0847 fMRI 19_31
1 0 19 32 0.0091 fMRI 19_32
1 0 19 33 0.1376 fMRI 19_33
1 0 19 34 -0.0308 fMRI 19_34
1 0 19 35 0.0951 fMRI 19_35
1 0 19 36 0.1473 fMRI 19_36
1 0 19 37 -0.0518 fMRI 19_37
1 0 19 38 0.0944 fMRI 19_38
1 0 19 39 0.085 fMRI 19_39
1 0 19 40 0.1265 fMRI 19_40
1 0 19 41 0.0663 fMRI 19_41
1 0 19 42 0.206 fMRI 19_42
1 0 19 43 -0.1838 fMRI 19_43
1 0 19 44 0.3042 fMRI 19_44
1 0 19 45 0.1935 fMRI 19_45
1 0 19 46 0.1512 fMRI 19_46
1 0 19 47 -0.0921 fMRI 19_47
1 0 19 48 0.2201 fMRI 19_48
1 0 19 49 -0.019 fMRI 19_49
1 0 19 50 -0.0863 fMRI 19_50
1 0 19 51 -0.0229 fMRI 19_51
1 0 19 52 0.1863 fMRI 19_52
1 0 19 53 0.1682 fMRI 19_53
1 0 19 54 0.1057 fMRI 19_54
1 0 19 55 0.2053 fMRI 19_55
1 0 19 56 -0.1078 fMRI 19_56
1 0 19 57 -0.1899 fMRI 19_57
1 0 19 58 0.0556 fMRI 19_58
1 0 19 59 0.0524 fMRI 19_59
1 0 19 60 -0.2061 fMRI 19_60
1 0 19 61 -0.0242 fMRI 19_61
1 0 19 62 -0.1271 fMRI 19_62
1 0 19 63 0.1194 fMRI 19_63
1 0 19 64 0.0053 fMRI 19_64
1 0 19 65 0.1254 fMRI 19_65
1 0 19 66 0.0102 fMRI 19_66
1 0 19 67 0.1813 fMRI 19_67
1 0 19 68 0.1411 fMRI 19_68
1 0 19 69 0.0141 fMRI 19_69
1 0 19 70 0.029 fMRI 19_70
1 0 19 71 0.0213 fMRI 19_71
1 0 19 72 -0.1884 fMRI 19_72
1 0 19 73 0.1106 fMRI 19_73
1 0 19 74 0.1386 fMRI 19_74
1 0 19 75 0.1336 fMRI 19_75
1 0 19 76 0.1231 fMRI 19_76
1 0 19 77 -0.2059 fMRI 19_77
1 0 19 78 0.1039 fMRI 19_78
1 0 19 79 -0.0689 fMRI 19_79
1 0 19 80 0.156 fMRI 19_80
1 0 19 81 0.0176 fMRI 19_81
1 0 19 82 0.3905 fMRI 19_82
1 0 19 83 0.2969 fMRI 19_83
1 0 19 84 -0.146 fMRI 19_84
1 0 19 85 0.0253 fMRI 19_85
1 0 19 86 0.1877 fMRI 19_86
1 0 19 87 0.2415 fMRI 19_87
1 0 20 21 0.022 fMRI 20_21
1 0 20 22 -0.249 fMRI 20_22
1 0 20 23 0.0495 fMRI 20_23
1 0 20 24 -0.1376 fMRI 20_24
1 0 20 25 0.0546 fMRI 20_25
1 0 20 26 0.0415 fMRI 20_26
1 0 20 27 0.4026 fMRI 20_27
1 0 20 28 0.0096 fMRI 20_28
1 0 20 29 0.3093 fMRI 20_29
1 0 20 30 -0.0098 fMRI 20_30
1 0 20 31 0.3561 fMRI 20_31
1 0 20 32 -0.0761 fMRI 20_32
1 0 20 33 0.5732 fMRI 20_33
1 0 20 34 0.0722 fMRI 20_34
1 0 20 35 0.1888 fMRI 20_35
1 0 20 36 0.3546 fMRI 20_36
1 0 20 37 -0.1554 fMRI 20_37
1 0 20 38 -0.0539 fMRI 20_38
1 0 20 39 0.2296 fMRI 20_39
1 0 20 40 0.2585 fMRI 20_40
1 0 20 41 0.3403 fMRI 20_41
1 0 20 42 0.1943 fMRI 20_42
1 0 20 43 0.1021 fMRI 20_43
1 0 20 44 -0.016 fMRI 20_44
1 0 20 45 0.0019 fMRI 20_45
1 0 20 46 0.0782 fMRI 20_46
1 0 20 47 0.4944 fMRI 20_47
1 0 20 48 0.8166 fMRI 20_48
1 0 20 49 0.2754 fMRI 20_49
1 0 20 50 0.0725 fMRI 20_50
1 0 20 51 0.0045 fMRI 20_51
1 0 20 52 0.5428 fMRI 20_52
1 0 20 53 0.2147 fMRI 20_53
1 0 20 54 0.5957 fMRI 20_54
1 0 20 55 0.1287 fMRI 20_55
1 0 20 56 -0.2665 fMRI 20_56
1 0 20 57 0.1034 fMRI 20_57
1 0 20 58 -0.1034 fMRI 20_58
1 0 20 59 -0.1313 fMRI 20_59
1 0 20 60 0.1155 fMRI 20_60
1 0 20 61 0.182 fMRI 20_61
1 0 20 62 -0.0136 fMRI 20_62
1 0 20 63 0.3068 fMRI 20_63
1 0 20 64 0.0454 fMRI 20_64
1 0 20 65 0.2883 fMRI 20_65
1 0 20 66 -0.0226 fMRI 20_66
1 0 20 67 0.7087 fMRI 20_67
1 0 20 68 0.0916 fMRI 20_68
1 0 20 69 0.2796 fMRI 20_69
1 0 20 70 0.1808 fMRI 20_70
1 0 20 71 0.0831 fMRI 20_71
1 0 20 72 -0.0853 fMRI 20_72
1 0 20 73 0.2702 fMRI 20_73
1 0 20 74 0.2851 fMRI 20_74
1 0 20 75 0.2997 fMRI 20_75
1 0 20 76 0.4517 fMRI 20_76
1 0 20 77 0.0637 fMRI 20_77
1 0 20 78 -0.0092 fMRI 20_78
1 0 20 79 0.1408 fMRI 20_79
1 0 20 80 0.3094 fMRI 20_80
1 0 20 81 0.5384 fMRI 20_81
1 0 20 82 0.6033 fMRI 20_82
1 0 20 83 0.5121 fMRI 20_83
1 0 20 84 -0.1102 fMRI 20_84
1 0 20 85 -0.0024 fMRI 20_85
1 0 20 86 0.5993 fMRI 20_86
1 0 20 87 0.2445 fMRI 20_87
1 0 21 22 -0.1455 fMRI 21_22
1 0 21 23 -0.0744 fMRI 21_23
1 0 21 24 0.0268 fMRI 21_24
1 0 21 25 0.1089 fMRI 21_25
1 0 21 26 -0.2877 fMRI 21_26
1 0 21 27 -0.0341 fMRI 21_27
1 0 21 28 0.1744 fMRI 21_28
1 0 21 29 0.0471 fMRI 21_29
1 0 21 30 0.0388 fMRI 21_30
1 0 21 31 -0.0557 fMRI 21_31
1 0 21 32 0.1441 fMRI 21_32
1 0 21 33 0.0974 fMRI 21_33
1 0 21 34 0.024 fMRI 21_34
1 0 21 35 0.0374 fMRI 21_35
1 0 21 36 0.2462 fMRI 21_36
1 0 21 37 -0.129 fMRI 21_37
1 0 21 38 -0.0014 fMRI 21_38
1 0 21 39 -0.0174 fMRI 21_39
1 0 21 40 0.1459 fMRI 21_40
1 0 21 41 0.4557 fMRI 21_41
1 0 21 42 0.0391 fMRI 21_42
1 0 21 43 -0.0836 fMRI 21_43
1 0 21 44 0.3164 fMRI 21_44
1 0 21 45 0.2806 fMRI 21_45
1 0 21 46 0.3171 fMRI 21_46
1 0 21 47 0.0273 fMRI 21_47
1 0 21 48 0.4313 fMRI 21_48
1 0 21 49 0.0183 fMRI 21_49
1 0 21 50 0.1939 fMRI 21_50
1 0 21 51 0.0527 fMRI 21_51
1 0 21 52 0.1637 fMRI 21_52
1 0 21 53 0.4051 fMRI 21_53
1 0 21 54 0.232 fMRI 21_54
1 0 21 55 0.8827 fMRI 21_55
1 0 21 56 -0.2709 fMRI 21_56
1 0 21 57 0.0279 fMRI 21_57
1 0 21 58 -0.0399 fMRI 21_58
1 0 21 59 0.0418 fMRI 21_59
1 0 21 60 -0.1171 fMRI 21_60
1 0 21 61 0.0262 fMRI 21_61
1 0 21 62 0.1816 fMRI 21_62
1 0 21 63 0.1496 fMRI 21_63
1 0 21 64 0.1544 fMRI 21_64
1 0 21 65 0.0181 fMRI 21_65
1 0 21 66 0.011 fMRI 21_66
1 0 21 67 0.102 fMRI 21_67
1 0 21 68 -0.0988 fMRI 21_68
1 0 21 69 -0.0564 fMRI 21_69
1 0 21 70 0.0506 fMRI 21_70
1 0 21 71 -0.0052 fMRI 21_71
1 0 21 72 -0.1697 fMRI 21_72
1 0 21 73 -0.0464 fMRI 21_73
1 0 21 74 0.111 fMRI 21_74
1 0 21 75 0.379 fMRI 21_75
1 0 21 76 -0.018 fMRI 21_76
1 0 21 77 0.0279 fMRI 21_77
1 0 21 78 0.0989 fMRI 21_78
1 0 21 79 -0.0393 fMRI 21_79
1 0 21 80 0.3041 fMRI 21_80
1 0 21 81 0.1195 fMRI 21_81
1 0 21 82 0.2251 fMRI 21_82
1 0 21 83 0.2059 fMRI 21_83
1 0 21 84 0.1926 fMRI 21_84
1 0 21 85 0.0543 fMRI 21_85
1 0 21 86 0.2255 fMRI 21_86
1 0 21 87 0.2047 fMRI 21_87
1 0 22 23 0.104 fMRI 22_23
1 0 22 24 0.1653 fMRI 22_24
1 0 22 25 -0.0886 fMRI 22_25
1 0 22 26 0.7155 fMRI 22_26
1 0 22 27 -0.3037 fMRI 22_27
1 0 22 28 0.2134 fMRI 22_28
1 0 22 29 -0.029 fMRI 22_29
1 0 22 30 0.0574 fMRI 22_30
1 0 22 31 -0.0793 fMRI 22_31
1 0 22 32 0.1874 fMRI 22_32
1 0 22 33 0.1353 fMRI 22_33
1 0 22 34 0.2344 fMRI 22_34
1 0 22 35 -0.2381 fMRI 22_35
1 0 22 36 -0.0384 fMRI 22_36
1 0 22 37 0.2979 fMRI 22_37
1 0 22 38 0.2372 fMRI 22_38
1 0 22 39 -0.096 fMRI 22_39
1 0 22 40 0.0099 fMRI 22_40
1 0 22 41 -0.013 fMRI 22_41
1 0 22 42 0.1079 fMRI 22_42
1 0 22 43 0.1616 fMRI 22_43
1 0 22 44 -0.0334 fMRI 22_44
1 0 22 45 0.2277 fMRI 22_45
1 0 22 46 0.3882 fMRI 22_46
1 0 22 47 -0.2173 fMRI 22_47
1 0 22 48 -0.1465 fMRI 22_48
1 0 22 49 0.3334 fMRI 22_49
1 0 22 50 0.0101 fMRI 22_50
1 0 22 51 0.3458 fMRI 22_51
1 0 22 52 -0.181 fMRI 22_52
1 0 22 53 0.4029 fMRI 22_53
1 0 22 54 -0.1205 fMRI 22_54
1 0 22 55 -0.0403 fMRI 22_55
1 0 22 56 0.3195 fMRI 22_56
1 0 22 57 -0.0171 fMRI 22_57
1 0 22 58 0.2059 fMRI 22_58
1 0 22 59 0.0852 fMRI 22_59
1 0 22 60 0.189 fMRI 22_60
1 0 22 61 -0.0869 fMRI 22_61
1 0 22 62 0.2489 fMRI 22_62
1 0 22 63 -0.2634 fMRI 22_63
1 0 22 64 0.125 fMRI 22_64
1 0 22 65 -0.1219 fMRI 22_65
1 0 22 66 0.172 fMRI 22_66
1 0 22 67 -0.0372 fMRI 22_67
1 0 22 68 0.1381 fMRI 22_68
1 0 22 69 -0.2173 fMRI 22_69
1 0 22 70 -0.1343 fMRI 22_70
1 0 22 71 -0.1528 fMRI 22_71
1 0 22 72 0.2191 fMRI 22_72
1 0 22 73 -0.15 fMRI 22_73
1 0 22 74 -0.1313 fMRI 22_74
1 0 22 75 0.0324 fMRI 22_75
1 0 22 76 -0.0124 fMRI 22_76
1 0 22 77 0.1515 fMRI 22_77
1 0 22 78 0.0591 fMRI 22_78
1 0 22 79 0.1161 fMRI 22_79
1 0 22 80 0.0679 fMRI 22_80
1 0 22 81 -0.2327 fMRI 22_81
1 0 22 82 -0.0143 fMRI 22_82
1 0 22 83 -0.1496 fMRI 22_83
1 0 22 84 0.2852 fMRI 22_84
1 0 22 85 0.1755 fMRI 22_85
1 0 22 86 -0.1435 fMRI 22_86
1 0 22 87 -0.1289 fMRI 22_87
1 0 23 24 0.1247 fMRI 23_24
1 0 23 25 0.1873 fMRI 23_25
1 0 23 26 0.1822 fMRI 23_26
1 0 23 27 0.1493 fMRI 23_27
1 0 23 28 0.6083 fMRI 23_28
1 0 23 29 0.2034 fMRI 23_29
1 0 23 30 -0.0029 fMRI 23_30
1 0 23 31 0.4763 fMRI 23_31
1 0 23 32 0.1558 fMRI 23_32
1 0 23 33 0.2464 fMRI 23_33
1 0 23 34 0.34 fMRI 23_34
1 0 23 35 -0.0263 fMRI 23_35
1 0 23 36 0.0109 fMRI 23_36
1 0 23 37 -0.0359 fMRI 23_37
1 0 23 38 -0.0235 fMRI 23_38
1 0 23 39 0.624 fMRI 23_39
1 0 23 40 0.0261 fMRI 23_40
1 0 23 41 0.2176 fMRI 23_41
1 0 23 42 -0.3334 fMRI 23_42
1 0 23 43 1.0644 fMRI 23_43
1 0 23 44 -0.0726 fMRI 23_44
1 0 23 45 0.2019 fMRI 23_45
1 0 23 46 0.1631 fMRI 23_46
1 0 23 47 0.37 fMRI 23_47
1 0 23 48 0.0269 fMRI 23_48
1 0 23 49 -0.0353 fMRI 23_49
1 0 23 50 0.4295 fMRI 23_50
1 0 23 51 0.1449 fMRI 23_51
1 0 23 52 0.0443 fMRI 23_52
1 0 23 53 -0.189 fMRI 23_53
1 0 23 54 0.1271 fMRI 23_54
1 0 23 55 -0.0698 fMRI 23_55
1 0 23 56 0.2651 fMRI 23_56
1 0 23 57 0.9314 fMRI 23_57
1 0 23 58 0.0911 fMRI 23_58
1 0 23 59 0.1504 fMRI 23_59
1 0 23 60 0.3713 fMRI 23_60
1 0 23 61 0.0742 fMRI 23_61
1 0 23 62 0.4751 fMRI 23_62
1 0 23 63 -0.006 fMRI 23_63
1 0 23 64 -0.1155 fMRI 23_64
1 0 23 65 0.5158 fMRI 23_65
1 0 23 66 0.1184 fMRI 23_66
1 0 23 67 0.0835 fMRI 23_67
1 0 23 68 0.2782 fMRI 23_68
1 0 23 69 -0.0055 fMRI 23_69
1 0 23 70 -0.1341 fMRI 23_70
1 0 23 71 -0.2495 fMRI 23_71
1 0 23 72 -0.0405 fMRI 23_72
1 0 23 73 0.3886 fMRI 23_73
1 0 23 74 0.1239 fMRI 23_74
1 0 23 75 0.1157 fMRI 23_75
1 0 23 76 -0.1134 fMRI 23_76
1 0 23 77 0.7512 fMRI 23_77
1 0 23 78 0.044 fMRI 23_78
1 0 23 79 -0.0284 fMRI 23_79
1 0 23 80 0.0795 fMRI 23_80
1 0 23 81 0.2361 fMRI 23_81
1 0 23 82 0.0063 fMRI 23_82
1 0 23 83 -0.1858 fMRI 23_83
1 0 23 84 0.0779 fMRI 23_84
1 0 23 85 -0.1186 fMRI 23_85
1 0 23 86 0.2235 fMRI 23_86
1 0 23 87 -0.0508 fMRI 23_87
1 0 24 25 0.3513 fMRI 24_25
1 0 24 26 -0.0802 fMRI 24_26
1 0 24 27 0.0971 fMRI 24_27
1 0 24 28 0.0419 fMRI 24_28
1 0 24 29 -0.052 fMRI 24_29
1 0 24 30 -0.0568 fMRI 24_30
1 0 24 31 0.1534 fMRI 24_31
1 0 24 32 0.2638 fMRI 24_32
1 0 24 33 0.0791 fMRI 24_33
1 0 24 34 0.518 fMRI 24_34
1 0 24 35 -0.1332 fMRI 24_35
1 0 24 36 0.0375 fMRI 24_36
1 0 24 37 -0.1487 fMRI 24_37
1 0 24 38 0.1676 fMRI 24_38
1 0 24 39 0.0399 fMRI 24_39
1 0 24 40 -0.1012 fMRI 24_40
1 0 24 41 0.0423 fMRI 24_41
1 0 24 42 -0.0229 fMRI 24_42
1 0 24 43 0.079 fMRI 24_43
1 0 24 44 0.1552 fMRI 24_44
1 0 24 45 0.0214 fMRI 24_45
1 0 24 46 0.0574 fMRI 24_46
1 0 24 47 -0.2385 fMRI 24_47
1 0 24 48 0.0206 fMRI 24_48
1 0 24 49 0.0815 fMRI 24_49
1 0 24 50 0.3062 fMRI 24_50
1 0 24 51 0.5085 fMRI 24_51
1 0 24 52 0.0569 fMRI 24_52
1 0 24 53 0.0838 fMRI 24_53
1 0 24 54 -0.1111 fMRI 24_54
1 0 24 55 0.2283 fMRI 24_55
1 0 24 56 0.226 fMRI 24_56
1 0 24 57 0.0121 fMRI 24_57
1 0 24 58 0.877 fMRI 24_58
1 0 24 59 0.2758 fMRI 24_59
1 0 24 60 -0.065 fMRI 24_60
1 0 24 61 0.1254 fMRI 24_61
1 0 24 62 0.0063 fMRI 24_62
1 0 24 63 0.1092 fMRI 24_63
1 0 24 64 -0.1155 fMRI 24_64
1 0 24 65 0.1679 fMRI 24_65
1 0 24 66 0.1174 fMRI 24_66
1 0 24 67 0.0079 fMRI 24_67
1 0 24 68 0.2682 fMRI 24_68
1 0 24 69 -0.1487 fMRI 24_69
1 0 24 70 -0.0731 fMRI 24_70
1 0 24 71 -0.0455 fMRI 24_71
1 0 24 72 0.1022 fMRI 24_72
1 0 24 73 -0.0137 fMRI 24_73
1 0 24 74 -0.137 fMRI 24_74
1 0 24 75 0.1211 fMRI 24_75
1 0 24 76 -0.213 fMRI 24_76
1 0 24 77 -0.0723 fMRI 24_77
1 0 24 78 0.0698 fMRI 24_78
1 0 24 79 -0.0269 fMRI 24_79
1 0 24 80 -0.0211 fMRI 24_80
1 0 24 81 -0.3127 fMRI 24_81
1 0 24 82 -0.013 fMRI 24_82
1 0 24 83 -0.0516 fMRI 24_83
1 0 24 84 -0.0047 fMRI 24_84
1 0 24 85 0.5782 fMRI 24_85
1 0 24 86 -0.1002 fMRI 24_86
1 0 24 87 -0.0689 fMRI 24_87
1 0 25 26 -0.054 fMRI 25_26
1 0 25 27 -0.0101 fMRI 25_27
1 0 25 28 -0.0806 fMRI 25_28
1 0 25 29 0.3917 fMRI 25_29
1 0 25 30 0.0614 fMRI 25_30
1 0 25 31 0.4907 fMRI 25_31
1 0 25 32 0.0835 fMRI 25_32
1 0 25 33 0.0175 fMRI 25_33
1 0 25 34 0.4042 fMRI 25_34
1 0 25 35 0.1054 fMRI 25_35
1 0 25 36 -0.0068 fMRI 25_36
1 0 25 37 -0.0225 fMRI 25_37
1 0 25 38 0.4242 fMRI 25_38
1 0 25 39 0.4316 fMRI 25_39
1 0 25 40 0.206 fMRI 25_40
1 0 25 41 0.0278 fMRI 25_41
1 0 25 42 0.0108 fMRI 25_42
1 0 25 43 0.0661 fMRI 25_43
1 0 25 44 0.1582 fMRI 25_44
1 0 25 45 0.2856 fMRI 25_45
1 0 25 46 0.1272 fMRI 25_46
1 0 25 47 0.187 fMRI 25_47
1 0 25 48 0.1068 fMRI 25_48
1 0 25 49 0.2829 fMRI 25_49
1 0 25 50 0.2002 fMRI 25_50
1 0 25 51 0.1316 fMRI 25_51
1 0 25 52 0.4448 fMRI 25_52
1 0 25 53 0.2456 fMRI 25_53
1 0 25 54 0.2286 fMRI 25_54
1 0 25 55 0.0853 fMRI 25_55
1 0 25 56 -0.0447 fMRI 25_56
1 0 25 57 0.2063 fMRI 25_57
1 0 25 58 0.2676 fMRI 25_58
1 0 25 59 0.3269 fMRI 25_59
1 0 25 60 -0.1074 fMRI 25_60
1 0 25 61 -0.0237 fMRI 25_61
1 0 25 62 -0.0761 fMRI 25_62
1 0 25 63 0.3847 fMRI 25_63
1 0 25 64 -0.087 fMRI 25_64
1 0 25 65 0.5554 fMRI 25_65
1 0 25 66 0.0757 fMRI 25_66
1 0 25 67 0.0377 fMRI 25_67
1 0 25 68 0.3032 fMRI 25_68
1 0 25 69 0.085 fMRI 25_69
1 0 25 70 0.0329 fMRI 25_70
1 0 25 71 0.2213 fMRI 25_71
1 0 25 72 0.0524 fMRI 25_72
1 0 25 73 0.3595 fMRI 25_73
1 0 25 74 0.09 fMRI 25_74
1 0 25 75 0.0412 fMRI 25_75
1 0 25 76 0.0334 fMRI 25_76
1 0 25 77 -0.0627 fMRI 25_77
1 0 25 78 0.0884 fMRI 25_78
1 0 25 79 0.0917 fMRI 25_79
1 0 25 80 0.0842 fMRI 25_80
1 0 25 81 0.0772 fMRI 25_81
1 0 25 82 0.2335 fMRI 25_82
1 0 25 83 0.1668 fMRI 25_83
1 0 25 84 -0.1052 fMRI 25_84
1 0 25 85 -0.0537 fMRI 25_85
1 0 25 86 0.1045 fMRI 25_86
1 0 25 87 0.0053 fMRI 25_87
1 0 26 27 0.1631 fMRI 26_27
1 0 26 28 0.2283 fMRI 26_28
1 0 26 29 0.2977 fMRI 26_29
1 0 26 30 -0.1402 fMRI 26_30
1 0 26 31 0.0484 fMRI 26_31
1 0 26 32 -0.1611 fMRI 26_32
1 0 26 33 0.3745 fMRI 26_33
1 0 26 34 0.0704 fMRI 26_34
1 0 26 35 -0.3006 fMRI 26_35
1 0 26 36 -0.0534 fMRI 26_36
1 0 26 37 0.4377 fMRI 26_37
1 0 26 38 0.2902 fMRI 26_38
1 0 26 39 0.0351 fMRI 26_39
1 0 26 40 -0.0588 fMRI 26_40
1 0 26 41 -0.0986 fMRI 26_41
1 0 26 42 0.2015 fMRI 26_42
1 0 26 43 0.3081 fMRI 26_43
1 0 26 44 -0.2666 fMRI 26_44
1 0 26 45 0.2219 fMRI 26_45
1 0 26 46 0.1499 fMRI 26_46
1 0 26 47 0.1945 fMRI 26_47
1 0 26 48 -0.0326 fMRI 26_48
1 0 26 49 0.4691 fMRI 26_49
1 0 26 50 -0.0967 fMRI 26_50
1 0 26 51 0.0432 fMRI 26_51
1 0 26 52 -0.1505 fMRI 26_52
1 0 26 53 0.1923 fMRI 26_53
1 0 26 54 0.0609 fMRI 26_54
1 0 26 55 -0.3478 fMRI 26_55
1 0 26 56 0.3569 fMRI 26_56
1 0 26 57 0.1886 fMRI 26_57
1 0 26 58 0.0349 fMRI 26_58
1 0 26 59 -0.0337 fMRI 26_59
1 0 26 60 0.4441 fMRI 26_60
1 0 26 61 -0.0246 fMRI 26_61
1 0 26 62 0.0798 fMRI 26_62
1 0 26 63 -0.0134 fMRI 26_63
1 0 26 64 0.015 fMRI 26_64
1 0 26 65 0.0395 fMRI 26_65
1 0 26 66 -0.0856 fMRI 26_66
1 0 26 67 0.1323 fMRI 26_67
1 0 26 68 -0.0198 fMRI 26_68
1 0 26 69 -0.1316 fMRI 26_69
1 0 26 70 -0.0191 fMRI 26_70
1 0 26 71 -0.0406 fMRI 26_71
1 0 26 72 0.3377 fMRI 26_72
1 0 26 73 0.0886 fMRI 26_73
1 0 26 74 -0.1717 fMRI 26_74
1 0 26 75 -0.1714 fMRI 26_75
1 0 26 76 0.0825 fMRI 26_76
1 0 26 77 0.2207 fMRI 26_77
1 0 26 78 -0.1927 fMRI 26_78
1 0 26 79 0.2751 fMRI 26_79
1 0 26 80 -0.1142 fMRI 26_80
1 0 26 81 0.1321 fMRI 26_81
1 0 26 82 0.0101 fMRI 26_82
1 0 26 83 0.0478 fMRI 26_83
1 0 26 84 -0.0342 fMRI 26_84
1 0 26 85 -0.0758 fMRI 26_85
1 0 26 86 -0.0701 fMRI 26_86
1 0 26 87 -0.0529 fMRI 26_87
1 0 27 28 0.1998 fMRI 27_28
1 0 27 29 0.2697 fMRI 27_29
1 0 27 30 -0.2934 fMRI 27_30
1 0 27 31 0.1054 fMRI 27_31
1 0 27 32 -0.1988 fMRI 27_32
1 0 27 33 0.5756 fMRI 27_33
1 0 27 34 -0.0017 fMRI 27_34
1 0 27 35 -0.088 fMRI 27_35
1 0 27 36 0.0902 fMRI 27_36
1 0 27 37 -0.0612 fMRI 27_37
1 0 27 38 -0.1901 fMRI 27_38
1 0 27 39 0.1432 fMRI 27_39
1 0 27 40 -0.2533 fMRI 27_40
1 0 27 41 0.0728 fMRI 27_41
1 0 27 42 -0.0261 fMRI 27_42
1 0 27 43 0.2901 fMRI 27_43
1 0 27 44 -0.2601 fMRI 27_44
1 0 27 45 -0.0357 fMRI 27_45
1 0 27 46 -0.1481 fMRI 27_46
1 0 27 47 0.3055 fMRI 27_47
1 0 27 48 0.2873 fMRI 27_48
1 0 27 49 -0.0385 fMRI 27_49
1 0 27 50 0.1881 fMRI 27_50
1 0 27 51 -0.017 fMRI 27_51
1 0 27 52 0.0072 fMRI 27_52
1 0 27 53 -0.1228 fMRI 27_53
1 0 27 54 0.1145 fMRI 27_54
1 0 27 55 -0.0177 fMRI 27_55
1 0 27 56 0.1236 fMRI 27_56
1 0 27 57 0.1929 fMRI 27_57
1 0 27 58 0.0091 fMRI 27_58
1 0 27 59 0.0828 fMRI 27_59
1 0 27 60 0.2773 fMRI 27_60
1 0 27 61 0.239 fMRI 27_61
1 0 27 62 0.0477 fMRI 27_62
1 0 27 63 0.2372 fMRI 27_63
1 0 27 64 -0.1333 fMRI 27_64
1 0 27 65 0.2367 fMRI 27_65
1 0 27 66 -0.325 fMRI 27_66
1 0 27 67 0.2284 fMRI 27_67
1 0 27 68 -0.0652 fMRI 27_68
1 0 27 69 -0.0179 fMRI 27_69
1 0 27 70 0.0249 fMRI 27_70
1 0 27 71 -0.0448 fMRI 27_71
1 0 27 72 -0.0703 fMRI 27_72
1 0 27 73 0.1113 fMRI 27_73
1 0 27 74 -0.246 fMRI 27_74
1 0 27 75 -0.0369 fMRI 27_75
1 0 27 76 -0.159 fMRI 27_76
1 0 27 77 0.1756 fMRI 27_77
1 0 27 78 -0.3572 fMRI 27_78
1 0 27 79 0.0347 fMRI 27_79
1 0 27 80 -0.062 fMRI 27_80
1 0 27 81 0.298 fMRI 27_81
1 0 27 82 -0.0076 fMRI 27_82
1 0 27 83 0.0717 fMRI 27_83
1 0 27 84 -0.3649 fMRI 27_84
1 0 27 85 -0.0112 fMRI 27_85
1 0 27 86 0.0796 fMRI 27_86
1 0 27 87 0.0163 fMRI 27_87
1 0 28 29 -0.0218 fMRI 28_29
1 0 28 30 -0.1935 fMRI 28_30
1 0 28 31 -0.0871 fMRI 28_31
1 0 28 32 -0.1085 fMRI 28_32
1 0 28 33 0.3169 fMRI 28_33
1 0 28 34 0.1226 fMRI 28_34
1 0 28 35 -0.0799 fMRI 28_35
1 0 28 36 0.1216 fMRI 28_36
1 0 28 37 -0.0775 fMRI 28_37
1 0 28 38 -0.065 fMRI 28_38
1 0 28 39 0.0499 fMRI 28_39
1 0 28 40 -0.2803 fMRI 28_40
1 0 28 41 0.4165 fMRI 28_41
1 0 28 42 -0.1637 fMRI 28_42
1 0 28 43 0.8445 fMRI 28_43
1 0 28 44 -0.0933 fMRI 28_44
1 0 28 45 0.2426 fMRI 28_45
1 0 28 46 0.0917 fMRI 28_46
1 0 28 47 0.1183 fMRI 28_47
1 0 28 48 0.0796 fMRI 28_48
1 0 28 49 -0.2002 fMRI 28_49
1 0 28 50 0.3291 fMRI 28_50
1 0 28 51 0.0801 fMRI 28_51
1 0 28 52 -0.1728 fMRI 28_52
1 0 28 53 0.0294 fMRI 28_53
1 0 28 54 -0.0728 fMRI 28_54
1 0 28 55 0.1424 fMRI 28_55
1 0 28 56 0.0594 fMRI 28_56
1 0 28 57 0.2641 fMRI 28_57
1 0 28 58 -0.0937 fMRI 28_58
1 0 28 59 0.0094 fMRI 28_59
1 0 28 60 0.2936 fMRI 28_60
1 0 28 61 0.0284 fMRI 28_61
1 0 28 62 0.8966 fMRI 28_62
1 0 28 63 -0.2116 fMRI 28_63
1 0 28 64 -0.1998 fMRI 28_64
1 0 28 65 0.0142 fMRI 28_65
1 0 28 66 -0.1818 fMRI 28_66
1 0 28 67 0.1327 fMRI 28_67
1 0 28 68 -0.02 fMRI 28_68
1 0 28 69 -0.1065 fMRI 28_69
1 0 28 70 -0.0751 fMRI 28_70
1 0 28 71 -0.1459 fMRI 28_71
1 0 28 72 -0.1739 fMRI 28_72
1 0 28 73 -0.1404 fMRI 28_73
1 0 28 74 -0.1448 fMRI 28_74
1 0 28 75 0.3768 fMRI 28_75
1 0 28 76 -0.1785 fMRI 28_76
1 0 28 77 0.6368 fMRI 28_77
1 0 28 78 -0.1977 fMRI 28_78
1 0 28 79 -0.0718 fMRI 28_79
1 0 28 80 0.0423 fMRI 28_80
1 0 28 81 0.0718 fMRI 28_81
1 0 28 82 -0.0216 fMRI 28_82
1 0 28 83 -0.1092 fMRI 28_83
1 0 28 84 0.1628 fMRI 28_84
1 0 28 85 -0.1491 fMRI 28_85
1 0 28 86 0.0692 fMRI 28_86
1 0 28 87 -0.1538 fMRI 28_87
1 0 29 30 0.0518 fMRI 29_30
1 0 29 31 0.6455 fMRI 29_31
1 0 29 32 0.0338 fMRI 29_32
1 0 29 33 0.4406 fMRI 29_33
1 0 29 34 0.022 fMRI 29_34
1 0 29 35 0.0574 fMRI 29_35
1 0 29 36 0.0607 fMRI 29_36
1 0 29 37 0.225 fMRI 29_37
1 0 29 38 0.0952 fMRI 29_38
1 0 29 39 0.5105 fMRI 29_39
1 0 29 40 0.4623 fMRI 29_40
1 0 29 41 0.0426 fMRI 29_41
1 0 29 42 0.2988 fMRI 29_42
1 0 29 43 0.096 fMRI 29_43
1 0 29 44 -0.061 fMRI 29_44
1 0 29 45 0.076 fMRI 29_45
1 0 29 46 0.2723 fMRI 29_46
1 0 29 47 0.7587 fMRI 29_47
1 0 29 48 0.1661 fMRI 29_48
1 0 29 49 0.4505 fMRI 29_49
1 0 29 50 0.1095 fMRI 29_50
1 0 29 51 0.1627 fMRI 29_51
1 0 29 52 0.2885 fMRI 29_52
1 0 29 53 0.2433 fMRI 29_53
1 0 29 54 0.4029 fMRI 29_54
1 0 29 55 -0.1177 fMRI 29_55
1 0 29 56 -0.0601 fMRI 29_56
1 0 29 57 0.5146 fMRI 29_57
1 0 29 58 -0.0921 fMRI 29_58
1 0 29 59 0.2818 fMRI 29_59
1 0 29 60 -0.0256 fMRI 29_60
1 0 29 61 0.2417 fMRI 29_61
1 0 29 62 -0.2148 fMRI 29_62
1 0 29 63 0.9909 fMRI 29_63
1 0 29 64 0.0634 fMRI 29_64
1 0 29 65 0.6253 fMRI 29_65
1 0 29 66 0.0815 fMRI 29_66
1 0 29 67 0.3227 fMRI 29_67
1 0 29 68 0.0727 fMRI 29_68
1 0 29 69 0.1331 fMRI 29_69
1 0 29 70 0.1276 fMRI 29_70
1 0 29 71 -0.0182 fMRI 29_71
1 0 29 72 0.1964 fMRI 29_72
1 0 29 73 0.5996 fMRI 29_73
1 0 29 74 0.2094 fMRI 29_74
1 0 29 75 -0.164 fMRI 29_75
1 0 29 76 0.1177 fMRI 29_76
1 0 29 77 -0.0475 fMRI 29_77
1 0 29 78 0.0029 fMRI 29_78
1 0 29 79 -0.0526 fMRI 29_79
1 0 29 80 0.0253 fMRI 29_80
1 0 29 81 0.5082 fMRI 29_81
1 0 29 82 0.1566 fMRI 29_82
1 0 29 83 0.1223 fMRI 29_83
1 0 29 84 -0.1479 fMRI 29_84
1 0 29 85 -0.2539 fMRI 29_85
1 0 29 86 0.271 fMRI 29_86
1 0 29 87 0.0883 fMRI 29_87
1 0 30 31 0.2952 fMRI 30_31
1 0 30 32 0.981 fMRI 30_32
1 0 30 33 -0.0331 fMRI 30_33
1 0 30 34 0.0373 fMRI 30_34
1 0 30 35 0.136 fMRI 30_35
1 0 30 36 -0.0404 fMRI 30_36
1 0 30 37 0.2836 fMRI 30_37
1 0 30 38 0.0929 fMRI 30_38
1 0 30 39 0.2063 fMRI 30_39
1 0 30 40 0.579 fMRI 30_40
1 0 30 41 0.1092 fMRI 30_41
1 0 30 42 -0.0102 fMRI 30_42
1 0 30 43 -0.0677 fMRI 30_43
1 0 30 44 0.6627 fMRI 30_44
1 0 30 45 -0.0671 fMRI 30_45
1 0 30 46 0.3297 fMRI 30_46
1 0 30 47 0.1729 fMRI 30_47
1 0 30 48 0.0615 fMRI 30_48
1 0 30 49 0.3012 fMRI 30_49
1 0 30 50 0.0258 fMRI 30_50
1 0 30 51 0.0886 fMRI 30_51
1 0 30 52 0.3116 fMRI 30_52
1 0 30 53 0.0928 fMRI 30_53
1 0 30 54 -0.0046 fMRI 30_54
1 0 30 55 0.1359 fMRI 30_55
1 0 30 56 -0.1837 fMRI 30_56
1 0 30 57 0.1129 fMRI 30_57
1 0 30 58 0.087 fMRI 30_58
1 0 30 59 0.2014 fMRI 30_59
1 0 30 60 -0.0095 fMRI 30_60
1 0 30 61 0.2509 fMRI 30_61
1 0 30 62 -0.0963 fMRI 30_62
1 0 30 63 0.0412 fMRI 30_63
1 0 30 64 0.8304 fMRI 30_64
1 0 30 65 0.308 fMRI 30_65
1 0 30 66 1.1541 fMRI 30_66
1 0 30 67 0.0553 fMRI 30_67
1 0 30 68 0.1556 fMRI 30_68
1 0 30 69 0.1562 fMRI 30_69
1 0 30 70 -0.0149 fMRI 30_70
1 0 30 71 0.0575 fMRI 30_71
1 0 30 72 0.3887 fMRI 30_72
1 0 30 73 0.3951 fMRI 30_73
1 0 30 74 0.5312 fMRI 30_74
1 0 30 75 0.1425 fMRI 30_75
1 0 30 76 0.3671 fMRI 30_76
1 0 30 77 -0.0491 fMRI 30_77
1 0 30 78 0.9101 fMRI 30_78
1 0 30 79 0.1428 fMRI 30_79
1 0 30 80 0.4533 fMRI 30_80
1 0 30 81 0.1721 fMRI 30_81
1 0 30 82 0.2062 fMRI 30_82
1 0 30 83 0.2642 fMRI 30_83
1 0 30 84 0.6109 fMRI 30_84
1 0 30 85 0.1115 fMRI 30_85
1 0 30 86 0.3038 fMRI 30_86
1 0 30 87 0.0253 fMRI 30_87
1 0 31 32 0.333 fMRI 31_32
1 0 31 33 0.2341 fMRI 31_33
1 0 31 34 0.3768 fMRI 31_34
1 0 31 35 0.2887 fMRI 31_35
1 0 31 36 0.1652 fMRI 31_36
1 0 31 37 0.1776 fMRI 31_37
1 0 31 38 0.1994 fMRI 31_38
1 0 31 39 0.965 fMRI 31_39
1 0 31 40 0.62 fMRI 31_40
1 0 31 41 0.1334 fMRI 31_41
1 0 31 42 0.1763 fMRI 31_42
1 0 31 43 0.1658 fMRI 31_43
1 0 31 44 0.1737 fMRI 31_44
1 0 31 45 0.0488 fMRI 31_45
1 0 31 46 0.4233 fMRI 31_46
1 0 31 47 0.4816 fMRI 31_47
1 0 31 48 0.2856 fMRI 31_48
1 0 31 49 0.2811 fMRI 31_49
1 0 31 50 0.259 fMRI 31_50
1 0 31 51 0.2097 fMRI 31_51
1 0 31 52 0.4843 fMRI 31_52
1 0 31 53 0.2024 fMRI 31_53
1 0 31 54 0.4475 fMRI 31_54
1 0 31 55 -0.0221 fMRI 31_55
1 0 31 56 -0.0302 fMRI 31_56
1 0 31 57 0.6509 fMRI 31_57
1 0 31 58 0.2117 fMRI 31_58
1 0 31 59 0.1732 fMRI 31_59
1 0 31 60 -0.0576 fMRI 31_60
1 0 31 61 0.0283 fMRI 31_61
1 0 31 62 -0.198 fMRI 31_62
1 0 31 63 0.5774 fMRI 31_63
1 0 31 64 0.1487 fMRI 31_64
1 0 31 65 1.1876 fMRI 31_65
1 0 31 66 0.367 fMRI 31_66
1 0 31 67 0.193 fMRI 31_67
1 0 31 68 0.4158 fMRI 31_68
1 0 31 69 0.3313 fMRI 31_69
1 0 31 70 0.0366 fMRI 31_70
1 0 31 71 0.027 fMRI 31_71
1 0 31 72 0.1444 fMRI 31_72
1 0 31 73 0.9526 fMRI 31_73
1 0 31 74 0.5374 fMRI 31_74
1 0 31 75 0.043 fMRI 31_75
1 0 31 76 0.3372 fMRI 31_76
1 0 31 77 -0.0253 fMRI 31_77
1 0 31 78 0.2736 fMRI 31_78
1 0 31 79 -0.0723 fMRI 31_79
1 0 31 80 0.2282 fMRI 31_80
1 0 31 81 0.3643 fMRI 31_81
1 0 31 82 0.3016 fMRI 31_82
1 0 31 83 0.156 fMRI 31_83
1 0 31 84 -0.0281 fMRI 31_84
1 0 31 85 -0.0113 fMRI 31_85
1 0 31 86 0.555 fMRI 31_86
1 0 31 87 0.3249 fMRI 31_87
1 0 32 33 0.0296 fMRI 32_33
1 0 32 34 0.3241 fMRI 32_34
1 0 32 35 0.0996 fMRI 32_35
1 0 32 36 -0.0714 fMRI 32_36
1 0 32 37 0.1569 fMRI 32_37
1 0 32 38 0.0846 fMRI 32_38
1 0 32 39 0.2658 fMRI 32_39
1 0 32 40 0.4716 fMRI 32_40
1 0 32 41 0.1858 fMRI 32_41
1 0 32 42 -0.0273 fMRI 32_42
1 0 32 43 0.0465 fMRI 32_43
1 0 32 44 0.7441 fMRI 32_44
1 0 32 45 0.0254 fMRI 32_45
1 0 32 46 0.544 fMRI 32_46
1 0 32 47 0.0284 fMRI 32_47
1 0 32 48 0.1122 fMRI 32_48
1 0 32 49 0.2602 fMRI 32_49
1 0 32 50 0.3477 fMRI 32_50
1 0 32 51 0.3303 fMRI 32_51
1 0 32 52 0.2465 fMRI 32_52
1 0 32 53 0.1753 fMRI 32_53
1 0 32 54 -0.0624 fMRI 32_54
1 0 32 55 0.3194 fMRI 32_55
1 0 32 56 0.1321 fMRI 32_56
1 0 32 57 0.2422 fMRI 32_57
1 0 32 58 0.3549 fMRI 32_58
1 0 32 59 0.2384 fMRI 32_59
1 0 32 60 -0.009 fMRI 32_60
1 0 32 61 0.213 fMRI 32_61
1 0 32 62 0.0601 fMRI 32_62
1 0 32 63 0.0812 fMRI 32_63
1 0 32 64 0.5916 fMRI 32_64
1 0 32 65 0.4192 fMRI 32_65
1 0 32 66 1.3753 fMRI 32_66
1 0 32 67 0.0485 fMRI 32_67
1 0 32 68 0.2888 fMRI 32_68
1 0 32 69 0.0583 fMRI 32_69
1 0 32 70 -0.1025 fMRI 32_70
1 0 32 71 -0.0893 fMRI 32_71
1 0 32 72 0.2276 fMRI 32_72
1 0 32 73 0.3617 fMRI 32_73
1 0 32 74 0.4407 fMRI 32_74
1 0 32 75 0.2358 fMRI 32_75
1 0 32 76 0.2666 fMRI 32_76
1 0 32 77 0.0441 fMRI 32_77
1 0 32 78 0.9711 fMRI 32_78
1 0 32 79 -0.0226 fMRI 32_79
1 0 32 80 0.4888 fMRI 32_80
1 0 32 81 0.0823 fMRI 32_81
1 0 32 82 0.0982 fMRI 32_82
1 0 32 83 0.1747 fMRI 32_83
1 0 32 84 0.6492 fMRI 32_84
1 0 32 85 0.3863 fMRI 32_85
1 0 32 86 0.2908 fMRI 32_86
1 0 32 87 0.1223 fMRI 32_87
1 0 33 34 0.3139 fMRI 33_34
1 0 33 35 -0.106 fMRI 33_35
1 0 33 36 0.337 fMRI 33_36
1 0 33 37 0.1497 fMRI 33_37
1 0 33 38 -0.0403 fMRI 33_38
1 0 33 39 0.0779 fMRI 33_39
1 0 33 40 0.013 fMRI 33_40
1 0 33 41 0.3816 fMRI 33_41
1 0 33 42 0.1668 fMRI 33_42
1 0 33 43 0.3538 fMRI 33_43
1 0 33 44 -0.0352 fMRI 33_44
1 0 33 45 0.1502 fMRI 33_45
1 0 33 46 0.2601 fMRI 33_46
1 0 33 47 0.2979 fMRI 33_47
1 0 33 48 0.5602 fMRI 33_48
1 0 33 49 0.2392 fMRI 33_49
1 0 33 50 0.1953 fMRI 33_50
1 0 33 51 0.2672 fMRI 33_51
1 0 33 52 0.1326 fMRI 33_52
1 0 33 53 0.2235 fMRI 33_53
1 0 33 54 0.4028 fMRI 33_54
1 0 33 55 0.1618 fMRI 33_55
1 0 33 56 -0.0614 fMRI 33_56
1 0 33 57 0.2821 fMRI 33_57
1 0 33 58 0.1079 fMRI 33_58
1 0 33 59 0.1407 fMRI 33_59
1 0 33 60 0.1797 fMRI 33_60
1 0 33 61 0.3054 fMRI 33_61
1 0 33 62 0.2141 fMRI 33_62
1 0 33 63 0.2888 fMRI 33_63
1 0 33 64 0.0562 fMRI 33_64
1 0 33 65 0.2654 fMRI 33_65
1 0 33 66 -0.0466 fMRI 33_66
1 0 33 67 0.7707 fMRI 33_67
1 0 33 68 0.134 fMRI 33_68
1 0 33 69 -0.0279 fMRI 33_69
1 0 33 70 -0.0396 fMRI 33_70
1 0 33 71 -0.1644 fMRI 33_71
1 0 33 72 0.0025 fMRI 33_72
1 0 33 73 0.0841 fMRI 33_73
1 0 33 74 0.0321 fMRI 33_74
1 0 33 75 0.175 fMRI 33_75
1 0 33 76 0.1602 fMRI 33_76
1 0 33 77 0.244 fMRI 33_77
1 0 33 78 -0.0277 fMRI 33_78
1 0 33 79 -0.0604 fMRI 33_79
1 0 33 80 0.2097 fMRI 33_80
1 0 33 81 0.2366 fMRI 33_81
1 0 33 82 0.2965 fMRI 33_82
1 0 33 83 0.1935 fMRI 33_83
1 0 33 84 -0.0689 fMRI 33_84
1 0 33 85 0.0705 fMRI 33_85
1 0 33 86 0.3885 fMRI 33_86
1 0 33 87 -0.0267 fMRI 33_87
1 0 34 35 0.1027 fMRI 34_35
1 0 34 36 -0.0654 fMRI 34_36
1 0 34 37 0.0792 fMRI 34_37
1 0 34 38 0.2232 fMRI 34_38
1 0 34 39 0.2264 fMRI 34_39
1 0 34 40 0.0242 fMRI 34_40
1 0 34 41 0.2476 fMRI 34_41
1 0 34 42 -0.0206 fMRI 34_42
1 0 34 43 0.2878 fMRI 34_43
1 0 34 44 0.0623 fMRI 34_44
1 0 34 45 0.2141 fMRI 34_45
1 0 34 46 0.1891 fMRI 34_46
1 0 34 47 -0.1246 fMRI 34_47
1 0 34 48 0.2858 fMRI 34_48
1 0 34 49 0.1953 fMRI 34_49
1 0 34 50 0.5263 fMRI 34_50
1 0 34 51 0.3701 fMRI 34_51
1 0 34 52 0.179 fMRI 34_52
1 0 34 53 0.1878 fMRI 34_53
1 0 34 54 0.1397 fMRI 34_54
1 0 34 55 0.3016 fMRI 34_55
1 0 34 56 0.2586 fMRI 34_56
1 0 34 57 0.2278 fMRI 34_57
1 0 34 58 0.6279 fMRI 34_58
1 0 34 59 0.0385 fMRI 34_59
1 0 34 60 0.0608 fMRI 34_60
1 0 34 61 -0.0286 fMRI 34_61
1 0 34 62 0.255 fMRI 34_62
1 0 34 63 -0.0498 fMRI 34_63
1 0 34 64 -0.1305 fMRI 34_64
1 0 34 65 0.3567 fMRI 34_65
1 0 34 66 0.1144 fMRI 34_66
1 0 34 67 0.2602 fMRI 34_67
1 0 34 68 0.6654 fMRI 34_68
1 0 34 69 0.106 fMRI 34_69
1 0 34 70 -0.1085 fMRI 34_70
1 0 34 71 -0.0777 fMRI 34_71
1 0 34 72 -0.0087 fMRI 34_72
1 0 34 73 0.1008 fMRI 34_73
1 0 34 74 0.0627 fMRI 34_74
1 0 34 75 0.3087 fMRI 34_75
1 0 34 76 0.2037 fMRI 34_76
1 0 34 77 0.1802 fMRI 34_77
1 0 34 78 0.1006 fMRI 34_78
1 0 34 79 -0.1221 fMRI 34_79
1 0 34 80 0.2266 fMRI 34_80
1 0 34 81 -0.1181 fMRI 34_81
1 0 34 82 0.1527 fMRI 34_82
1 0 34 83 0.032 fMRI 34_83
1 0 34 84 0.1759 fMRI 34_84
1 0 34 85 0.3646 fMRI 34_85
1 0 34 86 0.2176 fMRI 34_86
1 0 34 87 0.0393 fMRI 34_87
1 0 35 36 0.0298 fMRI 35_36
1 0 35 37 -0.0442 fMRI 35_37
1 0 35 38 -0.0586 fMRI 35_38
1 0 35 39 0.1337 fMRI 35_39
1 0 35 40 0.3975 fMRI 35_40
1 0 35 41 0.3013 fMRI 35_41
1 0 35 42 0.1628 fMRI 35_42
1 0 35 43 0.0079 fMRI 35_43
1 0 35 44 0.1767 fMRI 35_44
1 0 35 45 -0.0785 fMRI 35_45
1 0 35 46 0.0174 fMRI 35_46
1 0 35 47 0.3407 fMRI 35_47
1 0 35 48 0.0906 fMRI 35_48
1 0 35 49 -0.0256 fMRI 35_49
1 0 35 50 0.0373 fMRI 35_50
1 0 35 51 0.0449 fMRI 35_51
1 0 35 52 0.2877 fMRI 35_52
1 0 35 53 0.1536 fMRI 35_53
1 0 35 54 0.2318 fMRI 35_54
1 0 35 55 0.1607 fMRI 35_55
1 0 35 56 -0.1907 fMRI 35_56
1 0 35 57 0.1157 fMRI 35_57
1 0 35 58 -0.1032 fMRI 35_58
1 0 35 59 -0.17 fMRI 35_59
1 0 35 60 -0.2361 fMRI 35_60
1 0 35 61 0.0428 fMRI 35_61
1 0 35 62 0.0496 fMRI 35_62
1 0 35 63 0.164 fMRI 35_63
1 0 35 64 -0.0654 fMRI 35_64
1 0 35 65 0.2517 fMRI 35_65
1 0 35 66 0.1141 fMRI 35_66
1 0 35 67 -0.007 fMRI 35_67
1 0 35 68 0.0297 fMRI 35_68
1 0 35 69 1.2837 fMRI 35_69
1 0 35 70 0.0675 fMRI 35_70
1 0 35 71 0.2561 fMRI 35_71
1 0 35 72 -0.0971 fMRI 35_72
1 0 35 73 0.1788 fMRI 35_73
1 0 35 74 0.6308 fMRI 35_74
1 0 35 75 0.2524 fMRI 35_75
1 0 35 76 0.5374 fMRI 35_76
1 0 35 77 -0.0486 fMRI 35_77
1 0 35 78 0.0745 fMRI 35_78
1 0 35 79 -0.1688 fMRI 35_79
1 0 35 80 0.1064 fMRI 35_80
1 0 35 81 0.3177 fMRI 35_81
1 0 35 82 0.1403 fMRI 35_82
1 0 35 83 0.3041 fMRI 35_83
1 0 35 84 0.1079 fMRI 35_84
1 0 35 85 -0.2513 fMRI 35_85
1 0 35 86 0.4577 fMRI 35_86
1 0 35 87 0.2472 fMRI 35_87
1 0 36 37 -0.2177 fMRI 36_37
1 0 36 38 0.0258 fMRI 36_38
1 0 36 39 0.1295 fMRI 36_39
1 0 36 40 0.032 fMRI 36_40
1 0 36 41 0.3996 fMRI 36_41
1 0 36 42 0.4082 fMRI 36_42
1 0 36 43 0.0462 fMRI 36_43
1 0 36 44 -0.051 fMRI 36_44
1 0 36 45 0.1258 fMRI 36_45
1 0 36 46 0.4034 fMRI 36_46
1 0 36 47 0.0774 fMRI 36_47
1 0 36 48 0.5529 fMRI 36_48
1 0 36 49 0.102 fMRI 36_49
1 0 36 50 0.0484 fMRI 36_50
1 0 36 51 0.0179 fMRI 36_51
1 0 36 52 0.2676 fMRI 36_52
1 0 36 53 0.3392 fMRI 36_53
1 0 36 54 0.4893 fMRI 36_54
1 0 36 55 0.3389 fMRI 36_55
1 0 36 56 -0.282 fMRI 36_56
1 0 36 57 -0.0669 fMRI 36_57
1 0 36 58 -0.1379 fMRI 36_58
1 0 36 59 0.1406 fMRI 36_59
1 0 36 60 -0.0467 fMRI 36_60
1 0 36 61 0.166 fMRI 36_61
1 0 36 62 -0.0395 fMRI 36_62
1 0 36 63 0.2754 fMRI 36_63
1 0 36 64 0.1624 fMRI 36_64
1 0 36 65 0.0718 fMRI 36_65
1 0 36 66 -0.0816 fMRI 36_66
1 0 36 67 0.1956 fMRI 36_67
1 0 36 68 -0.0252 fMRI 36_68
1 0 36 69 0.0733 fMRI 36_69
1 0 36 70 0.3638 fMRI 36_70
1 0 36 71 0.2995 fMRI 36_71
1 0 36 72 -0.0534 fMRI 36_72
1 0 36 73 0.0599 fMRI 36_73
1 0 36 74 0.1039 fMRI 36_74
1 0 36 75 0.2336 fMRI 36_75
1 0 36 76 0.1635 fMRI 36_76
1 0 36 77 -0.0755 fMRI 36_77
1 0 36 78 0.0074 fMRI 36_78
1 0 36 79 -0.025 fMRI 36_79
1 0 36 80 0.2884 fMRI 36_80
1 0 36 81 0.0403 fMRI 36_81
1 0 36 82 0.2199 fMRI 36_82
1 0 36 83 0.1583 fMRI 36_83
1 0 36 84 -0.233 fMRI 36_84
1 0 36 85 0.0478 fMRI 36_85
1 0 36 86 0.3659 fMRI 36_86
1 0 36 87 0.1416 fMRI 36_87
1 0 37 38 0.6253 fMRI 37_38
1 0 37 39 0.0584 fMRI 37_39
1 0 37 40 0.3245 fMRI 37_40
1 0 37 41 -0.0474 fMRI 37_41
1 0 37 42 0.2148 fMRI 37_42
1 0 37 43 -0.119 fMRI 37_43
1 0 37 44 0.0983 fMRI 37_44
1 0 37 45 0.1997 fMRI 37_45
1 0 37 46 0.3023 fMRI 37_46
1 0 37 47 -0.0318 fMRI 37_47
1 0 37 48 -0.0576 fMRI 37_48
1 0 37 49 0.3355 fMRI 37_49
1 0 37 50 0.0139 fMRI 37_50
1 0 37 51 0.1879 fMRI 37_51
1 0 37 52 0.0588 fMRI 37_52
1 0 37 53 0.1412 fMRI 37_53
1 0 37 54 -0.0194 fMRI 37_54
1 0 37 55 -0.1427 fMRI 37_55
1 0 37 56 0.0228 fMRI 37_56
1 0 37 57 0.0479 fMRI 37_57
1 0 37 58 0.2433 fMRI 37_58
1 0 37 59 -0.0413 fMRI 37_59
1 0 37 60 -0.1675 fMRI 37_60
1 0 37 61 -0.2466 fMRI 37_61
1 0 37 62 -0.1854 fMRI 37_62
1 0 37 63 0.0287 fMRI 37_63
1 0 37 64 0.2254 fMRI 37_64
1 0 37 65 0.0485 fMRI 37_65
1 0 37 66 0.2059 fMRI 37_66
1 0 37 67 0.001 fMRI 37_67
1 0 37 68 0.0558 fMRI 37_68
1 0 37 69 0.0824 fMRI 37_69
1 0 37 70 0.1263 fMRI 37_70
1 0 37 71 0.047 fMRI 37_71
1 0 37 72 0.4094 fMRI 37_72
1 0 37 73 0.1311 fMRI 37_73
1 0 37 74 0.1725 fMRI 37_74
1 0 37 75 -0.1725 fMRI 37_75
1 0 37 76 0.1882 fMRI 37_76
1 0 37 77 -0.22 fMRI 37_77
1 0 37 78 0.0812 fMRI 37_78
1 0 37 79 0.0399 fMRI 37_79
1 0 37 80 0.0098 fMRI 37_80
1 0 37 81 -0.1358 fMRI 37_81
1 0 37 82 0.1959 fMRI 37_82
1 0 37 83 0.0012 fMRI 37_83
1 0 37 84 0.2379 fMRI 37_84
1 0 37 85 0.0324 fMRI 37_85
1 0 37 86 0.0046 fMRI 37_86
1 0 37 87 0.242 fMRI 37_87
1 0 38 39 0.18 fMRI 38_39
1 0 38 40 0.2246 fMRI 38_40
1 0 38 41 0.0088 fMRI 38_41
1 0 38 42 0.2708 fMRI 38_42
1 0 38 43 -0.0844 fMRI 38_43
1 0 38 44 0.14 fMRI 38_44
1 0 38 45 0.3968 fMRI 38_45
1 0 38 46 0.2435 fMRI 38_46
1 0 38 47 -0.1728 fMRI 38_47
1 0 38 48 0.109 fMRI 38_48
1 0 38 49 0.4814 fMRI 38_49
1 0 38 50 0.1293 fMRI 38_50
1 0 38 51 0.1569 fMRI 38_51
1 0 38 52 0.3331 fMRI 38_52
1 0 38 53 0.3821 fMRI 38_53
1 0 38 54 0.0907 fMRI 38_54
1 0 38 55 0.0431 fMRI 38_55
1 0 38 56 0.0164 fMRI 38_56
1 0 38 57 -0.1298 fMRI 38_57
1 0 38 58 0.3346 fMRI 38_58
1 0 38 59 -0.0069 fMRI 38_59
1 0 38 60 -0.1824 fMRI 38_60
1 0 38 61 -0.3334 fMRI 38_61
1 0 38 62 -0.1148 fMRI 38_62
1 0 38 63 0.1063 fMRI 38_63
1 0 38 64 -0.0357 fMRI 38_64
1 0 38 65 0.1247 fMRI 38_65
1 0 38 66 0.0839 fMRI 38_66
1 0 38 67 0.0424 fMRI 38_67
1 0 38 68 0.2116 fMRI 38_68
1 0 38 69 -0.0411 fMRI 38_69
1 0 38 70 0.1581 fMRI 38_70
1 0 38 71 0.3787 fMRI 38_71
1 0 38 72 0.278 fMRI 38_72
1 0 38 73 0.1721 fMRI 38_73
1 0 38 74 0.1258 fMRI 38_74
1 0 38 75 -0.0045 fMRI 38_75
1 0 38 76 0.174 fMRI 38_76
1 0 38 77 -0.2825 fMRI 38_77
1 0 38 78 0.0558 fMRI 38_78
1 0 38 79 0.2795 fMRI 38_79
1 0 38 80 0.0772 fMRI 38_80
1 0 38 81 -0.2708 fMRI 38_81
1 0 38 82 0.4346 fMRI 38_82
1 0 38 83 0.2565 fMRI 38_83
1 0 38 84 0.0575 fMRI 38_84
1 0 38 85 0.0382 fMRI 38_85
1 0 38 86 0.0382 fMRI 38_86
1 0 38 87 0.1978 fMRI 38_87
1 0 39 40 0.4781 fMRI 39_40
1 0 39 41 0.0485 fMRI 39_41
1 0 39 42 0.1114 fMRI 39_42
1 0 39 43 0.2982 fMRI 39_43
1 0 39 44 0.016 fMRI 39_44
1 0 39 45 0.1649 fMRI 39_45
1 0 39 46 0.2578 fMRI 39_46
1 0 39 47 0.5229 fMRI 39_47
1 0 39 48 0.221 fMRI 39_48
1 0 39 49 0.2134 fMRI 39_49
1 0 39 50 0.2651 fMRI 39_50
1 0 39 51 -0.0763 fMRI 39_51
1 0 39 52 0.4898 fMRI 39_52
1 0 39 53 0.0292 fMRI 39_53
1 0 39 54 0.2583 fMRI 39_54
1 0 39 55 -0.0356 fMRI 39_55
1 0 39 56 0.1055 fMRI 39_56
1 0 39 57 0.5922 fMRI 39_57
1 0 39 58 0.0378 fMRI 39_58
1 0 39 59 0.163 fMRI 39_59
1 0 39 60 0.0751 fMRI 39_60
1 0 39 61 0.0935 fMRI 39_61
1 0 39 62 -0.0712 fMRI 39_62
1 0 39 63 0.3345 fMRI 39_63
1 0 39 64 0.1139 fMRI 39_64
1 0 39 65 1.0604 fMRI 39_65
1 0 39 66 0.248 fMRI 39_66
1 0 39 67 0.0347 fMRI 39_67
1 0 39 68 0.3138 fMRI 39_68
1 0 39 69 0.1493 fMRI 39_69
1 0 39 70 0.0923 fMRI 39_70
1 0 39 71 0.0027 fMRI 39_71
1 0 39 72 0.0891 fMRI 39_72
1 0 39 73 1.1469 fMRI 39_73
1 0 39 74 0.4324 fMRI 39_74
1 0 39 75 -0.0412 fMRI 39_75
1 0 39 76 0.1568 fMRI 39_76
1 0 39 77 0.1184 fMRI 39_77
1 0 39 78 0.1374 fMRI 39_78
1 0 39 79 0.0096 fMRI 39_79
1 0 39 80 0.1852 fMRI 39_80
1 0 39 81 0.3942 fMRI 39_81
1 0 39 82 0.2236 fMRI 39_82
1 0 39 83 0.1187 fMRI 39_83
1 0 39 84 -0.0721 fMRI 39_84
1 0 39 85 -0.115 fMRI 39_85
1 0 39 86 0.4075 fMRI 39_86
1 0 39 87 0.2498 fMRI 39_87
1 0 40 41 0.0832 fMRI 40_41
1 0 40 42 0.5184 fMRI 40_42
1 0 40 43 -0.2293 fMRI 40_43
1 0 40 44 0.4776 fMRI 40_44
1 0 40 45 0.1035 fMRI 40_45
1 0 40 46 0.4633 fMRI 40_46
1 0 40 47 0.4077 fMRI 40_47
1 0 40 48 0.2289 fMRI 40_48
1 0 40 49 0.4665 fMRI 40_49
1 0 40 50 -0.0344 fMRI 40_50
1 0 40 51 0.0745 fMRI 40_51
1 0 40 52 0.5414 fMRI 40_52
1 0 40 53 0.3215 fMRI 40_53
1 0 40 54 0.3254 fMRI 40_54
1 0 40 55 0.0573 fMRI 40_55
1 0 40 56 -0.3188 fMRI 40_56
1 0 40 57 0.2127 fMRI 40_57
1 0 40 58 -0.0173 fMRI 40_58
1 0 40 59 0.0432 fMRI 40_59
1 0 40 60 -0.4056 fMRI 40_60
1 0 40 61 0.0134 fMRI 40_61
1 0 40 62 -0.3871 fMRI 40_62
1 0 40 63 0.4339 fMRI 40_63
1 0 40 64 0.3261 fMRI 40_64
1 0 40 65 0.4821 fMRI 40_65
1 0 40 66 0.5703 fMRI 40_66
1 0 40 67 0.122 fMRI 40_67
1 0 40 68 0.0399 fMRI 40_68
1 0 40 69 0.4416 fMRI 40_69
1 0 40 70 0.0296 fMRI 40_70
1 0 40 71 -0.0465 fMRI 40_71
1 0 40 72 0.0991 fMRI 40_72
1 0 40 73 0.6226 fMRI 40_73
1 0 40 74 1.0284 fMRI 40_74
1 0 40 75 0.0539 fMRI 40_75
1 0 40 76 0.5027 fMRI 40_76
1 0 40 77 -0.3267 fMRI 40_77
1 0 40 78 0.4456 fMRI 40_78
1 0 40 79 -0.1054 fMRI 40_79
1 0 40 80 0.2438 fMRI 40_80
1 0 40 81 0.2839 fMRI 40_81
1 0 40 82 0.489 fMRI 40_82
1 0 40 83 0.2437 fMRI 40_83
1 0 40 84 0.3171 fMRI 40_84
1 0 40 85 -0.0448 fMRI 40_85
1 0 40 86 0.4335 fMRI 40_86
1 0 40 87 0.4021 fMRI 40_87
1 0 41 42 0.0346 fMRI 41_42
1 0 41 43 0.3989 fMRI 41_43
1 0 41 44 0.1725 fMRI 41_44
1 0 41 45 0.1439 fMRI 41_45
1 0 41 46 0.3956 fMRI 41_46
1 0 41 47 0.1303 fMRI 41_47
1 0 41 48 0.507 fMRI 41_48
1 0 41 49 0.1368 fMRI 41_49
1 0 41 50 0.4312 fMRI 41_50
1 0 41 51 0.3098 fMRI 41_51
1 0 41 52 0.3201 fMRI 41_52
1 0 41 53 0.4002 fMRI 41_53
1 0 41 54 0.414 fMRI 41_54
1 0 41 55 0.7406 fMRI 41_55
1 0 41 56 -0.1196 fMRI 41_56
1 0 41 57 0.1756 fMRI 41_57
1 0 41 58 -0.0021 fMRI 41_58
1 0 41 59 -0.1299 fMRI 41_59
1 0 41 60 0.0609 fMRI 41_60
1 0 41 61 0.0783 fMRI 41_61
1 0 41 62 0.4363 fMRI 41_62
1 0 41 63 -0.028 fMRI 41_63
1 0 41 64 0.0918 fMRI 41_64
1 0 41 65 0.0892 fMRI 41_65
1 0 41 66 0.0736 fMRI 41_66
1 0 41 67 0.4443 fMRI 41_67
1 0 41 68 0.1098 fMRI 41_68
1 0 41 69 0.2004 fMRI 41_69
1 0 41 70 0.2258 fMRI 41_70
1 0 41 71 0.1834 fMRI 41_71
1 0 41 72 0.0304 fMRI 41_72
1 0 41 73 -0.0389 fMRI 41_73
1 0 41 74 0.2534 fMRI 41_74
1 0 41 75 1.1065 fMRI 41_75
1 0 41 76 0.2779 fMRI 41_76
1 0 41 77 0.3798 fMRI 41_77
1 0 41 78 0.0687 fMRI 41_78
1 0 41 79 0.0279 fMRI 41_79
1 0 41 80 0.5577 fMRI 41_80
1 0 41 81 0.2454 fMRI 41_81
1 0 41 82 0.2996 fMRI 41_82
1 0 41 83 0.2904 fMRI 41_83
1 0 41 84 0.279 fMRI 41_84
1 0 41 85 0.1218 fMRI 41_85
1 0 41 86 0.5086 fMRI 41_86
1 0 41 87 0.1731 fMRI 41_87
1 0 42 43 -0.3792 fMRI 42_43
1 0 42 44 0.047 fMRI 42_44
1 0 42 45 0.1896 fMRI 42_45
1 0 42 46 0.3346 fMRI 42_46
1 0 42 47 0.0886 fMRI 42_47
1 0 42 48 0.2708 fMRI 42_48
1 0 42 49 0.4568 fMRI 42_49
1 0 42 50 -0.1606 fMRI 42_50
1 0 42 51 -0.0608 fMRI 42_51
1 0 42 52 0.1847 fMRI 42_52
1 0 42 53 0.3742 fMRI 42_53
1 0 42 54 0.2739 fMRI 42_54
1 0 42 55 0.0879 fMRI 42_55
1 0 42 56 -0.2245 fMRI 42_56
1 0 42 57 -0.1311 fMRI 42_57
1 0 42 58 -0.0559 fMRI 42_58
1 0 42 59 -0.0257 fMRI 42_59
1 0 42 60 -0.3822 fMRI 42_60
1 0 42 61 0.0172 fMRI 42_61
1 0 42 62 -0.4138 fMRI 42_62
1 0 42 63 0.4141 fMRI 42_63
1 0 42 64 0.0473 fMRI 42_64
1 0 42 65 0.0905 fMRI 42_65
1 0 42 66 -0.0489 fMRI 42_66
1 0 42 67 0.0043 fMRI 42_67
1 0 42 68 -0.1714 fMRI 42_68
1 0 42 69 0.267 fMRI 42_69
1 0 42 70 0.2824 fMRI 42_70
1 0 42 71 0.1833 fMRI 42_71
1 0 42 72 0.0755 fMRI 42_72
1 0 42 73 0.1902 fMRI 42_73
1 0 42 74 0.2706 fMRI 42_74
1 0 42 75 0.0072 fMRI 42_75
1 0 42 76 0.3459 fMRI 42_76
1 0 42 77 -0.5747 fMRI 42_77
1 0 42 78 -0.0368 fMRI 42_78
1 0 42 79 -0.1975 fMRI 42_79
1 0 42 80 0.0063 fMRI 42_80
1 0 42 81 -0.0395 fMRI 42_81
1 0 42 82 0.2022 fMRI 42_82
1 0 42 83 0.1664 fMRI 42_83
1 0 42 84 -0.1587 fMRI 42_84
1 0 42 85 -0.1169 fMRI 42_85
1 0 42 86 0.1707 fMRI 42_86
1 0 42 87 0.326 fMRI 42_87
1 0 43 44 -0.1487 fMRI 43_44
1 0 43 45 0.17 fMRI 43_45
1 0 43 46 0.0401 fMRI 43_46
1 0 43 47 0.3791 fMRI 43_47
1 0 43 48 0.0175 fMRI 43_48
1 0 43 49 -0.0322 fMRI 43_49
1 0 43 50 0.4639 fMRI 43_50
1 0 43 51 0.1478 fMRI 43_51
1 0 43 52 0.0017 fMRI 43_52
1 0 43 53 -0.1307 fMRI 43_53
1 0 43 54 0.1603 fMRI 43_54
1 0 43 55 -0.0095 fMRI 43_55
1 0 43 56 0.2834 fMRI 43_56
1 0 43 57 0.6281 fMRI 43_57
1 0 43 58 -0.0361 fMRI 43_58
1 0 43 59 -0.0074 fMRI 43_59
1 0 43 60 0.5633 fMRI 43_60
1 0 43 61 0.1841 fMRI 43_61
1 0 43 62 0.7868 fMRI 43_62
1 0 43 63 -0.1231 fMRI 43_63
1 0 43 64 -0.1652 fMRI 43_64
1 0 43 65 0.2704 fMRI 43_65
1 0 43 66 0.0081 fMRI 43_66
1 0 43 67 0.2587 fMRI 43_67
1 0 43 68 0.2582 fMRI 43_68
1 0 43 69 -0.0323 fMRI 43_69
1 0 43 70 -0.1279 fMRI 43_70
1 0 43 71 -0.1157 fMRI 43_71
1 0 43 72 -0.0447 fMRI 43_72
1 0 43 73 0.161 fMRI 43_73
1 0 43 74 -0.0066 fMRI 43_74
1 0 43 75 0.2841 fMRI 43_75
1 0 43 76 -0.1179 fMRI 43_76
1 0 43 77 1.1413 fMRI 43_77
1 0 43 78 -0.0736 fMRI 43_78
1 0 43 79 0.0778 fMRI 43_79
1 0 43 80 0.1077 fMRI 43_80
1 0 43 81 0.3087 fMRI 43_81
1 0 43 82 -0.0378 fMRI 43_82
1 0 43 83 -0.0502 fMRI 43_83
1 0 43 84 0.099 fMRI 43_84
1 0 43 85 -0.1456 fMRI 43_85
1 0 43 86 0.2647 fMRI 43_86
1 0 43 87 -0.2395 fMRI 43_87
1 0 44 45 0.1323 fMRI 44_45
1 0 44 46 0.4313 fMRI 44_46
1 0 44 47 -0.09 fMRI 44_47
1 0 44 48 0.2049 fMRI 44_48
1 0 44 49 0.1771 fMRI 44_49
1 0 44 50 0.1112 fMRI 44_50
1 0 44 51 0.2344 fMRI 44_51
1 0 44 52 0.3211 fMRI 44_52
1 0 44 53 0.1863 fMRI 44_53
1 0 44 54 0.069 fMRI 44_54
1 0 44 55 0.3214 fMRI 44_55
1 0 44 56 -0.1546 fMRI 44_56
1 0 44 57 -0.0279 fMRI 44_57
1 0 44 58 0.1956 fMRI 44_58
1 0 44 59 0.0553 fMRI 44_59
1 0 44 60 -0.1281 fMRI 44_60
1 0 44 61 0.083 fMRI 44_61
1 0 44 62 0.027 fMRI 44_62
1 0 44 63 0.0565 fMRI 44_63
1 0 44 64 0.3907 fMRI 44_64
1 0 44 65 0.2288 fMRI 44_65
1 0 44 66 0.8913 fMRI 44_66
1 0 44 67 0.1867 fMRI 44_67
1 0 44 68 0.1745 fMRI 44_68
1 0 44 69 0.1236 fMRI 44_69
1 0 44 70 -0.2612 fMRI 44_70
1 0 44 71 -0.0073 fMRI 44_71
1 0 44 72 0.118 fMRI 44_72
1 0 44 73 0.1455 fMRI 44_73
1 0 44 74 0.5401 fMRI 44_74
1 0 44 75 0.34 fMRI 44_75
1 0 44 76 0.3138 fMRI 44_76
1 0 44 77 -0.0791 fMRI 44_77
1 0 44 78 1.1346 fMRI 44_78
1 0 44 79 0.0907 fMRI 44_79
1 0 44 80 0.5091 fMRI 44_80
1 0 44 81 0.0473 fMRI 44_81
1 0 44 82 0.4678 fMRI 44_82
1 0 44 83 0.409 fMRI 44_83
1 0 44 84 0.6974 fMRI 44_84
1 0 44 85 0.1445 fMRI 44_85
1 0 44 86 0.3127 fMRI 44_86
1 0 44 87 0.2318 fMRI 44_87
1 0 45 46 0.3232 fMRI 45_46
1 0 45 47 0.0921 fMRI 45_47
1 0 45 48 0.4116 fMRI 45_48
1 0 45 49 0.3264 fMRI 45_49
1 0 45 50 0.3187 fMRI 45_50
1 0 45 51 0.0911 fMRI 45_51
1 0 45 52 0.2005 fMRI 45_52
1 0 45 53 0.3247 fMRI 45_53
1 0 45 54 0.1561 fMRI 45_54
1 0 45 55 0.2191 fMRI 45_55
1 0 45 56 -0.0409 fMRI 45_56
1 0 45 57 0.0996 fMRI 45_57
1 0 45 58 0.1132 fMRI 45_58
1 0 45 59 -0.1251 fMRI 45_59
1 0 45 60 0.1323 fMRI 45_60
1 0 45 61 -0.2245 fMRI 45_61
1 0 45 62 0.235 fMRI 45_62
1 0 45 63 0.0083 fMRI 45_63
1 0 45 64 0.0183 fMRI 45_64
1 0 45 65 0.096 fMRI 45_65
1 0 45 66 0.006 fMRI 45_66
1 0 45 67 0.1282 fMRI 45_67
1 0 45 68 0.1349 fMRI 45_68
1 0 45 69 -0.0117 fMRI 45_69
1 0 45 70 0.1104 fMRI 45_70
1 0 45 71 -0.0318 fMRI 45_71
1 0 45 72 -0.0421 fMRI 45_72
1 0 45 73 0.1374 fMRI 45_73
1 0 45 74 0.0886 fMRI 45_74
1 0 45 75 0.1425 fMRI 45_75
1 0 45 76 0.1283 fMRI 45_76
1 0 45 77 0.1511 fMRI 45_77
1 0 45 78 0.0265 fMRI 45_78
1 0 45 79 0.2919 fMRI 45_79
1 0 45 80 0.2856 fMRI 45_80
1 0 45 81 0.0767 fMRI 45_81
1 0 45 82 0.3706 fMRI 45_82
1 0 45 83 0.1639 fMRI 45_83
1 0 45 84 0.1146 fMRI 45_84
1 0 45 85 0.074 fMRI 45_85
1 0 45 86 0.1718 fMRI 45_86
1 0 45 87 0.2052 fMRI 45_87
1 0 46 47 0.0091 fMRI 46_47
1 0 46 48 0.3028 fMRI 46_48
1 0 46 49 0.3403 fMRI 46_49
1 0 46 50 0.3346 fMRI 46_50
1 0 46 51 0.383 fMRI 46_51
1 0 46 52 0.2227 fMRI 46_52
1 0 46 53 0.5201 fMRI 46_53
1 0 46 54 0.2386 fMRI 46_54
1 0 46 55 0.3962 fMRI 46_55
1 0 46 56 0.051 fMRI 46_56
1 0 46 57 0.1788 fMRI 46_57
1 0 46 58 0.2005 fMRI 46_58
1 0 46 59 0.1687 fMRI 46_59
1 0 46 60 -0.1244 fMRI 46_60
1 0 46 61 -0.1013 fMRI 46_61
1 0 46 62 0.0267 fMRI 46_62
1 0 46 63 0.202 fMRI 46_63
1 0 46 64 0.3923 fMRI 46_64
1 0 46 65 0.3175 fMRI 46_65
1 0 46 66 0.5198 fMRI 46_66
1 0 46 67 0.1755 fMRI 46_67
1 0 46 68 0.1583 fMRI 46_68
1 0 46 69 0.0162 fMRI 46_69
1 0 46 70 0.1018 fMRI 46_70
1 0 46 71 -0.054 fMRI 46_71
1 0 46 72 0.0313 fMRI 46_72
1 0 46 73 0.2017 fMRI 46_73
1 0 46 74 0.3289 fMRI 46_74
1 0 46 75 0.3177 fMRI 46_75
1 0 46 76 0.3317 fMRI 46_76
1 0 46 77 -0.0523 fMRI 46_77
1 0 46 78 0.473 fMRI 46_78
1 0 46 79 -0.043 fMRI 46_79
1 0 46 80 0.7 fMRI 46_80
1 0 46 81 -0.0237 fMRI 46_81
1 0 46 82 0.2491 fMRI 46_82
1 0 46 83 0.1257 fMRI 46_83
1 0 46 84 0.3397 fMRI 46_84
1 0 46 85 0.2078 fMRI 46_85
1 0 46 86 0.2721 fMRI 46_86
1 0 46 87 0.3342 fMRI 46_87
1 0 47 48 0.2235 fMRI 47_48
1 0 47 49 0.2563 fMRI 47_49
1 0 47 50 0.0485 fMRI 47_50
1 0 47 51 -0.0928 fMRI 47_51
1 0 47 52 0.296 fMRI 47_52
1 0 47 53 0.0338 fMRI 47_53
1 0 47 54 0.3803 fMRI 47_54
1 0 47 55 -0.1383 fMRI 47_55
1 0 47 56 -0.1504 fMRI 47_56
1 0 47 57 0.6322 fMRI 47_57
1 0 47 58 -0.3077 fMRI 47_58
1 0 47 59 0.0439 fMRI 47_59
1 0 47 60 0.2076 fMRI 47_60
1 0 47 61 0.337 fMRI 47_61
1 0 47 62 0.0091 fMRI 47_62
1 0 47 63 0.6072 fMRI 47_63
1 0 47 64 0.1384 fMRI 47_64
1 0 47 65 0.5517 fMRI 47_65
1 0 47 66 0.108 fMRI 47_66
1 0 47 67 0.2257 fMRI 47_67
1 0 47 68 -0.1049 fMRI 47_68
1 0 47 69 0.4168 fMRI 47_69
1 0 47 70 0.1723 fMRI 47_70
1 0 47 71 0.0097 fMRI 47_71
1 0 47 72 0.0997 fMRI 47_72
1 0 47 73 0.6196 fMRI 47_73
1 0 47 74 0.3549 fMRI 47_74
1 0 47 75 -0.078 fMRI 47_75
1 0 47 76 0.2134 fMRI 47_76
1 0 47 77 0.2383 fMRI 47_77
1 0 47 78 0.0069 fMRI 47_78
1 0 47 79 0.0939 fMRI 47_79
1 0 47 80 0.0513 fMRI 47_80
1 0 47 81 1.0984 fMRI 47_81
1 0 47 82 0.1445 fMRI 47_82
1 0 47 83 0.2463 fMRI 47_83
1 0 47 84 -0.074 fMRI 47_84
1 0 47 85 -0.3773 fMRI 47_85
1 0 47 86 0.5076 fMRI 47_86
1 0 47 87 0.1138 fMRI 47_87
1 0 48 49 0.3523 fMRI 48_49
1 0 48 50 0.2991 fMRI 48_50
1 0 48 51 0.1468 fMRI 48_51
1 0 48 52 0.6868 fMRI 48_52
1 0 48 53 0.5395 fMRI 48_53
1 0 48 54 0.58 fMRI 48_54
1 0 48 55 0.579 fMRI 48_55
1 0 48 56 -0.2284 fMRI 48_56
1 0 48 57 0.059 fMRI 48_57
1 0 48 58 0.0579 fMRI 48_58
1 0 48 59 -0.1055 fMRI 48_59
1 0 48 60 0.1244 fMRI 48_60
1 0 48 61 0.1746 fMRI 48_61
1 0 48 62 0.1091 fMRI 48_62
1 0 48 63 0.2654 fMRI 48_63
1 0 48 64 0.233 fMRI 48_64
1 0 48 65 0.2536 fMRI 48_65
1 0 48 66 0.0319 fMRI 48_66
1 0 48 67 0.6776 fMRI 48_67
1 0 48 68 0.1659 fMRI 48_68
1 0 48 69 0.2067 fMRI 48_69
1 0 48 70 0.1598 fMRI 48_70
1 0 48 71 0.1541 fMRI 48_71
1 0 48 72 -0.0322 fMRI 48_72
1 0 48 73 0.2127 fMRI 48_73
1 0 48 74 0.3248 fMRI 48_74
1 0 48 75 0.4951 fMRI 48_75
1 0 48 76 0.4685 fMRI 48_76
1 0 48 77 0.0506 fMRI 48_77
1 0 48 78 0.1375 fMRI 48_78
1 0 48 79 0.188 fMRI 48_79
1 0 48 80 0.5292 fMRI 48_80
1 0 48 81 0.364 fMRI 48_81
1 0 48 82 0.8112 fMRI 48_82
1 0 48 83 0.637 fMRI 48_83
1 0 48 84 0.049 fMRI 48_84
1 0 48 85 0.2382 fMRI 48_85
1 0 48 86 0.8051 fMRI 48_86
1 0 48 87 0.4789 fMRI 48_87
1 0 49 50 0.0603 fMRI 49_50
1 0 49 51 0.0872 fMRI 49_51
1 0 49 52 0.4938 fMRI 49_52
1 0 49 53 0.4017 fMRI 49_53
1 0 49 54 0.3719 fMRI 49_54
1 0 49 55 0.0734 fMRI 49_55
1 0 49 56 -0.0184 fMRI 49_56
1 0 49 57 0.126 fMRI 49_57
1 0 49 58 0.1067 fMRI 49_58
1 0 49 59 -0.055 fMRI 49_59
1 0 49 60 0.116 fMRI 49_60
1 0 49 61 0.0293 fMRI 49_61
1 0 49 62 -0.102 fMRI 49_62
1 0 49 63 0.2436 fMRI 49_63
1 0 49 64 0.2543 fMRI 49_64
1 0 49 65 0.3099 fMRI 49_65
1 0 49 66 0.281 fMRI 49_66
1 0 49 67 0.2183 fMRI 49_67
1 0 49 68 0.1446 fMRI 49_68
1 0 49 69 0.0856 fMRI 49_69
1 0 49 70 0.1283 fMRI 49_70
1 0 49 71 0.1323 fMRI 49_71
1 0 49 72 0.4308 fMRI 49_72
1 0 49 73 0.3903 fMRI 49_73
1 0 49 74 0.2112 fMRI 49_74
1 0 49 75 0.1397 fMRI 49_75
1 0 49 76 0.3871 fMRI 49_76
1 0 49 77 -0.0708 fMRI 49_77
1 0 49 78 0.2072 fMRI 49_78
1 0 49 79 0.4453 fMRI 49_79
1 0 49 80 0.3515 fMRI 49_80
1 0 49 81 0.2302 fMRI 49_81
1 0 49 82 0.4375 fMRI 49_82
1 0 49 83 0.4492 fMRI 49_83
1 0 49 84 0.2154 fMRI 49_84
1 0 49 85 0.1636 fMRI 49_85
1 0 49 86 0.1971 fMRI 49_86
1 0 49 87 0.1605 fMRI 49_87
1 0 50 51 0.3515 fMRI 50_51
1 0 50 52 0.303 fMRI 50_52
1 0 50 53 0.0954 fMRI 50_53
1 0 50 54 0.2042 fMRI 50_54
1 0 50 55 0.4049 fMRI 50_55
1 0 50 56 0.2686 fMRI 50_56
1 0 50 57 0.3731 fMRI 50_57
1 0 50 58 0.3236 fMRI 50_58
1 0 50 59 -0.0909 fMRI 50_59
1 0 50 60 0.2362 fMRI 50_60
1 0 50 61 -0.04 fMRI 50_61
1 0 50 62 0.4794 fMRI 50_62
1 0 50 63 0.0051 fMRI 50_63
1 0 50 64 -0.0721 fMRI 50_64
1 0 50 65 0.2553 fMRI 50_65
1 0 50 66 0.1885 fMRI 50_66
1 0 50 67 0.3263 fMRI 50_67
1 0 50 68 0.3106 fMRI 50_68
1 0 50 69 -0.0267 fMRI 50_69
1 0 50 70 0.1141 fMRI 50_70
1 0 50 71 -0.1959 fMRI 50_71
1 0 50 72 -0.1999 fMRI 50_72
1 0 50 73 0.2128 fMRI 50_73
1 0 50 74 0.0626 fMRI 50_74
1 0 50 75 0.3921 fMRI 50_75
1 0 50 76 0.0268 fMRI 50_76
1 0 50 77 0.4019 fMRI 50_77
1 0 50 78 0.1449 fMRI 50_78
1 0 50 79 -0.0169 fMRI 50_79
1 0 50 80 0.4082 fMRI 50_80
1 0 50 81 0.0506 fMRI 50_81
1 0 50 82 0.1837 fMRI 50_82
1 0 50 83 0.0099 fMRI 50_83
1 0 50 84 0.3371 fMRI 50_84
1 0 50 85 0.2065 fMRI 50_85
1 0 50 86 0.3099 fMRI 50_86
1 0 50 87 0.1669 fMRI 50_87
1 0 51 52 0.0766 fMRI 51_52
1 0 51 53 0.4824 fMRI 51_53
1 0 51 54 0.1812 fMRI 51_54
1 0 51 55 0.3058 fMRI 51_55
1 0 51 56 0.1762 fMRI 51_56
1 0 51 57 0.1068 fMRI 51_57
1 0 51 58 0.6107 fMRI 51_58
1 0 51 59 0.1603 fMRI 51_59
1 0 51 60 -0.0011 fMRI 51_60
1 0 51 61 0.1999 fMRI 51_61
1 0 51 62 0.149 fMRI 51_62
1 0 51 63 0.1309 fMRI 51_63
1 0 51 64 0.1037 fMRI 51_64
1 0 51 65 0.0503 fMRI 51_65
1 0 51 66 0.2882 fMRI 51_66
1 0 51 67 0.4246 fMRI 51_67
1 0 51 68 0.3873 fMRI 51_68
1 0 51 69 0.0789 fMRI 51_69
1 0 51 70 0.0737 fMRI 51_70
1 0 51 71 0.1124 fMRI 51_71
1 0 51 72 0.2924 fMRI 51_72
1 0 51 73 -0.0731 fMRI 51_73
1 0 51 74 0.1282 fMRI 51_74
1 0 51 75 0.3401 fMRI 51_75
1 0 51 76 0.1121 fMRI 51_76
1 0 51 77 0.0913 fMRI 51_77
1 0 51 78 0.2369 fMRI 51_78
1 0 51 79 0.0214 fMRI 51_79
1 0 51 80 0.2576 fMRI 51_80
1 0 51 81 -0.0691 fMRI 51_81
1 0 51 82 0.2454 fMRI 51_82
1 0 51 83 0.0798 fMRI 51_83
1 0 51 84 0.2793 fMRI 51_84
1 0 51 85 0.3815 fMRI 51_85
1 0 51 86 0.1686 fMRI 51_86
1 0 51 87 0.1922 fMRI 51_87
1 0 52 53 0.3815 fMRI 52_53
1 0 52 54 0.5744 fMRI 52_54
1 0 52 55 0.2954 fMRI 52_55
1 0 52 56 -0.1648 fMRI 52_56
1 0 52 57 0.1891 fMRI 52_57
1 0 52 58 0.0348 fMRI 52_58
1 0 52 59 -0.066 fMRI 52_59
1 0 52 60 0.0103 fMRI 52_60
1 0 52 61 0.0457 fMRI 52_61
1 0 52 62 -0.0764 fMRI 52_62
1 0 52 63 0.3213 fMRI 52_63
1 0 52 64 0.2356 fMRI 52_64
1 0 52 65 0.4576 fMRI 52_65
1 0 52 66 0.3044 fMRI 52_66
1 0 52 67 0.4085 fMRI 52_67
1 0 52 68 0.3232 fMRI 52_68
1 0 52 69 0.3093 fMRI 52_69
1 0 52 70 0.091 fMRI 52_70
1 0 52 71 0.251 fMRI 52_71
1 0 52 72 0.0629 fMRI 52_72
1 0 52 73 0.5743 fMRI 52_73
1 0 52 74 0.6152 fMRI 52_74
1 0 52 75 0.3196 fMRI 52_75
1 0 52 76 0.4749 fMRI 52_76
1 0 52 77 8e-04 fMRI 52_77
1 0 52 78 0.3091 fMRI 52_78
1 0 52 79 0.2358 fMRI 52_79
1 0 52 80 0.4652 fMRI 52_80
1 0 52 81 0.3234 fMRI 52_81
1 0 52 82 0.7654 fMRI 52_82
1 0 52 83 0.6733 fMRI 52_83
1 0 52 84 0.1728 fMRI 52_84
1 0 52 85 0.1247 fMRI 52_85
1 0 52 86 0.7154 fMRI 52_86
1 0 52 87 0.3285 fMRI 52_87
1 0 53 54 0.3584 fMRI 53_54
1 0 53 55 0.4623 fMRI 53_55
1 0 53 56 -0.1547 fMRI 53_56
1 0 53 57 -0.0674 fMRI 53_57
1 0 53 58 0.109 fMRI 53_58
1 0 53 59 0.0494 fMRI 53_59
1 0 53 60 -0.1607 fMRI 53_60
1 0 53 61 0.0056 fMRI 53_61
1 0 53 62 0.0092 fMRI 53_62
1 0 53 63 0.3 fMRI 53_63
1 0 53 64 0.2427 fMRI 53_64
1 0 53 65 0.1191 fMRI 53_65
1 0 53 66 0.0867 fMRI 53_66
1 0 53 67 0.2822 fMRI 53_67
1 0 53 68 0.1449 fMRI 53_68
1 0 53 69 0.1916 fMRI 53_69
1 0 53 70 0.2226 fMRI 53_70
1 0 53 71 0.3555 fMRI 53_71
1 0 53 72 0.1669 fMRI 53_72
1 0 53 73 0.0467 fMRI 53_73
1 0 53 74 0.2538 fMRI 53_74
1 0 53 75 0.3401 fMRI 53_75
1 0 53 76 0.3192 fMRI 53_76
1 0 53 77 -0.1518 fMRI 53_77
1 0 53 78 0.0903 fMRI 53_78
1 0 53 79 0.0846 fMRI 53_79
1 0 53 80 0.3244 fMRI 53_80
1 0 53 81 0.1199 fMRI 53_81
1 0 53 82 0.4815 fMRI 53_82
1 0 53 83 0.3711 fMRI 53_83
1 0 53 84 0.1669 fMRI 53_84
1 0 53 85 0.2254 fMRI 53_85
1 0 53 86 0.3799 fMRI 53_86
1 0 53 87 0.3716 fMRI 53_87
1 0 54 55 0.2609 fMRI 54_55
1 0 54 56 -0.296 fMRI 54_56
1 0 54 57 0.2562 fMRI 54_57
1 0 54 58 -0.1182 fMRI 54_58
1 0 54 59 -0.0344 fMRI 54_59
1 0 54 60 0.0482 fMRI 54_60
1 0 54 61 0.1239 fMRI 54_61
1 0 54 62 -0.0295 fMRI 54_62
1 0 54 63 0.3603 fMRI 54_63
1 0 54 64 0.0486 fMRI 54_64
1 0 54 65 0.2829 fMRI 54_65
1 0 54 66 0.0271 fMRI 54_66
1 0 54 67 0.6054 fMRI 54_67
1 0 54 68 0.317 fMRI 54_68
1 0 54 69 0.3548 fMRI 54_69
1 0 54 70 0.2212 fMRI 54_70
1 0 54 71 0.2178 fMRI 54_71
1 0 54 72 0.0804 fMRI 54_72
1 0 54 73 0.3708 fMRI 54_73
1 0 54 74 0.388 fMRI 54_74
1 0 54 75 0.3542 fMRI 54_75
1 0 54 76 0.4345 fMRI 54_76
1 0 54 77 0.1195 fMRI 54_77
1 0 54 78 0.0903 fMRI 54_78
1 0 54 79 0.0947 fMRI 54_79
1 0 54 80 0.2911 fMRI 54_80
1 0 54 81 0.4591 fMRI 54_81
1 0 54 82 0.6262 fMRI 54_82
1 0 54 83 0.4395 fMRI 54_83
1 0 54 84 -0.0491 fMRI 54_84
1 0 54 85 -0.1301 fMRI 54_85
1 0 54 86 0.6537 fMRI 54_86
1 0 54 87 0.3682 fMRI 54_87
1 0 55 56 -0.153 fMRI 55_56
1 0 55 57 -0.0522 fMRI 55_57
1 0 55 58 0.2527 fMRI 55_58
1 0 55 59 -0.0216 fMRI 55_59
1 0 55 60 -0.0864 fMRI 55_60
1 0 55 61 0.1038 fMRI 55_61
1 0 55 62 0.235 fMRI 55_62
1 0 55 63 0.0121 fMRI 55_63
1 0 55 64 0.1248 fMRI 55_64
1 0 55 65 -0.0281 fMRI 55_65
1 0 55 66 0.1101 fMRI 55_66
1 0 55 67 0.2321 fMRI 55_67
1 0 55 68 0.0886 fMRI 55_68
1 0 55 69 0.0462 fMRI 55_69
1 0 55 70 0.1021 fMRI 55_70
1 0 55 71 0.1452 fMRI 55_71
1 0 55 72 -0.111 fMRI 55_72
1 0 55 73 -0.0735 fMRI 55_73
1 0 55 74 0.1543 fMRI 55_74
1 0 55 75 0.8096 fMRI 55_75
1 0 55 76 0.1931 fMRI 55_76
1 0 55 77 0.0282 fMRI 55_77
1 0 55 78 0.213 fMRI 55_78
1 0 55 79 0.0056 fMRI 55_79
1 0 55 80 0.6431 fMRI 55_80
1 0 55 81 0.0281 fMRI 55_81
1 0 55 82 0.3221 fMRI 55_82
1 0 55 83 0.3406 fMRI 55_83
1 0 55 84 0.227 fMRI 55_84
1 0 55 85 0.2886 fMRI 55_85
1 0 55 86 0.3774 fMRI 55_86
1 0 55 87 0.2857 fMRI 55_87
1 0 56 57 0.2597 fMRI 56_57
1 0 56 58 0.2864 fMRI 56_58
1 0 56 59 -0.1186 fMRI 56_59
1 0 56 60 0.5317 fMRI 56_60
1 0 56 61 0.037 fMRI 56_61
1 0 56 62 0.1828 fMRI 56_62
1 0 56 63 -0.1884 fMRI 56_63
1 0 56 64 -0.0974 fMRI 56_64
1 0 56 65 0.0468 fMRI 56_65
1 0 56 66 0.0677 fMRI 56_66
1 0 56 67 -0.0476 fMRI 56_67
1 0 56 68 0.1356 fMRI 56_68
1 0 56 69 -0.197 fMRI 56_69
1 0 56 70 -0.0202 fMRI 56_70
1 0 56 71 -0.0363 fMRI 56_71
1 0 56 72 0.2138 fMRI 56_72
1 0 56 73 0.0604 fMRI 56_73
1 0 56 74 -0.1994 fMRI 56_74
1 0 56 75 -0.0211 fMRI 56_75
1 0 56 76 -0.0021 fMRI 56_76
1 0 56 77 0.4039 fMRI 56_77
1 0 56 78 -0.0625 fMRI 56_78
1 0 56 79 0.2122 fMRI 56_79
1 0 56 80 0.0343 fMRI 56_80
1 0 56 81 -0.0779 fMRI 56_81
1 0 56 82 -0.2834 fMRI 56_82
1 0 56 83 -0.1271 fMRI 56_83
1 0 56 84 0.0717 fMRI 56_84
1 0 56 85 0.2403 fMRI 56_85
1 0 56 86 -0.1746 fMRI 56_86
1 0 56 87 0.0548 fMRI 56_87
1 0 57 58 0.0167 fMRI 57_58
1 0 57 59 0.1567 fMRI 57_59
1 0 57 60 0.4441 fMRI 57_60
1 0 57 61 0.2015 fMRI 57_61
1 0 57 62 0.2078 fMRI 57_62
1 0 57 63 0.3672 fMRI 57_63
1 0 57 64 0.0238 fMRI 57_64
1 0 57 65 0.7891 fMRI 57_65
1 0 57 66 0.2217 fMRI 57_66
1 0 57 67 0.0954 fMRI 57_67
1 0 57 68 0.2129 fMRI 57_68
1 0 57 69 0.2102 fMRI 57_69
1 0 57 70 -0.1233 fMRI 57_70
1 0 57 71 -0.1205 fMRI 57_71
1 0 57 72 0.1219 fMRI 57_72
1 0 57 73 0.7192 fMRI 57_73
1 0 57 74 0.3067 fMRI 57_74
1 0 57 75 0.0466 fMRI 57_75
1 0 57 76 0.095 fMRI 57_76
1 0 57 77 0.6326 fMRI 57_77
1 0 57 78 0.0796 fMRI 57_78
1 0 57 79 -0.0165 fMRI 57_79
1 0 57 80 0.1403 fMRI 57_80
1 0 57 81 0.6001 fMRI 57_81
1 0 57 82 -0.0383 fMRI 57_82
1 0 57 83 0.0176 fMRI 57_83
1 0 57 84 0.068 fMRI 57_84
1 0 57 85 -0.0984 fMRI 57_85
1 0 57 86 0.3842 fMRI 57_86
1 0 57 87 4e-04 fMRI 57_87
1 0 58 59 0.1031 fMRI 58_59
1 0 58 60 -0.0631 fMRI 58_60
1 0 58 61 -0.0196 fMRI 58_61
1 0 58 62 -0.0823 fMRI 58_62
1 0 58 63 -0.0115 fMRI 58_63
1 0 58 64 -0.006 fMRI 58_64
1 0 58 65 0.1277 fMRI 58_65
1 0 58 66 0.2454 fMRI 58_66
1 0 58 67 0.1245 fMRI 58_67
1 0 58 68 0.3419 fMRI 58_68
1 0 58 69 -0.0818 fMRI 58_69
1 0 58 70 -0.0621 fMRI 58_70
1 0 58 71 -0.0038 fMRI 58_71
1 0 58 72 0.2392 fMRI 58_72
1 0 58 73 0.0455 fMRI 58_73
1 0 58 74 -0.0428 fMRI 58_74
1 0 58 75 0.0451 fMRI 58_75
1 0 58 76 0.0354 fMRI 58_76
1 0 58 77 -0.1372 fMRI 58_77
1 0 58 78 0.2295 fMRI 58_78
1 0 58 79 0.1101 fMRI 58_79
1 0 58 80 0.1647 fMRI 58_80
1 0 58 81 -0.2896 fMRI 58_81
1 0 58 82 0.1204 fMRI 58_82
1 0 58 83 0.059 fMRI 58_83
1 0 58 84 0.155 fMRI 58_84
1 0 58 85 0.6463 fMRI 58_85
1 0 58 86 -0.0429 fMRI 58_86
1 0 58 87 0.0851 fMRI 58_87
1 0 59 60 -0.0735 fMRI 59_60
1 0 59 61 0.5041 fMRI 59_61
1 0 59 62 -0.146 fMRI 59_62
1 0 59 63 0.3487 fMRI 59_63
1 0 59 64 0.3001 fMRI 59_64
1 0 59 65 0.3278 fMRI 59_65
1 0 59 66 0.1929 fMRI 59_66
1 0 59 67 -0.1194 fMRI 59_67
1 0 59 68 0.1509 fMRI 59_68
1 0 59 69 -0.0839 fMRI 59_69
1 0 59 70 3e-04 fMRI 59_70
1 0 59 71 0.0434 fMRI 59_71
1 0 59 72 0.1754 fMRI 59_72
1 0 59 73 0.0969 fMRI 59_73
1 0 59 74 -0.0954 fMRI 59_74
1 0 59 75 -0.1992 fMRI 59_75
1 0 59 76 -0.2095 fMRI 59_76
1 0 59 77 -0.1038 fMRI 59_77
1 0 59 78 0.1756 fMRI 59_78
1 0 59 79 -0.2181 fMRI 59_79
1 0 59 80 -0.1246 fMRI 59_80
1 0 59 81 -0.0511 fMRI 59_81
1 0 59 82 -0.162 fMRI 59_82
1 0 59 83 -0.0992 fMRI 59_83
1 0 59 84 -0.1978 fMRI 59_84
1 0 59 85 -0.0582 fMRI 59_85
1 0 59 86 -0.086 fMRI 59_86
1 0 59 87 -0.247 fMRI 59_87
1 0 60 61 0.2833 fMRI 60_61
1 0 60 62 0.4955 fMRI 60_62
1 0 60 63 -0.2057 fMRI 60_63
1 0 60 64 0.0929 fMRI 60_64
1 0 60 65 0.1179 fMRI 60_65
1 0 60 66 0.0982 fMRI 60_66
1 0 60 67 0.2373 fMRI 60_67
1 0 60 68 0.1958 fMRI 60_68
1 0 60 69 -0.1055 fMRI 60_69
1 0 60 70 -0.1061 fMRI 60_70
1 0 60 71 -0.0076 fMRI 60_71
1 0 60 72 0.2284 fMRI 60_72
1 0 60 73 0.17 fMRI 60_73
1 0 60 74 -0.1484 fMRI 60_74
1 0 60 75 0.1838 fMRI 60_75
1 0 60 76 0.0932 fMRI 60_76
1 0 60 77 0.9809 fMRI 60_77
1 0 60 78 0.0505 fMRI 60_78
1 0 60 79 0.6093 fMRI 60_79
1 0 60 80 0.245 fMRI 60_80
1 0 60 81 0.453 fMRI 60_81
1 0 60 82 -0.0025 fMRI 60_82
1 0 60 83 0.2575 fMRI 60_83
1 0 60 84 0.1491 fMRI 60_84
1 0 60 85 0.0037 fMRI 60_85
1 0 60 86 0.1134 fMRI 60_86
1 0 60 87 -0.1733 fMRI 60_87
1 0 61 62 0.0264 fMRI 61_62
1 0 61 63 0.2212 fMRI 61_63
1 0 61 64 0.3045 fMRI 61_64
1 0 61 65 0.2082 fMRI 61_65
1 0 61 66 0.2326 fMRI 61_66
1 0 61 67 0.2603 fMRI 61_67
1 0 61 68 0.0507 fMRI 61_68
1 0 61 69 0.1114 fMRI 61_69
1 0 61 70 0.048 fMRI 61_70
1 0 61 71 0.1132 fMRI 61_71
1 0 61 72 0.3174 fMRI 61_72
1 0 61 73 0.2091 fMRI 61_73
1 0 61 74 0.0642 fMRI 61_74
1 0 61 75 0.0797 fMRI 61_75
1 0 61 76 0.0179 fMRI 61_76
1 0 61 77 0.217 fMRI 61_77
1 0 61 78 0.2027 fMRI 61_78
1 0 61 79 0.0083 fMRI 61_79
1 0 61 80 0.0681 fMRI 61_80
1 0 61 81 0.3584 fMRI 61_81
1 0 61 82 0.0346 fMRI 61_82
1 0 61 83 0.1704 fMRI 61_83
1 0 61 84 -0.0072 fMRI 61_84
1 0 61 85 -0.0596 fMRI 61_85
1 0 61 86 0.2699 fMRI 61_86
1 0 61 87 -0.1222 fMRI 61_87
1 0 62 63 -0.4115 fMRI 62_63
1 0 62 64 -0.1458 fMRI 62_64
1 0 62 65 -0.0319 fMRI 62_65
1 0 62 66 -0.0241 fMRI 62_66
1 0 62 67 0.2027 fMRI 62_67
1 0 62 68 0.1704 fMRI 62_68
1 0 62 69 -0.0877 fMRI 62_69
1 0 62 70 -0.1401 fMRI 62_70
1 0 62 71 -0.1438 fMRI 62_71
1 0 62 72 -0.2312 fMRI 62_72
1 0 62 73 -0.2052 fMRI 62_73
1 0 62 74 -0.0922 fMRI 62_74
1 0 62 75 0.5255 fMRI 62_75
1 0 62 76 -0.0588 fMRI 62_76
1 0 62 77 0.9591 fMRI 62_77
1 0 62 78 -0.0368 fMRI 62_78
1 0 62 79 0.0402 fMRI 62_79
1 0 62 80 0.2447 fMRI 62_80
1 0 62 81 0.0704 fMRI 62_81
1 0 62 82 0.0427 fMRI 62_82
1 0 62 83 0.0736 fMRI 62_83
1 0 62 84 0.3918 fMRI 62_84
1 0 62 85 -0.042 fMRI 62_85
1 0 62 86 0.1813 fMRI 62_86
1 0 62 87 -0.1557 fMRI 62_87
1 0 63 64 0.0987 fMRI 63_64
1 0 63 65 0.5628 fMRI 63_65
1 0 63 66 0.0621 fMRI 63_66
1 0 63 67 0.1876 fMRI 63_67
1 0 63 68 -0.0321 fMRI 63_68
1 0 63 69 0.2609 fMRI 63_69
1 0 63 70 0.1487 fMRI 63_70
1 0 63 71 0.213 fMRI 63_71
1 0 63 72 0.0971 fMRI 63_72
1 0 63 73 0.5063 fMRI 63_73
1 0 63 74 0.2934 fMRI 63_74
1 0 63 75 -0.2105 fMRI 63_75
1 0 63 76 0.1354 fMRI 63_76
1 0 63 77 -0.3184 fMRI 63_77
1 0 63 78 0.0637 fMRI 63_78
1 0 63 79 -0.1322 fMRI 63_79
1 0 63 80 -0.0317 fMRI 63_80
1 0 63 81 0.4228 fMRI 63_81
1 0 63 82 0.1537 fMRI 63_82
1 0 63 83 0.2566 fMRI 63_83
1 0 63 84 -0.332 fMRI 63_84
1 0 63 85 -0.1546 fMRI 63_85
1 0 63 86 0.4029 fMRI 63_86
1 0 63 87 0.1818 fMRI 63_87
1 0 64 65 0.1541 fMRI 64_65
1 0 64 66 0.6711 fMRI 64_66
1 0 64 67 0.0509 fMRI 64_67
1 0 64 68 0.014 fMRI 64_68
1 0 64 69 0.0965 fMRI 64_69
1 0 64 70 0.1658 fMRI 64_70
1 0 64 71 0.1609 fMRI 64_71
1 0 64 72 0.4643 fMRI 64_72
1 0 64 73 0.2574 fMRI 64_73
1 0 64 74 0.3449 fMRI 64_74
1 0 64 75 0.0296 fMRI 64_75
1 0 64 76 0.3104 fMRI 64_76
1 0 64 77 -0.0685 fMRI 64_77
1 0 64 78 0.6038 fMRI 64_78
1 0 64 79 0.1987 fMRI 64_79
1 0 64 80 0.3436 fMRI 64_80
1 0 64 81 0.251 fMRI 64_81
1 0 64 82 0.1495 fMRI 64_82
1 0 64 83 0.3158 fMRI 64_83
1 0 64 84 0.3717 fMRI 64_84
1 0 64 85 0.2175 fMRI 64_85
1 0 64 86 0.2193 fMRI 64_86
1 0 64 87 0.2666 fMRI 64_87
1 0 65 66 0.4036 fMRI 65_66
1 0 65 67 0.1162 fMRI 65_67
1 0 65 68 0.4156 fMRI 65_68
1 0 65 69 0.311 fMRI 65_69
1 0 65 70 -0.0792 fMRI 65_70
1 0 65 71 0.0488 fMRI 65_71
1 0 65 72 0.1529 fMRI 65_72
1 0 65 73 1.0915 fMRI 65_73
1 0 65 74 0.4579 fMRI 65_74
1 0 65 75 0.0289 fMRI 65_75
1 0 65 76 0.2721 fMRI 65_76
1 0 65 77 0.1298 fMRI 65_77
1 0 65 78 0.2836 fMRI 65_78
1 0 65 79 -0.0068 fMRI 65_79
1 0 65 80 0.2879 fMRI 65_80
1 0 65 81 0.4931 fMRI 65_81
1 0 65 82 0.2248 fMRI 65_82
1 0 65 83 0.2719 fMRI 65_83
1 0 65 84 0.0325 fMRI 65_84
1 0 65 85 -0.0136 fMRI 65_85
1 0 65 86 0.472 fMRI 65_86
1 0 65 87 0.1673 fMRI 65_87
1 0 66 67 0.1156 fMRI 66_67
1 0 66 68 0.3114 fMRI 66_68
1 0 66 69 0.1336 fMRI 66_69
1 0 66 70 -0.1092 fMRI 66_70
1 0 66 71 -0.073 fMRI 66_71
1 0 66 72 0.3199 fMRI 66_72
1 0 66 73 0.43 fMRI 66_73
1 0 66 74 0.5727 fMRI 66_74
1 0 66 75 0.188 fMRI 66_75
1 0 66 76 0.405 fMRI 66_76
1 0 66 77 0.0563 fMRI 66_77
1 0 66 78 1.3701 fMRI 66_78
1 0 66 79 0.1275 fMRI 66_79
1 0 66 80 0.5482 fMRI 66_80
1 0 66 81 0.1766 fMRI 66_81
1 0 66 82 0.2137 fMRI 66_82
1 0 66 83 0.282 fMRI 66_83
1 0 66 84 0.7726 fMRI 66_84
1 0 66 85 0.2461 fMRI 66_85
1 0 66 86 0.2742 fMRI 66_86
1 0 66 87 0.1435 fMRI 66_87
1 0 67 68 0.3386 fMRI 67_68
1 0 67 69 0.0192 fMRI 67_69
1 0 67 70 0.0017 fMRI 67_70
1 0 67 71 -0.0095 fMRI 67_71
1 0 67 72 0.0582 fMRI 67_72
1 0 67 73 0.1149 fMRI 67_73
1 0 67 74 0.2692 fMRI 67_74
1 0 67 75 0.4183 fMRI 67_75
1 0 67 76 0.4086 fMRI 67_76
1 0 67 77 0.2873 fMRI 67_77
1 0 67 78 0.2244 fMRI 67_78
1 0 67 79 0.2398 fMRI 67_79
1 0 67 80 0.4397 fMRI 67_80
1 0 67 81 0.3506 fMRI 67_81
1 0 67 82 0.7483 fMRI 67_82
1 0 67 83 0.5195 fMRI 67_83
1 0 67 84 0.1834 fMRI 67_84
1 0 67 85 0.1027 fMRI 67_85
1 0 67 86 0.5883 fMRI 67_86
1 0 67 87 0.1139 fMRI 67_87
1 0 68 69 0.0523 fMRI 68_69
1 0 68 70 -0.0643 fMRI 68_70
1 0 68 71 0.0047 fMRI 68_71
1 0 68 72 0.1321 fMRI 68_72
1 0 68 73 0.2315 fMRI 68_73
1 0 68 74 0.1942 fMRI 68_74
1 0 68 75 0.2405 fMRI 68_75
1 0 68 76 0.202 fMRI 68_76
1 0 68 77 0.2519 fMRI 68_77
1 0 68 78 0.3201 fMRI 68_78
1 0 68 79 0.0881 fMRI 68_79
1 0 68 80 0.2811 fMRI 68_80
1 0 68 81 -0.0041 fMRI 68_81
1 0 68 82 0.3249 fMRI 68_82
1 0 68 83 0.2292 fMRI 68_83
1 0 68 84 0.1656 fMRI 68_84
1 0 68 85 0.2372 fMRI 68_85
1 0 68 86 0.2183 fMRI 68_86
1 0 68 87 0.0289 fMRI 68_87
1 0 69 70 0.1809 fMRI 69_70
1 0 69 71 0.3825 fMRI 69_71
1 0 69 72 0.1161 fMRI 69_72
1 0 69 73 0.2669 fMRI 69_73
1 0 69 74 0.7091 fMRI 69_74
1 0 69 75 0.1953 fMRI 69_75
1 0 69 76 0.7518 fMRI 69_76
1 0 69 77 -0.0628 fMRI 69_77
1 0 69 78 0.0706 fMRI 69_78
1 0 69 79 -0.0915 fMRI 69_79
1 0 69 80 0.077 fMRI 69_80
1 0 69 81 0.4649 fMRI 69_81
1 0 69 82 0.2041 fMRI 69_82
1 0 69 83 0.4146 fMRI 69_83
1 0 69 84 0.0998 fMRI 69_84
1 0 69 85 -0.1788 fMRI 69_85
1 0 69 86 0.479 fMRI 69_86
1 0 69 87 0.4404 fMRI 69_87
1 0 70 71 0.4488 fMRI 70_71
1 0 70 72 0.3169 fMRI 70_72
1 0 70 73 0.0477 fMRI 70_73
1 0 70 74 -0.0269 fMRI 70_74
1 0 70 75 0.0804 fMRI 70_75
1 0 70 76 0.1762 fMRI 70_76
1 0 70 77 -0.1776 fMRI 70_77
1 0 70 78 -0.1855 fMRI 70_78
1 0 70 79 0.1473 fMRI 70_79
1 0 70 80 0.0826 fMRI 70_80
1 0 70 81 0.0089 fMRI 70_81
1 0 70 82 0.0797 fMRI 70_82
1 0 70 83 0.029 fMRI 70_83
1 0 70 84 -0.1396 fMRI 70_84
1 0 70 85 0.0503 fMRI 70_85
1 0 70 86 0.0488 fMRI 70_86
1 0 70 87 0.4523 fMRI 70_87
1 0 71 72 0.6032 fMRI 71_72
1 0 71 73 0.1146 fMRI 71_73
1 0 71 74 0.1284 fMRI 71_74
1 0 71 75 0.1906 fMRI 71_75
1 0 71 76 0.3123 fMRI 71_76
1 0 71 77 -0.1233 fMRI 71_77
1 0 71 78 -0.0527 fMRI 71_78
1 0 71 79 0.3874 fMRI 71_79
1 0 71 80 0.1264 fMRI 71_80
1 0 71 81 0.1237 fMRI 71_81
1 0 71 82 0.1504 fMRI 71_82
1 0 71 83 0.458 fMRI 71_83
1 0 71 84 -0.1558 fMRI 71_84
1 0 71 85 -0.0173 fMRI 71_85
1 0 71 86 0.178 fMRI 71_86
1 0 71 87 0.2156 fMRI 71_87
1 0 72 73 0.2564 fMRI 72_73
1 0 72 74 0.0676 fMRI 72_74
1 0 72 75 0.0015 fMRI 72_75
1 0 72 76 0.222 fMRI 72_76
1 0 72 77 0.008 fMRI 72_77
1 0 72 78 0.2037 fMRI 72_78
1 0 72 79 0.562 fMRI 72_79
1 0 72 80 0.0998 fMRI 72_80
1 0 72 81 0.1774 fMRI 72_81
1 0 72 82 0.1049 fMRI 72_82
1 0 72 83 0.2349 fMRI 72_83
1 0 72 84 0.178 fMRI 72_84
1 0 72 85 0.1711 fMRI 72_85
1 0 72 86 0.0064 fMRI 72_86
1 0 72 87 0.115 fMRI 72_87
1 0 73 74 0.5543 fMRI 73_74
1 0 73 75 -0.0526 fMRI 73_75
1 0 73 76 0.2965 fMRI 73_76
1 0 73 77 0.0934 fMRI 73_77
1 0 73 78 0.2729 fMRI 73_78
1 0 73 79 0.1676 fMRI 73_79
1 0 73 80 0.2452 fMRI 73_80
1 0 73 81 0.5904 fMRI 73_81
1 0 73 82 0.3099 fMRI 73_82
1 0 73 83 0.3101 fMRI 73_83
1 0 73 84 0.0115 fMRI 73_84
1 0 73 85 -0.0742 fMRI 73_85
1 0 73 86 0.5182 fMRI 73_86
1 0 73 87 0.251 fMRI 73_87
1 0 74 75 0.2429 fMRI 74_75
1 0 74 76 0.8754 fMRI 74_76
1 0 74 77 -0.0213 fMRI 74_77
1 0 74 78 0.5006 fMRI 74_78
1 0 74 79 -0.0668 fMRI 74_79
1 0 74 80 0.3537 fMRI 74_80
1 0 74 81 0.417 fMRI 74_81
1 0 74 82 0.516 fMRI 74_82
1 0 74 83 0.5373 fMRI 74_83
1 0 74 84 0.3696 fMRI 74_84
1 0 74 85 -0.0386 fMRI 74_85
1 0 74 86 0.7448 fMRI 74_86
1 0 74 87 0.482 fMRI 74_87
1 0 75 76 0.3816 fMRI 75_76
1 0 75 77 0.4135 fMRI 75_77
1 0 75 78 0.2066 fMRI 75_78
1 0 75 79 0.1456 fMRI 75_79
1 0 75 80 0.6791 fMRI 75_80
1 0 75 81 0.1659 fMRI 75_81
1 0 75 82 0.443 fMRI 75_82
1 0 75 83 0.4135 fMRI 75_83
1 0 75 84 0.4304 fMRI 75_84
1 0 75 85 0.2355 fMRI 75_85
1 0 75 86 0.4484 fMRI 75_86
1 0 75 87 0.2683 fMRI 75_87
1 0 76 77 -0.0214 fMRI 76_77
1 0 76 78 0.3908 fMRI 76_78
1 0 76 79 0.2127 fMRI 76_79
1 0 76 80 0.5305 fMRI 76_80
1 0 76 81 0.4181 fMRI 76_81
1 0 76 82 0.4877 fMRI 76_82
1 0 76 83 0.8244 fMRI 76_83
1 0 76 84 0.3028 fMRI 76_84
1 0 76 85 0.0831 fMRI 76_85
1 0 76 86 0.5655 fMRI 76_86
1 0 76 87 0.5598 fMRI 76_87
1 0 77 78 -0.0055 fMRI 77_78
1 0 77 79 0.2591 fMRI 77_79
1 0 77 80 0.2277 fMRI 77_80
1 0 77 81 0.4048 fMRI 77_81
1 0 77 82 -0.0214 fMRI 77_82
1 0 77 83 0.0479 fMRI 77_83
1 0 77 84 0.2707 fMRI 77_84
1 0 77 85 -0.0244 fMRI 77_85
1 0 77 86 0.2187 fMRI 77_86
1 0 77 87 -0.231 fMRI 77_87
1 0 78 79 0.1763 fMRI 78_79
1 0 78 80 0.5989 fMRI 78_80
1 0 78 81 0.1415 fMRI 78_81
1 0 78 82 0.3229 fMRI 78_82
1 0 78 83 0.3782 fMRI 78_83
1 0 78 84 0.6853 fMRI 78_84
1 0 78 85 0.157 fMRI 78_85
1 0 78 86 0.3034 fMRI 78_86
1 0 78 87 0.1409 fMRI 78_87
1 0 79 80 0.4063 fMRI 79_80
1 0 79 81 0.265 fMRI 79_81
1 0 79 82 0.3451 fMRI 79_82
1 0 79 83 0.4966 fMRI 79_83
1 0 79 84 0.1547 fMRI 79_84
1 0 79 85 0.1759 fMRI 79_85
1 0 79 86 0.0098 fMRI 79_86
1 0 79 87 0.0171 fMRI 79_87
1 0 80 81 0.2435 fMRI 80_81
1 0 80 82 0.5027 fMRI 80_82
1 0 80 83 0.5078 fMRI 80_83
1 0 80 84 0.573 fMRI 80_84
1 0 80 85 0.3166 fMRI 80_85
1 0 80 86 0.4216 fMRI 80_86
1 0 80 87 0.2624 fMRI 80_87
1 0 81 82 0.2548 fMRI 81_82
1 0 81 83 0.5403 fMRI 81_83
1 0 81 84 0.0603 fMRI 81_84
1 0 81 85 -0.2256 fMRI 81_85
1 0 81 86 0.5823 fMRI 81_86
1 0 81 87 0.2048 fMRI 81_87
1 0 82 83 0.6899 fMRI 82_83
1 0 82 84 0.2989 fMRI 82_84
1 0 82 85 0.083 fMRI 82_85
1 0 82 86 0.6905 fMRI 82_86
1 0 82 87 0.5098 fMRI 82_87
1 0 83 84 0.1575 fMRI 83_84
1 0 83 85 0.0495 fMRI 83_85
1 0 83 86 0.6113 fMRI 83_86
1 0 83 87 0.3566 fMRI 83_87
1 0 84 85 0.291 fMRI 84_85
1 0 84 86 0.1355 fMRI 84_86
1 0 84 87 0.1434 fMRI 84_87
1 0 85 86 -0.0819 fMRI 85_86
1 0 85 87 0.1747 fMRI 85_87
1 0 86 87 0.4023 fMRI 86_87
2 0 1 2 -0.2123 fMRI 1_2
2 0 1 3 0.0866 fMRI 1_3
2 0 1 4 0.1094 fMRI 1_4
2 0 1 5 -0.0048 fMRI 1_5
2 0 1 6 0.2054 fMRI 1_6
2 0 1 7 0.0367 fMRI 1_7
2 0 1 8 -0.176 fMRI 1_8
2 0 1 9 0.2182 fMRI 1_9
2 0 1 10 -0.0414 fMRI 1_10
2 0 1 11 1.3789 fMRI 1_11
2 0 1 12 -0.2958 fMRI 1_12
2 0 1 13 0.0296 fMRI 1_13
2 0 1 14 0.1039 fMRI 1_14
2 0 1 15 -0.0845 fMRI 1_15
2 0 1 16 0.0267 fMRI 1_16
2 0 1 17 0.0177 fMRI 1_17
2 0 1 18 0.0663 fMRI 1_18
2 0 1 19 -0.1959 fMRI 1_19
2 0 1 20 0.0431 fMRI 1_20
2 0 1 21 -0.0751 fMRI 1_21
2 0 1 22 0.0543 fMRI 1_22
2 0 1 23 0.5224 fMRI 1_23
2 0 1 24 0.1662 fMRI 1_24
2 0 1 25 0.4318 fMRI 1_25
2 0 1 26 0.1825 fMRI 1_26
2 0 1 27 0.0516 fMRI 1_27
2 0 1 28 0.19 fMRI 1_28
2 0 1 29 0.7587 fMRI 1_29
2 0 1 30 0.3346 fMRI 1_30
2 0 1 31 0.6998 fMRI 1_31
2 0 1 32 0.1784 fMRI 1_32
2 0 1 33 0.1641 fMRI 1_33
2 0 1 34 0.2451 fMRI 1_34
2 0 1 35 -0.1323 fMRI 1_35
2 0 1 36 -0.086 fMRI 1_36
2 0 1 37 0.2283 fMRI 1_37
2 0 1 38 0.0754 fMRI 1_38
2 0 1 39 0.7546 fMRI 1_39
2 0 1 40 0.2549 fMRI 1_40
2 0 1 41 -0.045 fMRI 1_41
2 0 1 42 0.0234 fMRI 1_42
2 0 1 43 0.1002 fMRI 1_43
2 0 1 44 -0.0959 fMRI 1_44
2 0 1 45 0.2346 fMRI 1_45
2 0 1 46 -0.0106 fMRI 1_46
2 0 1 47 0.5036 fMRI 1_47
2 0 1 48 0.0876 fMRI 1_48
2 0 1 49 0.1093 fMRI 1_49
2 0 1 50 -0.0292 fMRI 1_50
2 0 1 51 -0.1056 fMRI 1_51
2 0 1 52 0.0102 fMRI 1_52
2 0 1 53 -0.001 fMRI 1_53
2 0 1 54 -0.2713 fMRI 1_54
2 0 1 55 -0.1553 fMRI 1_55
2 0 1 56 -0.087 fMRI 1_56
2 0 1 57 0.5456 fMRI 1_57
2 0 1 58 0.0802 fMRI 1_58
2 0 1 59 0.5436 fMRI 1_59
2 0 1 60 0.1798 fMRI 1_60
2 0 1 61 0.0031 fMRI 1_61
2 0 1 62 0.1824 fMRI 1_62
2 0 1 63 0.5957 fMRI 1_63
2 0 1 64 0.1175 fMRI 1_64
2 0 1 65 0.632 fMRI 1_65
2 0 1 66 0.0417 fMRI 1_66
2 0 1 67 0.0978 fMRI 1_67
2 0 1 68 0.2429 fMRI 1_68
2 0 1 69 -0.0697 fMRI 1_69
2 0 1 70 -0.1999 fMRI 1_70
2 0 1 71 0.0919 fMRI 1_71
2 0 1 72 -0.0053 fMRI 1_72
2 0 1 73 0.6263 fMRI 1_73
2 0 1 74 0.3298 fMRI 1_74
2 0 1 75 0.0179 fMRI 1_75
2 0 1 76 0.0861 fMRI 1_76
2 0 1 77 0.1144 fMRI 1_77
2 0 1 78 -0.0642 fMRI 1_78
2 0 1 79 0.04 fMRI 1_79
2 0 1 80 -0.1214 fMRI 1_80
2 0 1 81 0.5113 fMRI 1_81
2 0 1 82 0.0637 fMRI 1_82
2 0 1 83 0.2179 fMRI 1_83
2 0 1 84 0.0084 fMRI 1_84
2 0 1 85 0.2283 fMRI 1_85
2 0 1 86 -0.0428 fMRI 1_86
2 0 1 87 -0.0158 fMRI 1_87
2 0 2 3 0.1253 fMRI 2_3
2 0 2 4 0.1189 fMRI 2_4
2 0 2 5 0.3658 fMRI 2_5
2 0 2 6 -0.2556 fMRI 2_6
2 0 2 7 0.2713 fMRI 2_7
2 0 2 8 0.1716 fMRI 2_8
2 0 2 9 0.1156 fMRI 2_9
2 0 2 10 0.5987 fMRI 2_10
2 0 2 11 -0.292 fMRI 2_11
2 0 2 12 1.2315 fMRI 2_12
2 0 2 13 0.0992 fMRI 2_13
2 0 2 14 -0.0745 fMRI 2_14
2 0 2 15 0.3303 fMRI 2_15
2 0 2 16 0.1772 fMRI 2_16
2 0 2 17 0.3364 fMRI 2_17
2 0 2 18 0.4229 fMRI 2_18
2 0 2 19 0.6324 fMRI 2_19
2 0 2 20 -0.3223 fMRI 2_20
2 0 2 21 0.0252 fMRI 2_21
2 0 2 22 -0.3473 fMRI 2_22
2 0 2 23 -0.2617 fMRI 2_23
2 0 2 24 -0.0049 fMRI 2_24
2 0 2 25 -0.2284 fMRI 2_25
2 0 2 26 -0.0341 fMRI 2_26
2 0 2 27 -0.313 fMRI 2_27
2 0 2 28 -0.1157 fMRI 2_28
2 0 2 29 -0.3036 fMRI 2_29
2 0 2 30 0.0265 fMRI 2_30
2 0 2 31 -0.2562 fMRI 2_31
2 0 2 32 -0.0158 fMRI 2_32
2 0 2 33 -0.2729 fMRI 2_33
2 0 2 34 -0.041 fMRI 2_34
2 0 2 35 -0.228 fMRI 2_35
2 0 2 36 -0.2654 fMRI 2_36
2 0 2 37 -0.1999 fMRI 2_37
2 0 2 38 -0.1499 fMRI 2_38
2 0 2 39 -0.3758 fMRI 2_39
2 0 2 40 -0.341 fMRI 2_40
2 0 2 41 -0.0093 fMRI 2_41
2 0 2 42 -0.2669 fMRI 2_42
2 0 2 43 -0.0963 fMRI 2_43
2 0 2 44 0.1938 fMRI 2_44
2 0 2 45 -0.3009 fMRI 2_45
2 0 2 46 -0.0461 fMRI 2_46
2 0 2 47 -0.3418 fMRI 2_47
2 0 2 48 -0.2143 fMRI 2_48
2 0 2 49 -0.2227 fMRI 2_49
2 0 2 50 -0.2275 fMRI 2_50
2 0 2 51 0.0312 fMRI 2_51
2 0 2 52 0.1533 fMRI 2_52
2 0 2 53 -0.0398 fMRI 2_53
2 0 2 54 0.0609 fMRI 2_54
2 0 2 55 -0.0036 fMRI 2_55
2 0 2 56 -0.2525 fMRI 2_56
2 0 2 57 -0.3996 fMRI 2_57
2 0 2 58 -0.1084 fMRI 2_58
2 0 2 59 -0.4443 fMRI 2_59
2 0 2 60 -0.2229 fMRI 2_60
2 0 2 61 -0.2601 fMRI 2_61
2 0 2 62 -0.2197 fMRI 2_62
2 0 2 63 -0.2957 fMRI 2_63
2 0 2 64 -0.1969 fMRI 2_64
2 0 2 65 -0.38 fMRI 2_65
2 0 2 66 -0.0141 fMRI 2_66
2 0 2 67 -0.2442 fMRI 2_67
2 0 2 68 -0.2173 fMRI 2_68
2 0 2 69 -0.0815 fMRI 2_69
2 0 2 70 -0.1198 fMRI 2_70
2 0 2 71 -0.3691 fMRI 2_71
2 0 2 72 -0.2812 fMRI 2_72
2 0 2 73 -0.4123 fMRI 2_73
2 0 2 74 -0.2685 fMRI 2_74
2 0 2 75 -0.0492 fMRI 2_75
2 0 2 76 -0.2721 fMRI 2_76
2 0 2 77 -0.2478 fMRI 2_77
2 0 2 78 0.0338 fMRI 2_78
2 0 2 79 -0.1836 fMRI 2_79
2 0 2 80 -0.1341 fMRI 2_80
2 0 2 81 -0.3388 fMRI 2_81
2 0 2 82 -0.1924 fMRI 2_82
2 0 2 83 -0.0854 fMRI 2_83
2 0 2 84 -0.2143 fMRI 2_84
2 0 2 85 -0.0801 fMRI 2_85
2 0 2 86 0.1397 fMRI 2_86
2 0 2 87 -0.1033 fMRI 2_87
2 0 3 4 0.1105 fMRI 3_4
2 0 3 5 0.3274 fMRI 3_5
2 0 3 6 -0.086 fMRI 3_6
2 0 3 7 0.3361 fMRI 3_7
2 0 3 8 0.105 fMRI 3_8
2 0 3 9 0.6558 fMRI 3_9
2 0 3 10 0.1571 fMRI 3_10
2 0 3 11 0.1542 fMRI 3_11
2 0 3 12 -0.0217 fMRI 3_12
2 0 3 13 0.669 fMRI 3_13
2 0 3 14 0.0807 fMRI 3_14
2 0 3 15 0.0412 fMRI 3_15
2 0 3 16 0.3826 fMRI 3_16
2 0 3 17 0.1542 fMRI 3_17
2 0 3 18 0.6211 fMRI 3_18
2 0 3 19 -0.0448 fMRI 3_19
2 0 3 20 0.092 fMRI 3_20
2 0 3 21 0.2473 fMRI 3_21
2 0 3 22 -0.0818 fMRI 3_22
2 0 3 23 0.0062 fMRI 3_23
2 0 3 24 0.5098 fMRI 3_24
2 0 3 25 0.1334 fMRI 3_25
2 0 3 26 -0.1797 fMRI 3_26
2 0 3 27 0.0926 fMRI 3_27
2 0 3 28 0.1547 fMRI 3_28
2 0 3 29 0.1019 fMRI 3_29
2 0 3 30 0.3881 fMRI 3_30
2 0 3 31 0.131 fMRI 3_31
2 0 3 32 0.6885 fMRI 3_32
2 0 3 33 0.3888 fMRI 3_33
2 0 3 34 0.189 fMRI 3_34
2 0 3 35 -0.1453 fMRI 3_35
2 0 3 36 -0.0893 fMRI 3_36
2 0 3 37 0.085 fMRI 3_37
2 0 3 38 -0.0388 fMRI 3_38
2 0 3 39 0.1576 fMRI 3_39
2 0 3 40 0.299 fMRI 3_40
2 0 3 41 0.2031 fMRI 3_41
2 0 3 42 -0.0593 fMRI 3_42
2 0 3 43 0.1176 fMRI 3_43
2 0 3 44 0.5819 fMRI 3_44
2 0 3 45 0.2724 fMRI 3_45
2 0 3 46 0.476 fMRI 3_46
2 0 3 47 0.061 fMRI 3_47
2 0 3 48 0.2861 fMRI 3_48
2 0 3 49 -0.0404 fMRI 3_49
2 0 3 50 0.5557 fMRI 3_50
2 0 3 51 0.2914 fMRI 3_51
2 0 3 52 0.2723 fMRI 3_52
2 0 3 53 0.0861 fMRI 3_53
2 0 3 54 0.0728 fMRI 3_54
2 0 3 55 0.2742 fMRI 3_55
2 0 3 56 -0.178 fMRI 3_56
2 0 3 57 0.0761 fMRI 3_57
2 0 3 58 0.1394 fMRI 3_58
2 0 3 59 0.266 fMRI 3_59
2 0 3 60 -0.065 fMRI 3_60
2 0 3 61 0.2541 fMRI 3_61
2 0 3 62 0.1331 fMRI 3_62
2 0 3 63 0.1474 fMRI 3_63
2 0 3 64 0.4854 fMRI 3_64
2 0 3 65 0.1327 fMRI 3_65
2 0 3 66 0.6363 fMRI 3_66
2 0 3 67 0.3336 fMRI 3_67
2 0 3 68 -0.0175 fMRI 3_68
2 0 3 69 -0.2309 fMRI 3_69
2 0 3 70 -0.1129 fMRI 3_70
2 0 3 71 -0.0103 fMRI 3_71
2 0 3 72 -0.1372 fMRI 3_72
2 0 3 73 0.1136 fMRI 3_73
2 0 3 74 0.1976 fMRI 3_74
2 0 3 75 0.0915 fMRI 3_75
2 0 3 76 0.0318 fMRI 3_76
2 0 3 77 6e-04 fMRI 3_77
2 0 3 78 0.6647 fMRI 3_78
2 0 3 79 0.1421 fMRI 3_79
2 0 3 80 0.1416 fMRI 3_80
2 0 3 81 -0.0496 fMRI 3_81
2 0 3 82 0.189 fMRI 3_82
2 0 3 83 -0.1123 fMRI 3_83
2 0 3 84 0.4018 fMRI 3_84
2 0 3 85 0.2418 fMRI 3_85
2 0 3 86 0.2846 fMRI 3_86
2 0 3 87 0.3005 fMRI 3_87
2 0 4 5 0.3581 fMRI 4_5
2 0 4 6 0.0581 fMRI 4_6
2 0 4 7 0.1947 fMRI 4_7
2 0 4 8 0.2531 fMRI 4_8
2 0 4 9 0.3155 fMRI 4_9
2 0 4 10 0.1582 fMRI 4_10
2 0 4 11 0.2029 fMRI 4_11
2 0 4 12 0.0125 fMRI 4_12
2 0 4 13 0.2402 fMRI 4_13
2 0 4 14 0.7248 fMRI 4_14
2 0 4 15 0.0923 fMRI 4_15
2 0 4 16 0.1124 fMRI 4_16
2 0 4 17 0.2088 fMRI 4_17
2 0 4 18 0.3844 fMRI 4_18
2 0 4 19 0.1683 fMRI 4_19
2 0 4 20 -0.0081 fMRI 4_20
2 0 4 21 -0.2946 fMRI 4_21
2 0 4 22 0.0343 fMRI 4_22
2 0 4 23 0.0457 fMRI 4_23
2 0 4 24 0.2909 fMRI 4_24
2 0 4 25 0.1181 fMRI 4_25
2 0 4 26 0.1185 fMRI 4_26
2 0 4 27 -0.1035 fMRI 4_27
2 0 4 28 -0.0766 fMRI 4_28
2 0 4 29 0.1005 fMRI 4_29
2 0 4 30 0.2257 fMRI 4_30
2 0 4 31 0.0343 fMRI 4_31
2 0 4 32 -0.0257 fMRI 4_32
2 0 4 33 -0.0987 fMRI 4_33
2 0 4 34 0.1555 fMRI 4_34
2 0 4 35 0.3035 fMRI 4_35
2 0 4 36 -0.1126 fMRI 4_36
2 0 4 37 0.1474 fMRI 4_37
2 0 4 38 0.0533 fMRI 4_38
2 0 4 39 0.0511 fMRI 4_39
2 0 4 40 0.121 fMRI 4_40
2 0 4 41 0.0433 fMRI 4_41
2 0 4 42 0.1484 fMRI 4_42
2 0 4 43 0.0648 fMRI 4_43
2 0 4 44 -0.1034 fMRI 4_44
2 0 4 45 0.0056 fMRI 4_45
2 0 4 46 0.0919 fMRI 4_46
2 0 4 47 0.0809 fMRI 4_47
2 0 4 48 -0.0389 fMRI 4_48
2 0 4 49 0.1198 fMRI 4_49
2 0 4 50 -0.1273 fMRI 4_50
2 0 4 51 0.3052 fMRI 4_51
2 0 4 52 0.0366 fMRI 4_52
2 0 4 53 0.3216 fMRI 4_53
2 0 4 54 0.0482 fMRI 4_54
2 0 4 55 -0.1056 fMRI 4_55
2 0 4 56 -0.1627 fMRI 4_56
2 0 4 57 -0.0221 fMRI 4_57
2 0 4 58 -0.0143 fMRI 4_58
2 0 4 59 0.0454 fMRI 4_59
2 0 4 60 -0.1157 fMRI 4_60
2 0 4 61 -0.0341 fMRI 4_61
2 0 4 62 -0.2654 fMRI 4_62
2 0 4 63 0.1474 fMRI 4_63
2 0 4 64 0.0387 fMRI 4_64
2 0 4 65 0.0681 fMRI 4_65
2 0 4 66 -0.0664 fMRI 4_66
2 0 4 67 0.0343 fMRI 4_67
2 0 4 68 -0.0193 fMRI 4_68
2 0 4 69 0.3117 fMRI 4_69
2 0 4 70 -0.3419 fMRI 4_70
2 0 4 71 -0.0922 fMRI 4_71
2 0 4 72 -0.3008 fMRI 4_72
2 0 4 73 0.0354 fMRI 4_73
2 0 4 74 0.2064 fMRI 4_74
2 0 4 75 0.072 fMRI 4_75
2 0 4 76 0.1168 fMRI 4_76
2 0 4 77 -0.1178 fMRI 4_77
2 0 4 78 -0.1575 fMRI 4_78
2 0 4 79 -0.3007 fMRI 4_79
2 0 4 80 -0.053 fMRI 4_80
2 0 4 81 0.0712 fMRI 4_81
2 0 4 82 -0.0345 fMRI 4_82
2 0 4 83 -0.1113 fMRI 4_83
2 0 4 84 -0.2026 fMRI 4_84
2 0 4 85 0.1213 fMRI 4_85
2 0 4 86 -0.3041 fMRI 4_86
2 0 4 87 0.1221 fMRI 4_87
2 0 5 6 -0.0314 fMRI 5_6
2 0 5 7 0.1804 fMRI 5_7
2 0 5 8 0.1758 fMRI 5_8
2 0 5 9 0.2783 fMRI 5_9
2 0 5 10 0.309 fMRI 5_10
2 0 5 11 0.0151 fMRI 5_11
2 0 5 12 0.2273 fMRI 5_12
2 0 5 13 0.3044 fMRI 5_13
2 0 5 14 0.2092 fMRI 5_14
2 0 5 15 0.2098 fMRI 5_15
2 0 5 16 0.218 fMRI 5_16
2 0 5 17 0.2599 fMRI 5_17
2 0 5 18 0.4908 fMRI 5_18
2 0 5 19 0.3421 fMRI 5_19
2 0 5 20 0.0384 fMRI 5_20
2 0 5 21 -0.1819 fMRI 5_21
2 0 5 22 -0.0147 fMRI 5_22
2 0 5 23 -0.1149 fMRI 5_23
2 0 5 24 0.2626 fMRI 5_24
2 0 5 25 -0.1919 fMRI 5_25
2 0 5 26 0.0154 fMRI 5_26
2 0 5 27 -0.1869 fMRI 5_27
2 0 5 28 -0.0085 fMRI 5_28
2 0 5 29 -0.1398 fMRI 5_29
2 0 5 30 -0.0095 fMRI 5_30
2 0 5 31 -0.0113 fMRI 5_31
2 0 5 32 0.1869 fMRI 5_32
2 0 5 33 0.0401 fMRI 5_33
2 0 5 34 0.0034 fMRI 5_34
2 0 5 35 -0.1452 fMRI 5_35
2 0 5 36 -0.2605 fMRI 5_36
2 0 5 37 0.0906 fMRI 5_37
2 0 5 38 -0.0662 fMRI 5_38
2 0 5 39 -0.0623 fMRI 5_39
2 0 5 40 -0.0983 fMRI 5_40
2 0 5 41 -0.0468 fMRI 5_41
2 0 5 42 -0.2098 fMRI 5_42
2 0 5 43 0.0386 fMRI 5_43
2 0 5 44 0.1104 fMRI 5_44
2 0 5 45 -0.0488 fMRI 5_45
2 0 5 46 0.2683 fMRI 5_46
2 0 5 47 -0.2081 fMRI 5_47
2 0 5 48 0.0164 fMRI 5_48
2 0 5 49 -0.2628 fMRI 5_49
2 0 5 50 0.1385 fMRI 5_50
2 0 5 51 0.2584 fMRI 5_51
2 0 5 52 0.2958 fMRI 5_52
2 0 5 53 0.0326 fMRI 5_53
2 0 5 54 0.0267 fMRI 5_54
2 0 5 55 -0.0593 fMRI 5_55
2 0 5 56 -0.1162 fMRI 5_56
2 0 5 57 -0.1223 fMRI 5_57
2 0 5 58 0.1337 fMRI 5_58
2 0 5 59 -0.0937 fMRI 5_59
2 0 5 60 -0.058 fMRI 5_60
2 0 5 61 0.0091 fMRI 5_61
2 0 5 62 -0.1517 fMRI 5_62
2 0 5 63 -0.1166 fMRI 5_63
2 0 5 64 0.1 fMRI 5_64
2 0 5 65 -0.0118 fMRI 5_65
2 0 5 66 0.1073 fMRI 5_66
2 0 5 67 0.0418 fMRI 5_67
2 0 5 68 -0.1924 fMRI 5_68
2 0 5 69 -0.0504 fMRI 5_69
2 0 5 70 -0.099 fMRI 5_70
2 0 5 71 0.0228 fMRI 5_71
2 0 5 72 -0.1139 fMRI 5_72
2 0 5 73 -0.0926 fMRI 5_73
2 0 5 74 0.0255 fMRI 5_74
2 0 5 75 0.0046 fMRI 5_75
2 0 5 76 -0.0554 fMRI 5_76
2 0 5 77 0.0018 fMRI 5_77
2 0 5 78 0.0367 fMRI 5_78
2 0 5 79 -0.0446 fMRI 5_79
2 0 5 80 0.2069 fMRI 5_80
2 0 5 81 -0.1984 fMRI 5_81
2 0 5 82 -0.0136 fMRI 5_82
2 0 5 83 -0.2009 fMRI 5_83
2 0 5 84 0.039 fMRI 5_84
2 0 5 85 0.0013 fMRI 5_85
2 0 5 86 0.142 fMRI 5_86
2 0 5 87 0.1374 fMRI 5_87
2 0 6 7 0.0789 fMRI 6_7
2 0 6 8 -0.3034 fMRI 6_8
2 0 6 9 0.0626 fMRI 6_9
2 0 6 10 -0.0077 fMRI 6_10
2 0 6 11 0.2371 fMRI 6_11
2 0 6 12 -0.1919 fMRI 6_12
2 0 6 13 -0.2253 fMRI 6_13
2 0 6 14 -0.0887 fMRI 6_14
2 0 6 15 0.002 fMRI 6_15
2 0 6 16 0.0496 fMRI 6_16
2 0 6 17 -0.1797 fMRI 6_17
2 0 6 18 -0.0212 fMRI 6_18
2 0 6 19 0.0127 fMRI 6_19
2 0 6 20 0.0027 fMRI 6_20
2 0 6 21 -0.2386 fMRI 6_21
2 0 6 22 0.1938 fMRI 6_22
2 0 6 23 -6e-04 fMRI 6_23
2 0 6 24 0.0105 fMRI 6_24
2 0 6 25 0.0319 fMRI 6_25
2 0 6 26 0.1391 fMRI 6_26
2 0 6 27 0.2729 fMRI 6_27
2 0 6 28 0.2164 fMRI 6_28
2 0 6 29 -0.103 fMRI 6_29
2 0 6 30 -0.0838 fMRI 6_30
2 0 6 31 0.0708 fMRI 6_31
2 0 6 32 -0.0699 fMRI 6_32
2 0 6 33 0.087 fMRI 6_33
2 0 6 34 0.3641 fMRI 6_34
2 0 6 35 -0.1494 fMRI 6_35
2 0 6 36 0.2514 fMRI 6_36
2 0 6 37 -0.0152 fMRI 6_37
2 0 6 38 0.0973 fMRI 6_38
2 0 6 39 0.0881 fMRI 6_39
2 0 6 40 -0.1663 fMRI 6_40
2 0 6 41 -0.2496 fMRI 6_41
2 0 6 42 -0.098 fMRI 6_42
2 0 6 43 0.1559 fMRI 6_43
2 0 6 44 -0.2444 fMRI 6_44
2 0 6 45 0.003 fMRI 6_45
2 0 6 46 -0.2218 fMRI 6_46
2 0 6 47 -0.1904 fMRI 6_47
2 0 6 48 -0.0138 fMRI 6_48
2 0 6 49 -0.0783 fMRI 6_49
2 0 6 50 0.0319 fMRI 6_50
2 0 6 51 4e-04 fMRI 6_51
2 0 6 52 -0.1348 fMRI 6_52
2 0 6 53 -0.0413 fMRI 6_53
2 0 6 54 -0.2287 fMRI 6_54
2 0 6 55 -0.2447 fMRI 6_55
2 0 6 56 0.1923 fMRI 6_56
2 0 6 57 0.0836 fMRI 6_57
2 0 6 58 0.1489 fMRI 6_58
2 0 6 59 0.1981 fMRI 6_59
2 0 6 60 0.2756 fMRI 6_60
2 0 6 61 0.1027 fMRI 6_61
2 0 6 62 0.2563 fMRI 6_62
2 0 6 63 -0.1693 fMRI 6_63
2 0 6 64 -0.2407 fMRI 6_64
2 0 6 65 0.0378 fMRI 6_65
2 0 6 66 -0.2563 fMRI 6_66
2 0 6 67 0.1196 fMRI 6_67
2 0 6 68 0.2364 fMRI 6_68
2 0 6 69 -0.1218 fMRI 6_69
2 0 6 70 0.0153 fMRI 6_70
2 0 6 71 0.1152 fMRI 6_71
2 0 6 72 0.1693 fMRI 6_72
2 0 6 73 -0.0039 fMRI 6_73
2 0 6 74 -0.2461 fMRI 6_74
2 0 6 75 -0.2988 fMRI 6_75
2 0 6 76 -0.2765 fMRI 6_76
2 0 6 77 0.2171 fMRI 6_77
2 0 6 78 -0.2943 fMRI 6_78
2 0 6 79 -0.0739 fMRI 6_79
2 0 6 80 -0.1154 fMRI 6_80
2 0 6 81 -0.1816 fMRI 6_81
2 0 6 82 -0.1086 fMRI 6_82
2 0 6 83 -0.1901 fMRI 6_83
2 0 6 84 -0.0285 fMRI 6_84
2 0 6 85 0.0146 fMRI 6_85
2 0 6 86 -0.3388 fMRI 6_86
2 0 6 87 -0.3272 fMRI 6_87
2 0 7 8 0.2986 fMRI 7_8
2 0 7 9 0.3803 fMRI 7_9
2 0 7 10 0.3639 fMRI 7_10
2 0 7 11 0.1069 fMRI 7_11
2 0 7 12 0.1782 fMRI 7_12
2 0 7 13 0.1242 fMRI 7_13
2 0 7 14 0.0354 fMRI 7_14
2 0 7 15 0.1264 fMRI 7_15
2 0 7 16 0.421 fMRI 7_16
2 0 7 17 0.3134 fMRI 7_17
2 0 7 18 0.3574 fMRI 7_18
2 0 7 19 0.144 fMRI 7_19
2 0 7 20 -0.2719 fMRI 7_20
2 0 7 21 0.1076 fMRI 7_21
2 0 7 22 -0.2265 fMRI 7_22
2 0 7 23 0.1164 fMRI 7_23
2 0 7 24 0.6192 fMRI 7_24
2 0 7 25 0.3047 fMRI 7_25
2 0 7 26 0.2936 fMRI 7_26
2 0 7 27 -0.1566 fMRI 7_27
2 0 7 28 0.3376 fMRI 7_28
2 0 7 29 -0.0148 fMRI 7_29
2 0 7 30 0.4812 fMRI 7_30
2 0 7 31 0.0663 fMRI 7_31
2 0 7 32 0.307 fMRI 7_32
2 0 7 33 0.0628 fMRI 7_33
2 0 7 34 0.7681 fMRI 7_34
2 0 7 35 -0.071 fMRI 7_35
2 0 7 36 -0.2674 fMRI 7_36
2 0 7 37 0.0477 fMRI 7_37
2 0 7 38 -0.0404 fMRI 7_38
2 0 7 39 0.0414 fMRI 7_39
2 0 7 40 0.0574 fMRI 7_40
2 0 7 41 0.3253 fMRI 7_41
2 0 7 42 -0.1361 fMRI 7_42
2 0 7 43 0.3468 fMRI 7_43
2 0 7 44 0.3389 fMRI 7_44
2 0 7 45 -0.0578 fMRI 7_45
2 0 7 46 0.302 fMRI 7_46
2 0 7 47 -0.0386 fMRI 7_47
2 0 7 48 0.2489 fMRI 7_48
2 0 7 49 0.0155 fMRI 7_49
2 0 7 50 0.0564 fMRI 7_50
2 0 7 51 0.491 fMRI 7_51
2 0 7 52 0.0476 fMRI 7_52
2 0 7 53 0.1358 fMRI 7_53
2 0 7 54 0.1234 fMRI 7_54
2 0 7 55 0.0521 fMRI 7_55
2 0 7 56 -0.4042 fMRI 7_56
2 0 7 57 -0.0423 fMRI 7_57
2 0 7 58 0.26 fMRI 7_58
2 0 7 59 0.291 fMRI 7_59
2 0 7 60 -0.197 fMRI 7_60
2 0 7 61 0.188 fMRI 7_61
2 0 7 62 -0.1447 fMRI 7_62
2 0 7 63 -0.017 fMRI 7_63
2 0 7 64 0.0528 fMRI 7_64
2 0 7 65 -0.0253 fMRI 7_65
2 0 7 66 0.1103 fMRI 7_66
2 0 7 67 0.1971 fMRI 7_67
2 0 7 68 0.2114 fMRI 7_68
2 0 7 69 0.0211 fMRI 7_69
2 0 7 70 -0.4744 fMRI 7_70
2 0 7 71 -0.1601 fMRI 7_71
2 0 7 72 -0.511 fMRI 7_72
2 0 7 73 -0.083 fMRI 7_73
2 0 7 74 0.0901 fMRI 7_74
2 0 7 75 0.0791 fMRI 7_75
2 0 7 76 -0.0473 fMRI 7_76
2 0 7 77 -0.0328 fMRI 7_77
2 0 7 78 0.2067 fMRI 7_78
2 0 7 79 -0.4357 fMRI 7_79
2 0 7 80 -0.2037 fMRI 7_80
2 0 7 81 -0.1599 fMRI 7_81
2 0 7 82 0.08 fMRI 7_82
2 0 7 83 -0.303 fMRI 7_83
2 0 7 84 -0.0423 fMRI 7_84
2 0 7 85 0.2615 fMRI 7_85
2 0 7 86 0.0109 fMRI 7_86
2 0 7 87 -0.078 fMRI 7_87
2 0 8 9 0.0436 fMRI 8_9
2 0 8 10 0.2514 fMRI 8_10
2 0 8 11 -0.1145 fMRI 8_11
2 0 8 12 0.2439 fMRI 8_12
2 0 8 13 0.1555 fMRI 8_13
2 0 8 14 0.3523 fMRI 8_14
2 0 8 15 0.1785 fMRI 8_15
2 0 8 16 0.0721 fMRI 8_16
2 0 8 17 0.4631 fMRI 8_17
2 0 8 18 0.1932 fMRI 8_18
2 0 8 19 0.2097 fMRI 8_19
2 0 8 20 -0.0601 fMRI 8_20
2 0 8 21 0.0308 fMRI 8_21
2 0 8 22 -0.187 fMRI 8_22
2 0 8 23 -0.1411 fMRI 8_23
2 0 8 24 0.3562 fMRI 8_24
2 0 8 25 -0.0464 fMRI 8_25
2 0 8 26 -0.165 fMRI 8_26
2 0 8 27 -0.1006 fMRI 8_27
2 0 8 28 -0.1962 fMRI 8_28
2 0 8 29 -0.1222 fMRI 8_29
2 0 8 30 0.2643 fMRI 8_30
2 0 8 31 -0.2785 fMRI 8_31
2 0 8 32 0.0981 fMRI 8_32
2 0 8 33 0.1216 fMRI 8_33
2 0 8 34 0.173 fMRI 8_34
2 0 8 35 0.297 fMRI 8_35
2 0 8 36 -0.0541 fMRI 8_36
2 0 8 37 0.2023 fMRI 8_37
2 0 8 38 0.1579 fMRI 8_38
2 0 8 39 -0.1518 fMRI 8_39
2 0 8 40 0.1772 fMRI 8_40
2 0 8 41 0.2442 fMRI 8_41
2 0 8 42 0.3161 fMRI 8_42
2 0 8 43 -0.177 fMRI 8_43
2 0 8 44 0.2382 fMRI 8_44
2 0 8 45 -0.034 fMRI 8_45
2 0 8 46 0.3715 fMRI 8_46
2 0 8 47 -0.122 fMRI 8_47
2 0 8 48 0.3031 fMRI 8_48
2 0 8 49 0.232 fMRI 8_49
2 0 8 50 -0.0338 fMRI 8_50
2 0 8 51 0.2655 fMRI 8_51
2 0 8 52 0.2437 fMRI 8_52
2 0 8 53 0.4161 fMRI 8_53
2 0 8 54 0.0971 fMRI 8_54
2 0 8 55 0.1217 fMRI 8_55
2 0 8 56 -0.2705 fMRI 8_56
2 0 8 57 -0.3038 fMRI 8_57
2 0 8 58 0.1032 fMRI 8_58
2 0 8 59 0.0517 fMRI 8_59
2 0 8 60 -0.3892 fMRI 8_60
2 0 8 61 0.1353 fMRI 8_61
2 0 8 62 -0.4182 fMRI 8_62
2 0 8 63 0.0047 fMRI 8_63
2 0 8 64 0.3113 fMRI 8_64
2 0 8 65 -0.1788 fMRI 8_65
2 0 8 66 0.1907 fMRI 8_66
2 0 8 67 0.1288 fMRI 8_67
2 0 8 68 -0.1499 fMRI 8_68
2 0 8 69 0.3493 fMRI 8_69
2 0 8 70 0.0829 fMRI 8_70
2 0 8 71 -0.0413 fMRI 8_71
2 0 8 72 -0.1998 fMRI 8_72
2 0 8 73 -0.1824 fMRI 8_73
2 0 8 74 0.2181 fMRI 8_74
2 0 8 75 0.2357 fMRI 8_75
2 0 8 76 0.5222 fMRI 8_76
2 0 8 77 -0.3521 fMRI 8_77
2 0 8 78 0.2947 fMRI 8_78
2 0 8 79 -0.0865 fMRI 8_79
2 0 8 80 0.2775 fMRI 8_80
2 0 8 81 -0.0556 fMRI 8_81
2 0 8 82 0.2488 fMRI 8_82
2 0 8 83 -0.0669 fMRI 8_83
2 0 8 84 0.0233 fMRI 8_84
2 0 8 85 0.3798 fMRI 8_85
2 0 8 86 0.2163 fMRI 8_86
2 0 8 87 0.4841 fMRI 8_87
2 0 9 10 0.1452 fMRI 9_10
2 0 9 11 0.3118 fMRI 9_11
2 0 9 12 -0.0795 fMRI 9_12
2 0 9 13 0.3913 fMRI 9_13
2 0 9 14 0.1514 fMRI 9_14
2 0 9 15 0.1443 fMRI 9_15
2 0 9 16 0.3268 fMRI 9_16
2 0 9 17 0.2335 fMRI 9_17
2 0 9 18 0.839 fMRI 9_18
2 0 9 19 0.064 fMRI 9_19
2 0 9 20 -0.0196 fMRI 9_20
2 0 9 21 -0.1414 fMRI 9_21
2 0 9 22 -0.0204 fMRI 9_22
2 0 9 23 0.2043 fMRI 9_23
2 0 9 24 0.2449 fMRI 9_24
2 0 9 25 0.21 fMRI 9_25
2 0 9 26 0.0807 fMRI 9_26
2 0 9 27 -0.0594 fMRI 9_27
2 0 9 28 0.2624 fMRI 9_28
2 0 9 29 0.2234 fMRI 9_29
2 0 9 30 0.3069 fMRI 9_30
2 0 9 31 0.3213 fMRI 9_31
2 0 9 32 0.6924 fMRI 9_32
2 0 9 33 0.104 fMRI 9_33
2 0 9 34 0.2416 fMRI 9_34
2 0 9 35 -0.1209 fMRI 9_35
2 0 9 36 -0.2466 fMRI 9_36
2 0 9 37 0.1655 fMRI 9_37
2 0 9 38 -0.0818 fMRI 9_38
2 0 9 39 0.3447 fMRI 9_39
2 0 9 40 0.234 fMRI 9_40
2 0 9 41 -0.0753 fMRI 9_41
2 0 9 42 -0.1562 fMRI 9_42
2 0 9 43 0.1375 fMRI 9_43
2 0 9 44 0.2753 fMRI 9_44
2 0 9 45 0.0643 fMRI 9_45
2 0 9 46 0.2819 fMRI 9_46
2 0 9 47 0.1885 fMRI 9_47
2 0 9 48 0.0862 fMRI 9_48
2 0 9 49 -0.1102 fMRI 9_49
2 0 9 50 0.3701 fMRI 9_50
2 0 9 51 0.0897 fMRI 9_51
2 0 9 52 0.1163 fMRI 9_52
2 0 9 53 -0.0711 fMRI 9_53
2 0 9 54 -0.0929 fMRI 9_54
2 0 9 55 -0.1064 fMRI 9_55
2 0 9 56 -0.0765 fMRI 9_56
2 0 9 57 0.2627 fMRI 9_57
2 0 9 58 0.0744 fMRI 9_58
2 0 9 59 0.1538 fMRI 9_59
2 0 9 60 0.1525 fMRI 9_60
2 0 9 61 0.0729 fMRI 9_61
2 0 9 62 0.2638 fMRI 9_62
2 0 9 63 0.2391 fMRI 9_63
2 0 9 64 0.3101 fMRI 9_64
2 0 9 65 0.2804 fMRI 9_65
2 0 9 66 0.5527 fMRI 9_66
2 0 9 67 0.1742 fMRI 9_67
2 0 9 68 0.0581 fMRI 9_68
2 0 9 69 -0.1569 fMRI 9_69
2 0 9 70 -0.3365 fMRI 9_70
2 0 9 71 -0.1783 fMRI 9_71
2 0 9 72 -0.1413 fMRI 9_72
2 0 9 73 0.2643 fMRI 9_73
2 0 9 74 0.306 fMRI 9_74
2 0 9 75 -0.0163 fMRI 9_75
2 0 9 76 0.0293 fMRI 9_76
2 0 9 77 0.1751 fMRI 9_77
2 0 9 78 0.3431 fMRI 9_78
2 0 9 79 0.0497 fMRI 9_79
2 0 9 80 0.0027 fMRI 9_80
2 0 9 81 0.1714 fMRI 9_81
2 0 9 82 0.0494 fMRI 9_82
2 0 9 83 -0.0065 fMRI 9_83
2 0 9 84 0.2429 fMRI 9_84
2 0 9 85 0.17 fMRI 9_85
2 0 9 86 -0.0723 fMRI 9_86
2 0 9 87 0.0056 fMRI 9_87
2 0 10 11 0.0227 fMRI 10_11
2 0 10 12 0.3989 fMRI 10_12
2 0 10 13 0.1233 fMRI 10_13
2 0 10 14 0.0102 fMRI 10_14
2 0 10 15 0.1301 fMRI 10_15
2 0 10 16 0.2263 fMRI 10_16
2 0 10 17 0.3133 fMRI 10_17
2 0 10 18 0.4041 fMRI 10_18
2 0 10 19 0.882 fMRI 10_19
2 0 10 20 -0.2606 fMRI 10_20
2 0 10 21 0.0395 fMRI 10_21
2 0 10 22 -0.1549 fMRI 10_22
2 0 10 23 -0.102 fMRI 10_23
2 0 10 24 0.2207 fMRI 10_24
2 0 10 25 -0.0806 fMRI 10_25
2 0 10 26 0.1449 fMRI 10_26
2 0 10 27 -0.0088 fMRI 10_27
2 0 10 28 -0.1563 fMRI 10_28
2 0 10 29 -0.0921 fMRI 10_29
2 0 10 30 0.1054 fMRI 10_30
2 0 10 31 -0.1429 fMRI 10_31
2 0 10 32 -0.1341 fMRI 10_32
2 0 10 33 -0.0445 fMRI 10_33
2 0 10 34 0.097 fMRI 10_34
2 0 10 35 -0.0852 fMRI 10_35
2 0 10 36 0.0599 fMRI 10_36
2 0 10 37 0.1738 fMRI 10_37
2 0 10 38 0.1821 fMRI 10_38
2 0 10 39 -0.1315 fMRI 10_39
2 0 10 40 -0.1186 fMRI 10_40
2 0 10 41 0.0536 fMRI 10_41
2 0 10 42 -0.0054 fMRI 10_42
2 0 10 43 -0.0066 fMRI 10_43
2 0 10 44 0.0773 fMRI 10_44
2 0 10 45 -0.0525 fMRI 10_45
2 0 10 46 0.1235 fMRI 10_46
2 0 10 47 -0.1666 fMRI 10_47
2 0 10 48 0.1579 fMRI 10_48
2 0 10 49 0.1103 fMRI 10_49
2 0 10 50 -0.3471 fMRI 10_50
2 0 10 51 0.2159 fMRI 10_51
2 0 10 52 0.2716 fMRI 10_52
2 0 10 53 0.2041 fMRI 10_53
2 0 10 54 -0.0498 fMRI 10_54
2 0 10 55 0.0275 fMRI 10_55
2 0 10 56 -0.2623 fMRI 10_56
2 0 10 57 -0.262 fMRI 10_57
2 0 10 58 -0.1211 fMRI 10_58
2 0 10 59 -0.0888 fMRI 10_59
2 0 10 60 -0.2189 fMRI 10_60
2 0 10 61 -0.018 fMRI 10_61
2 0 10 62 -0.3463 fMRI 10_62
2 0 10 63 -0.0512 fMRI 10_63
2 0 10 64 -0.0553 fMRI 10_64
2 0 10 65 -0.2194 fMRI 10_65
2 0 10 66 -0.1792 fMRI 10_66
2 0 10 67 0.0022 fMRI 10_67
2 0 10 68 -0.1802 fMRI 10_68
2 0 10 69 0.0931 fMRI 10_69
2 0 10 70 0.0123 fMRI 10_70
2 0 10 71 -0.1213 fMRI 10_71
2 0 10 72 -0.1993 fMRI 10_72
2 0 10 73 -0.2393 fMRI 10_73
2 0 10 74 -0.0498 fMRI 10_74
2 0 10 75 0.1324 fMRI 10_75
2 0 10 76 0.0634 fMRI 10_76
2 0 10 77 -0.2287 fMRI 10_77
2 0 10 78 -0.0825 fMRI 10_78
2 0 10 79 -0.2691 fMRI 10_79
2 0 10 80 -0.0131 fMRI 10_80
2 0 10 81 -0.1431 fMRI 10_81
2 0 10 82 0.0625 fMRI 10_82
2 0 10 83 -0.1794 fMRI 10_83
2 0 10 84 -0.3473 fMRI 10_84
2 0 10 85 0.0925 fMRI 10_85
2 0 10 86 0.3022 fMRI 10_86
2 0 10 87 0.1552 fMRI 10_87
2 0 11 12 -0.3798 fMRI 11_12
2 0 11 13 0.0432 fMRI 11_13
2 0 11 14 0.2079 fMRI 11_14
2 0 11 15 -0.1523 fMRI 11_15
2 0 11 16 0.1542 fMRI 11_16
2 0 11 17 0.0341 fMRI 11_17
2 0 11 18 0.0702 fMRI 11_18
2 0 11 19 -0.1615 fMRI 11_19
2 0 11 20 0.0669 fMRI 11_20
2 0 11 21 -0.1429 fMRI 11_21
2 0 11 22 0.2199 fMRI 11_22
2 0 11 23 0.7035 fMRI 11_23
2 0 11 24 0.2935 fMRI 11_24
2 0 11 25 0.5245 fMRI 11_25
2 0 11 26 0.3357 fMRI 11_26
2 0 11 27 0.0735 fMRI 11_27
2 0 11 28 0.2763 fMRI 11_28
2 0 11 29 0.9055 fMRI 11_29
2 0 11 30 0.3852 fMRI 11_30
2 0 11 31 0.7823 fMRI 11_31
2 0 11 32 0.1679 fMRI 11_32
2 0 11 33 0.2444 fMRI 11_33
2 0 11 34 0.3264 fMRI 11_34
2 0 11 35 -0.0647 fMRI 11_35
2 0 11 36 0.054 fMRI 11_36
2 0 11 37 0.4629 fMRI 11_37
2 0 11 38 0.2649 fMRI 11_38
2 0 11 39 0.9012 fMRI 11_39
2 0 11 40 0.4607 fMRI 11_40
2 0 11 41 -0.0428 fMRI 11_41
2 0 11 42 0.1931 fMRI 11_42
2 0 11 43 0.187 fMRI 11_43
2 0 11 44 -0.0663 fMRI 11_44
2 0 11 45 0.3202 fMRI 11_45
2 0 11 46 0.1873 fMRI 11_46
2 0 11 47 0.6485 fMRI 11_47
2 0 11 48 0.206 fMRI 11_48
2 0 11 49 0.2519 fMRI 11_49
2 0 11 50 -0.0032 fMRI 11_50
2 0 11 51 -0.0246 fMRI 11_51
2 0 11 52 -0.0121 fMRI 11_52
2 0 11 53 0.0397 fMRI 11_53
2 0 11 54 -0.2762 fMRI 11_54
2 0 11 55 -0.2423 fMRI 11_55
2 0 11 56 -0.0347 fMRI 11_56
2 0 11 57 0.6948 fMRI 11_57
2 0 11 58 0.1094 fMRI 11_58
2 0 11 59 0.7034 fMRI 11_59
2 0 11 60 0.2067 fMRI 11_60
2 0 11 61 0.098 fMRI 11_61
2 0 11 62 0.1891 fMRI 11_62
2 0 11 63 0.7922 fMRI 11_63
2 0 11 64 0.1008 fMRI 11_64
2 0 11 65 0.7699 fMRI 11_65
2 0 11 66 -0.0051 fMRI 11_66
2 0 11 67 0.2206 fMRI 11_67
2 0 11 68 0.2535 fMRI 11_68
2 0 11 69 -0.0294 fMRI 11_69
2 0 11 70 -0.148 fMRI 11_70
2 0 11 71 0.1916 fMRI 11_71
2 0 11 72 0.0742 fMRI 11_72
2 0 11 73 0.713 fMRI 11_73
2 0 11 74 0.4669 fMRI 11_74
2 0 11 75 -0.0138 fMRI 11_75
2 0 11 76 0.2313 fMRI 11_76
2 0 11 77 0.1174 fMRI 11_77
2 0 11 78 -0.0473 fMRI 11_78
2 0 11 79 -0.0794 fMRI 11_79
2 0 11 80 -0.1024 fMRI 11_80
2 0 11 81 0.5957 fMRI 11_81
2 0 11 82 0.0656 fMRI 11_82
2 0 11 83 0.1461 fMRI 11_83
2 0 11 84 -0.1004 fMRI 11_84
2 0 11 85 0.3881 fMRI 11_85
2 0 11 86 -0.0534 fMRI 11_86
2 0 11 87 0.0312 fMRI 11_87
2 0 12 13 0.0523 fMRI 12_13
2 0 12 14 -0.0155 fMRI 12_14
2 0 12 15 0.4742 fMRI 12_15
2 0 12 16 0.1694 fMRI 12_16
2 0 12 17 0.1985 fMRI 12_17
2 0 12 18 0.2649 fMRI 12_18
2 0 12 19 0.5435 fMRI 12_19
2 0 12 20 -0.3409 fMRI 12_20
2 0 12 21 0.0011 fMRI 12_21
2 0 12 22 -0.2509 fMRI 12_22
2 0 12 23 -0.3268 fMRI 12_23
2 0 12 24 -0.0582 fMRI 12_24
2 0 12 25 -0.2234 fMRI 12_25
2 0 12 26 -0.2098 fMRI 12_26
2 0 12 27 -0.3636 fMRI 12_27
2 0 12 28 -0.2145 fMRI 12_28
2 0 12 29 -0.3259 fMRI 12_29
2 0 12 30 -0.1152 fMRI 12_30
2 0 12 31 -0.2273 fMRI 12_31
2 0 12 32 -0.0839 fMRI 12_32
2 0 12 33 -0.275 fMRI 12_33
2 0 12 34 -0.0237 fMRI 12_34
2 0 12 35 -0.136 fMRI 12_35
2 0 12 36 -0.1437 fMRI 12_36
2 0 12 37 -0.3178 fMRI 12_37
2 0 12 38 -0.1895 fMRI 12_38
2 0 12 39 -0.4785 fMRI 12_39
2 0 12 40 -0.3995 fMRI 12_40
2 0 12 41 -0.0553 fMRI 12_41
2 0 12 42 -0.2418 fMRI 12_42
2 0 12 43 -0.1274 fMRI 12_43
2 0 12 44 0.1669 fMRI 12_44
2 0 12 45 -0.3203 fMRI 12_45
2 0 12 46 -0.1414 fMRI 12_46
2 0 12 47 -0.3894 fMRI 12_47
2 0 12 48 -0.3078 fMRI 12_48
2 0 12 49 -0.2527 fMRI 12_49
2 0 12 50 -0.1497 fMRI 12_50
2 0 12 51 -0.0777 fMRI 12_51
2 0 12 52 0.0997 fMRI 12_52
2 0 12 53 -0.085 fMRI 12_53
2 0 12 54 -0.0071 fMRI 12_54
2 0 12 55 -0.045 fMRI 12_55
2 0 12 56 -0.0498 fMRI 12_56
2 0 12 57 -0.3767 fMRI 12_57
2 0 12 58 0.0933 fMRI 12_58
2 0 12 59 -0.3717 fMRI 12_59
2 0 12 60 -0.197 fMRI 12_60
2 0 12 61 -0.2906 fMRI 12_61
2 0 12 62 -0.2061 fMRI 12_62
2 0 12 63 -0.3017 fMRI 12_63
2 0 12 64 -0.1481 fMRI 12_64
2 0 12 65 -0.2962 fMRI 12_65
2 0 12 66 -0.028 fMRI 12_66
2 0 12 67 -0.3065 fMRI 12_67
2 0 12 68 0.0166 fMRI 12_68
2 0 12 69 -0.0312 fMRI 12_69
2 0 12 70 0.0645 fMRI 12_70
2 0 12 71 -0.2936 fMRI 12_71
2 0 12 72 -0.1438 fMRI 12_72
2 0 12 73 -0.393 fMRI 12_73
2 0 12 74 -0.3424 fMRI 12_74
2 0 12 75 -0.1615 fMRI 12_75
2 0 12 76 -0.2665 fMRI 12_76
2 0 12 77 -0.1804 fMRI 12_77
2 0 12 78 0.0572 fMRI 12_78
2 0 12 79 -0.0855 fMRI 12_79
2 0 12 80 -0.0801 fMRI 12_80
2 0 12 81 -0.3265 fMRI 12_81
2 0 12 82 -0.3201 fMRI 12_82
2 0 12 83 -0.1606 fMRI 12_83
2 0 12 84 -0.0752 fMRI 12_84
2 0 12 85 -0.0089 fMRI 12_85
2 0 12 86 0.0511 fMRI 12_86
2 0 12 87 -0.1836 fMRI 12_87
2 0 13 14 0.3274 fMRI 13_14
2 0 13 15 0.2142 fMRI 13_15
2 0 13 16 0.222 fMRI 13_16
2 0 13 17 0.0915 fMRI 13_17
2 0 13 18 0.6128 fMRI 13_18
2 0 13 19 0.0345 fMRI 13_19
2 0 13 20 0.1641 fMRI 13_20
2 0 13 21 -0.0422 fMRI 13_21
2 0 13 22 0.0155 fMRI 13_22
2 0 13 23 0.0359 fMRI 13_23
2 0 13 24 0.3305 fMRI 13_24
2 0 13 25 0.0723 fMRI 13_25
2 0 13 26 -0.2163 fMRI 13_26
2 0 13 27 0.0906 fMRI 13_27
2 0 13 28 -0.0301 fMRI 13_28
2 0 13 29 0.1769 fMRI 13_29
2 0 13 30 0.3268 fMRI 13_30
2 0 13 31 0.1886 fMRI 13_31
2 0 13 32 0.5368 fMRI 13_32
2 0 13 33 0.3533 fMRI 13_33
2 0 13 34 0.0296 fMRI 13_34
2 0 13 35 -0.1191 fMRI 13_35
2 0 13 36 -0.0445 fMRI 13_36
2 0 13 37 0.1612 fMRI 13_37
2 0 13 38 -0.0044 fMRI 13_38
2 0 13 39 0.2358 fMRI 13_39
2 0 13 40 0.0678 fMRI 13_40
2 0 13 41 0.0893 fMRI 13_41
2 0 13 42 -0.2139 fMRI 13_42
2 0 13 43 0.0555 fMRI 13_43
2 0 13 44 0.3303 fMRI 13_44
2 0 13 45 0.283 fMRI 13_45
2 0 13 46 0.3298 fMRI 13_46
2 0 13 47 0.0752 fMRI 13_47
2 0 13 48 0.1968 fMRI 13_48
2 0 13 49 -0.1828 fMRI 13_49
2 0 13 50 0.5774 fMRI 13_50
2 0 13 51 0.2026 fMRI 13_51
2 0 13 52 0.256 fMRI 13_52
2 0 13 53 0.2583 fMRI 13_53
2 0 13 54 0.019 fMRI 13_54
2 0 13 55 0.0715 fMRI 13_55
2 0 13 56 -0.0841 fMRI 13_56
2 0 13 57 0.1124 fMRI 13_57
2 0 13 58 0.1086 fMRI 13_58
2 0 13 59 0.1851 fMRI 13_59
2 0 13 60 -0.0354 fMRI 13_60
2 0 13 61 0.2302 fMRI 13_61
2 0 13 62 -0.0212 fMRI 13_62
2 0 13 63 0.248 fMRI 13_63
2 0 13 64 0.7381 fMRI 13_64
2 0 13 65 0.24 fMRI 13_65
2 0 13 66 0.6756 fMRI 13_66
2 0 13 67 0.2503 fMRI 13_67
2 0 13 68 -0.1613 fMRI 13_68
2 0 13 69 -0.1292 fMRI 13_69
2 0 13 70 0.0938 fMRI 13_70
2 0 13 71 0.0141 fMRI 13_71
2 0 13 72 -0.0044 fMRI 13_72
2 0 13 73 0.3076 fMRI 13_73
2 0 13 74 0.1099 fMRI 13_74
2 0 13 75 0.1889 fMRI 13_75
2 0 13 76 0.0208 fMRI 13_76
2 0 13 77 0.0713 fMRI 13_77
2 0 13 78 0.4878 fMRI 13_78
2 0 13 79 0.2772 fMRI 13_79
2 0 13 80 0.1814 fMRI 13_80
2 0 13 81 0.0097 fMRI 13_81
2 0 13 82 0.2086 fMRI 13_82
2 0 13 83 -0.1215 fMRI 13_83
2 0 13 84 0.6011 fMRI 13_84
2 0 13 85 0.2412 fMRI 13_85
2 0 13 86 0.2054 fMRI 13_86
2 0 13 87 0.2953 fMRI 13_87
2 0 14 15 0.2781 fMRI 14_15
2 0 14 16 0.1654 fMRI 14_16
2 0 14 17 0.3593 fMRI 14_17
2 0 14 18 0.2208 fMRI 14_18
2 0 14 19 0.0639 fMRI 14_19
2 0 14 20 0.0917 fMRI 14_20
2 0 14 21 -0.2021 fMRI 14_21
2 0 14 22 0.0964 fMRI 14_22
2 0 14 23 -0.0113 fMRI 14_23
2 0 14 24 0.229 fMRI 14_24
2 0 14 25 0.0991 fMRI 14_25
2 0 14 26 -0.1022 fMRI 14_26
2 0 14 27 -0.1006 fMRI 14_27
2 0 14 28 -0.2365 fMRI 14_28
2 0 14 29 0.1454 fMRI 14_29
2 0 14 30 0.0954 fMRI 14_30
2 0 14 31 0.1449 fMRI 14_31
2 0 14 32 0.0715 fMRI 14_32
2 0 14 33 -0.0135 fMRI 14_33
2 0 14 34 0.12 fMRI 14_34
2 0 14 35 0.2307 fMRI 14_35
2 0 14 36 0.0175 fMRI 14_36
2 0 14 37 0.138 fMRI 14_37
2 0 14 38 0.0739 fMRI 14_38
2 0 14 39 0.0609 fMRI 14_39
2 0 14 40 0.1957 fMRI 14_40
2 0 14 41 -0.0237 fMRI 14_41
2 0 14 42 0.2354 fMRI 14_42
2 0 14 43 -0.0195 fMRI 14_43
2 0 14 44 -0.0711 fMRI 14_44
2 0 14 45 0.1268 fMRI 14_45
2 0 14 46 0.1266 fMRI 14_46
2 0 14 47 0.1443 fMRI 14_47
2 0 14 48 -0.153 fMRI 14_48
2 0 14 49 0.0485 fMRI 14_49
2 0 14 50 0.0702 fMRI 14_50
2 0 14 51 0.0278 fMRI 14_51
2 0 14 52 0.0723 fMRI 14_52
2 0 14 53 0.1388 fMRI 14_53
2 0 14 54 -0.0482 fMRI 14_54
2 0 14 55 -0.0613 fMRI 14_55
2 0 14 56 0.1008 fMRI 14_56
2 0 14 57 0.07 fMRI 14_57
2 0 14 58 0.247 fMRI 14_58
2 0 14 59 0.1873 fMRI 14_59
2 0 14 60 0.0255 fMRI 14_60
2 0 14 61 -0.0099 fMRI 14_61
2 0 14 62 -0.1153 fMRI 14_62
2 0 14 63 0.195 fMRI 14_63
2 0 14 64 0.2373 fMRI 14_64
2 0 14 65 0.2504 fMRI 14_65
2 0 14 66 0.0746 fMRI 14_66
2 0 14 67 -0.0255 fMRI 14_67
2 0 14 68 0.1115 fMRI 14_68
2 0 14 69 0.1763 fMRI 14_69
2 0 14 70 0.0155 fMRI 14_70
2 0 14 71 0.0061 fMRI 14_71
2 0 14 72 0.0845 fMRI 14_72
2 0 14 73 0.1111 fMRI 14_73
2 0 14 74 0.2076 fMRI 14_74
2 0 14 75 0.0222 fMRI 14_75
2 0 14 76 0.2826 fMRI 14_76
2 0 14 77 0.0338 fMRI 14_77
2 0 14 78 -0.0325 fMRI 14_78
2 0 14 79 0.0053 fMRI 14_79
2 0 14 80 0.1768 fMRI 14_80
2 0 14 81 0.2311 fMRI 14_81
2 0 14 82 -0.16 fMRI 14_82
2 0 14 83 0.0937 fMRI 14_83
2 0 14 84 0.0478 fMRI 14_84
2 0 14 85 0.2559 fMRI 14_85
2 0 14 86 -0.2096 fMRI 14_86
2 0 14 87 0.2845 fMRI 14_87
2 0 15 16 -0.0121 fMRI 15_16
2 0 15 17 0.1262 fMRI 15_17
2 0 15 18 0.3429 fMRI 15_18
2 0 15 19 0.2184 fMRI 15_19
2 0 15 20 -0.075 fMRI 15_20
2 0 15 21 -0.105 fMRI 15_21
2 0 15 22 -0.068 fMRI 15_22
2 0 15 23 -0.1493 fMRI 15_23
2 0 15 24 -0.0399 fMRI 15_24
2 0 15 25 -0.1029 fMRI 15_25
2 0 15 26 -0.2417 fMRI 15_26
2 0 15 27 -0.2287 fMRI 15_27
2 0 15 28 -0.1811 fMRI 15_28
2 0 15 29 -0.1414 fMRI 15_29
2 0 15 30 -0.1065 fMRI 15_30
2 0 15 31 0.0357 fMRI 15_31
2 0 15 32 0.134 fMRI 15_32
2 0 15 33 -0.0324 fMRI 15_33
2 0 15 34 -0.0189 fMRI 15_34
2 0 15 35 -0.0973 fMRI 15_35
2 0 15 36 -0.0304 fMRI 15_36
2 0 15 37 -0.2191 fMRI 15_37
2 0 15 38 -0.1816 fMRI 15_38
2 0 15 39 -0.087 fMRI 15_39
2 0 15 40 -0.3038 fMRI 15_40
2 0 15 41 -0.1085 fMRI 15_41
2 0 15 42 -0.3718 fMRI 15_42
2 0 15 43 -0.1086 fMRI 15_43
2 0 15 44 -0.0212 fMRI 15_44
2 0 15 45 -0.124 fMRI 15_45
2 0 15 46 -0.1321 fMRI 15_46
2 0 15 47 -0.1508 fMRI 15_47
2 0 15 48 -0.0927 fMRI 15_48
2 0 15 49 -0.2795 fMRI 15_49
2 0 15 50 0.1743 fMRI 15_50
2 0 15 51 -0.0321 fMRI 15_51
2 0 15 52 0.1345 fMRI 15_52
2 0 15 53 -0.05 fMRI 15_53
2 0 15 54 -0.3209 fMRI 15_54
2 0 15 55 -0.1267 fMRI 15_55
2 0 15 56 0.0331 fMRI 15_56
2 0 15 57 -0.0892 fMRI 15_57
2 0 15 58 0.2643 fMRI 15_58
2 0 15 59 -0.1177 fMRI 15_59
2 0 15 60 -0.0097 fMRI 15_60
2 0 15 61 -0.2339 fMRI 15_61
2 0 15 62 -0.0335 fMRI 15_62
2 0 15 63 -0.1729 fMRI 15_63
2 0 15 64 0.1324 fMRI 15_64
2 0 15 65 0.032 fMRI 15_65
2 0 15 66 0.2044 fMRI 15_66
2 0 15 67 -0.0523 fMRI 15_67
2 0 15 68 0.0062 fMRI 15_68
2 0 15 69 -0.0264 fMRI 15_69
2 0 15 70 0.2146 fMRI 15_70
2 0 15 71 -0.1595 fMRI 15_71
2 0 15 72 0.0615 fMRI 15_72
2 0 15 73 -0.084 fMRI 15_73
2 0 15 74 -0.2063 fMRI 15_74
2 0 15 75 -0.1718 fMRI 15_75
2 0 15 76 -0.1271 fMRI 15_76
2 0 15 77 0.0617 fMRI 15_77
2 0 15 78 -0.0273 fMRI 15_78
2 0 15 79 0.1185 fMRI 15_79
2 0 15 80 0.0464 fMRI 15_80
2 0 15 81 -0.0836 fMRI 15_81
2 0 15 82 -0.1376 fMRI 15_82
2 0 15 83 -0.0651 fMRI 15_83
2 0 15 84 0.1566 fMRI 15_84
2 0 15 85 0.0356 fMRI 15_85
2 0 15 86 0.0606 fMRI 15_86
2 0 15 87 -0.0769 fMRI 15_87
2 0 16 17 0.4017 fMRI 16_17
2 0 16 18 0.2796 fMRI 16_18
2 0 16 19 0.1929 fMRI 16_19
2 0 16 20 0.1218 fMRI 16_20
2 0 16 21 -0.0604 fMRI 16_21
2 0 16 22 -0.0769 fMRI 16_22
2 0 16 23 0.1699 fMRI 16_23
2 0 16 24 0.33 fMRI 16_24
2 0 16 25 0.3358 fMRI 16_25
2 0 16 26 0.1282 fMRI 16_26
2 0 16 27 0.1513 fMRI 16_27
2 0 16 28 0.261 fMRI 16_28
2 0 16 29 0.128 fMRI 16_29
2 0 16 30 0.173 fMRI 16_30
2 0 16 31 0.2139 fMRI 16_31
2 0 16 32 0.3289 fMRI 16_32
2 0 16 33 0.3756 fMRI 16_33
2 0 16 34 0.3093 fMRI 16_34
2 0 16 35 -0.0433 fMRI 16_35
2 0 16 36 -0.0378 fMRI 16_36
2 0 16 37 -0.1091 fMRI 16_37
2 0 16 38 -0.1527 fMRI 16_38
2 0 16 39 0.1027 fMRI 16_39
2 0 16 40 0.2246 fMRI 16_40
2 0 16 41 0.1564 fMRI 16_41
2 0 16 42 -0.0622 fMRI 16_42
2 0 16 43 0.379 fMRI 16_43
2 0 16 44 0.3663 fMRI 16_44
2 0 16 45 0.0518 fMRI 16_45
2 0 16 46 0.0965 fMRI 16_46
2 0 16 47 0.1986 fMRI 16_47
2 0 16 48 0.0363 fMRI 16_48
2 0 16 49 0.0339 fMRI 16_49
2 0 16 50 0.15 fMRI 16_50
2 0 16 51 0.1427 fMRI 16_51
2 0 16 52 0.1132 fMRI 16_52
2 0 16 53 -0.0346 fMRI 16_53
2 0 16 54 0.1687 fMRI 16_54
2 0 16 55 0.0698 fMRI 16_55
2 0 16 56 -0.0885 fMRI 16_56
2 0 16 57 0.1497 fMRI 16_57
2 0 16 58 0.3043 fMRI 16_58
2 0 16 59 0.3628 fMRI 16_59
2 0 16 60 0.0331 fMRI 16_60
2 0 16 61 0.3573 fMRI 16_61
2 0 16 62 0.1953 fMRI 16_62
2 0 16 63 0.1929 fMRI 16_63
2 0 16 64 0.1776 fMRI 16_64
2 0 16 65 0.1661 fMRI 16_65
2 0 16 66 0.1483 fMRI 16_66
2 0 16 67 0.3494 fMRI 16_67
2 0 16 68 0.2776 fMRI 16_68
2 0 16 69 -0.1055 fMRI 16_69
2 0 16 70 -0.1257 fMRI 16_70
2 0 16 71 -0.137 fMRI 16_71
2 0 16 72 -0.1712 fMRI 16_72
2 0 16 73 0.0688 fMRI 16_73
2 0 16 74 0.1651 fMRI 16_74
2 0 16 75 -0.058 fMRI 16_75
2 0 16 76 0.0192 fMRI 16_76
2 0 16 77 0.1733 fMRI 16_77
2 0 16 78 0.2717 fMRI 16_78
2 0 16 79 -0.0575 fMRI 16_79
2 0 16 80 -0.1656 fMRI 16_80
2 0 16 81 0.1836 fMRI 16_81
2 0 16 82 -0.1828 fMRI 16_82
2 0 16 83 -0.0562 fMRI 16_83
2 0 16 84 0.1405 fMRI 16_84
2 0 16 85 0.3646 fMRI 16_85
2 0 16 86 0.012 fMRI 16_86
2 0 16 87 0.1617 fMRI 16_87
2 0 17 18 0.2041 fMRI 17_18
2 0 17 19 0.3955 fMRI 17_19
2 0 17 20 -0.0428 fMRI 17_20
2 0 17 21 0.1278 fMRI 17_21
2 0 17 22 -0.1107 fMRI 17_22
2 0 17 23 -0.1501 fMRI 17_23
2 0 17 24 0.1593 fMRI 17_24
2 0 17 25 -0.0028 fMRI 17_25
2 0 17 26 -0.0418 fMRI 17_26
2 0 17 27 -0.1408 fMRI 17_27
2 0 17 28 -0.0433 fMRI 17_28
2 0 17 29 -0.139 fMRI 17_29
2 0 17 30 0.1215 fMRI 17_30
2 0 17 31 -0.1847 fMRI 17_31
2 0 17 32 0.1202 fMRI 17_32
2 0 17 33 -0.0399 fMRI 17_33
2 0 17 34 0.0259 fMRI 17_34
2 0 17 35 -0.1238 fMRI 17_35
2 0 17 36 0.0295 fMRI 17_36
2 0 17 37 0.0897 fMRI 17_37
2 0 17 38 -0.0393 fMRI 17_38
2 0 17 39 -0.1807 fMRI 17_39
2 0 17 40 -0.0041 fMRI 17_40
2 0 17 41 0.0894 fMRI 17_41
2 0 17 42 0.1808 fMRI 17_42
2 0 17 43 -0.1638 fMRI 17_43
2 0 17 44 0.2894 fMRI 17_44
2 0 17 45 0.0811 fMRI 17_45
2 0 17 46 0.1138 fMRI 17_46
2 0 17 47 -0.1142 fMRI 17_47
2 0 17 48 0.1186 fMRI 17_48
2 0 17 49 0.03 fMRI 17_49
2 0 17 50 -0.1169 fMRI 17_50
2 0 17 51 0.0889 fMRI 17_51
2 0 17 52 0.2583 fMRI 17_52
2 0 17 53 0.203 fMRI 17_53
2 0 17 54 0.2151 fMRI 17_54
2 0 17 55 0.2213 fMRI 17_55
2 0 17 56 -0.1085 fMRI 17_56
2 0 17 57 -0.1948 fMRI 17_57
2 0 17 58 0.013 fMRI 17_58
2 0 17 59 -0.0311 fMRI 17_59
2 0 17 60 -0.0896 fMRI 17_60
2 0 17 61 0.0058 fMRI 17_61
2 0 17 62 -0.0724 fMRI 17_62
2 0 17 63 -0.0465 fMRI 17_63
2 0 17 64 0.1373 fMRI 17_64
2 0 17 65 -0.1351 fMRI 17_65
2 0 17 66 0.0654 fMRI 17_66
2 0 17 67 -0.0122 fMRI 17_67
2 0 17 68 -0.092 fMRI 17_68
2 0 17 69 0.0495 fMRI 17_69
2 0 17 70 -0.0039 fMRI 17_70
2 0 17 71 0.0497 fMRI 17_71
2 0 17 72 0.0175 fMRI 17_72
2 0 17 73 -0.1796 fMRI 17_73
2 0 17 74 -0.05 fMRI 17_74
2 0 17 75 0.0842 fMRI 17_75
2 0 17 76 0.1493 fMRI 17_76
2 0 17 77 -0.1918 fMRI 17_77
2 0 17 78 0.2055 fMRI 17_78
2 0 17 79 0.0754 fMRI 17_79
2 0 17 80 0.2422 fMRI 17_80
2 0 17 81 -0.0135 fMRI 17_81
2 0 17 82 0.1553 fMRI 17_82
2 0 17 83 0.1522 fMRI 17_83
2 0 17 84 -0.0726 fMRI 17_84
2 0 17 85 0.1375 fMRI 17_85
2 0 17 86 0.171 fMRI 17_86
2 0 17 87 0.4268 fMRI 17_87
2 0 18 19 0.3553 fMRI 18_19
2 0 18 20 -0.1345 fMRI 18_20
2 0 18 21 -0.0741 fMRI 18_21
2 0 18 22 -0.2091 fMRI 18_22
2 0 18 23 -0.0087 fMRI 18_23
2 0 18 24 0.319 fMRI 18_24
2 0 18 25 -0.0726 fMRI 18_25
2 0 18 26 -0.005 fMRI 18_26
2 0 18 27 -0.1411 fMRI 18_27
2 0 18 28 0.0622 fMRI 18_28
2 0 18 29 0.022 fMRI 18_29
2 0 18 30 0.2688 fMRI 18_30
2 0 18 31 0.1041 fMRI 18_31
2 0 18 32 0.4354 fMRI 18_32
2 0 18 33 0.0211 fMRI 18_33
2 0 18 34 0.1827 fMRI 18_34
2 0 18 35 -0.0657 fMRI 18_35
2 0 18 36 -0.3716 fMRI 18_36
2 0 18 37 0.0106 fMRI 18_37
2 0 18 38 -0.2034 fMRI 18_38
2 0 18 39 0.1388 fMRI 18_39
2 0 18 40 0.0457 fMRI 18_40
2 0 18 41 0.0342 fMRI 18_41
2 0 18 42 -0.2254 fMRI 18_42
2 0 18 43 0.1429 fMRI 18_43
2 0 18 44 0.2989 fMRI 18_44
2 0 18 45 -0.143 fMRI 18_45
2 0 18 46 0.2833 fMRI 18_46
2 0 18 47 -0.1042 fMRI 18_47
2 0 18 48 0.1393 fMRI 18_48
2 0 18 49 -0.1967 fMRI 18_49
2 0 18 50 0.2432 fMRI 18_50
2 0 18 51 0.237 fMRI 18_51
2 0 18 52 0.2522 fMRI 18_52
2 0 18 53 0.0206 fMRI 18_53
2 0 18 54 -0.113 fMRI 18_54
2 0 18 55 0.0163 fMRI 18_55
2 0 18 56 -0.1604 fMRI 18_56
2 0 18 57 0.0329 fMRI 18_57
2 0 18 58 0.0837 fMRI 18_58
2 0 18 59 -0.0274 fMRI 18_59
2 0 18 60 0.0379 fMRI 18_60
2 0 18 61 -0.0625 fMRI 18_61
2 0 18 62 0.0445 fMRI 18_62
2 0 18 63 0.0502 fMRI 18_63
2 0 18 64 0.3546 fMRI 18_64
2 0 18 65 0.0638 fMRI 18_65
2 0 18 66 0.4695 fMRI 18_66
2 0 18 67 0.0861 fMRI 18_67
2 0 18 68 -0.1566 fMRI 18_68
2 0 18 69 0.0187 fMRI 18_69
2 0 18 70 -0.2638 fMRI 18_70
2 0 18 71 -0.1497 fMRI 18_71
2 0 18 72 -0.1512 fMRI 18_72
2 0 18 73 0.0943 fMRI 18_73
2 0 18 74 0.1403 fMRI 18_74
2 0 18 75 0.1528 fMRI 18_75
2 0 18 76 0.0207 fMRI 18_76
2 0 18 77 0.1357 fMRI 18_77
2 0 18 78 0.3597 fMRI 18_78
2 0 18 79 -0.0096 fMRI 18_79
2 0 18 80 0.1777 fMRI 18_80
2 0 18 81 -0.0887 fMRI 18_81
2 0 18 82 0.1106 fMRI 18_82
2 0 18 83 -0.2079 fMRI 18_83
2 0 18 84 0.1923 fMRI 18_84
2 0 18 85 0.1321 fMRI 18_85
2 0 18 86 0.0572 fMRI 18_86
2 0 18 87 -0.0115 fMRI 18_87
2 0 19 20 -0.2227 fMRI 19_20
2 0 19 21 -0.0307 fMRI 19_21
2 0 19 22 -0.0531 fMRI 19_22
2 0 19 23 -0.21 fMRI 19_23
2 0 19 24 0.0526 fMRI 19_24
2 0 19 25 -0.2733 fMRI 19_25
2 0 19 26 -0.0166 fMRI 19_26
2 0 19 27 -0.1786 fMRI 19_27
2 0 19 28 -0.2523 fMRI 19_28
2 0 19 29 -0.263 fMRI 19_29
2 0 19 30 -0.2034 fMRI 19_30
2 0 19 31 -0.1514 fMRI 19_31
2 0 19 32 -0.2667 fMRI 19_32
2 0 19 33 -0.1815 fMRI 19_33
2 0 19 34 -0.0068 fMRI 19_34
2 0 19 35 0.0166 fMRI 19_35
2 0 19 36 0.0532 fMRI 19_36
2 0 19 37 -0.0303 fMRI 19_37
2 0 19 38 0.0096 fMRI 19_38
2 0 19 39 -0.2604 fMRI 19_39
2 0 19 40 -0.2167 fMRI 19_40
2 0 19 41 -0.0015 fMRI 19_41
2 0 19 42 0.052 fMRI 19_42
2 0 19 43 -0.0233 fMRI 19_43
2 0 19 44 -0.0811 fMRI 19_44
2 0 19 45 -0.1124 fMRI 19_45
2 0 19 46 0.0173 fMRI 19_46
2 0 19 47 -0.3078 fMRI 19_47
2 0 19 48 -0.0477 fMRI 19_48
2 0 19 49 -0.0148 fMRI 19_49
2 0 19 50 -0.3794 fMRI 19_50
2 0 19 51 0.0632 fMRI 19_51
2 0 19 52 0.2485 fMRI 19_52
2 0 19 53 0.0568 fMRI 19_53
2 0 19 54 -0.0622 fMRI 19_54
2 0 19 55 0.0022 fMRI 19_55
2 0 19 56 -0.0492 fMRI 19_56
2 0 19 57 -0.2511 fMRI 19_57
2 0 19 58 -0.0922 fMRI 19_58
2 0 19 59 -0.3041 fMRI 19_59
2 0 19 60 -0.0793 fMRI 19_60
2 0 19 61 -0.2585 fMRI 19_61
2 0 19 62 -0.2715 fMRI 19_62
2 0 19 63 -0.2041 fMRI 19_63
2 0 19 64 -0.1207 fMRI 19_64
2 0 19 65 -0.2016 fMRI 19_65
2 0 19 66 -0.2438 fMRI 19_66
2 0 19 67 -0.162 fMRI 19_67
2 0 19 68 -0.261 fMRI 19_68
2 0 19 69 0.2007 fMRI 19_69
2 0 19 70 0.1823 fMRI 19_70
2 0 19 71 -0.0994 fMRI 19_71
2 0 19 72 0.0423 fMRI 19_72
2 0 19 73 -0.2533 fMRI 19_73
2 0 19 74 -0.1682 fMRI 19_74
2 0 19 75 0.1589 fMRI 19_75
2 0 19 76 0.0114 fMRI 19_76
2 0 19 77 -0.0132 fMRI 19_77
2 0 19 78 -0.2156 fMRI 19_78
2 0 19 79 -0.0921 fMRI 19_79
2 0 19 80 0.1323 fMRI 19_80
2 0 19 81 -0.1923 fMRI 19_81
2 0 19 82 -0.0964 fMRI 19_82
2 0 19 83 -0.1411 fMRI 19_83
2 0 19 84 -0.3358 fMRI 19_84
2 0 19 85 0.0032 fMRI 19_85
2 0 19 86 0.1317 fMRI 19_86
2 0 19 87 0.0781 fMRI 19_87
2 0 20 21 -0.0269 fMRI 20_21
2 0 20 22 -0.0288 fMRI 20_22
2 0 20 23 -0.0618 fMRI 20_23
2 0 20 24 -0.0743 fMRI 20_24
2 0 20 25 -0.0586 fMRI 20_25
2 0 20 26 -0.202 fMRI 20_26
2 0 20 27 0.2753 fMRI 20_27
2 0 20 28 0.0095 fMRI 20_28
2 0 20 29 0.0165 fMRI 20_29
2 0 20 30 -0.0561 fMRI 20_30
2 0 20 31 -0.1312 fMRI 20_31
2 0 20 32 0.2631 fMRI 20_32
2 0 20 33 0.6719 fMRI 20_33
2 0 20 34 -0.3684 fMRI 20_34
2 0 20 35 0.0309 fMRI 20_35
2 0 20 36 0.0371 fMRI 20_36
2 0 20 37 -0.2566 fMRI 20_37
2 0 20 38 -0.2241 fMRI 20_38
2 0 20 39 0.0743 fMRI 20_39
2 0 20 40 0.0882 fMRI 20_40
2 0 20 41 0.0609 fMRI 20_41
2 0 20 42 -0.1689 fMRI 20_42
2 0 20 43 -0.0667 fMRI 20_43
2 0 20 44 0.009 fMRI 20_44
2 0 20 45 0.3117 fMRI 20_45
2 0 20 46 -0.1305 fMRI 20_46
2 0 20 47 0.0952 fMRI 20_47
2 0 20 48 0.1609 fMRI 20_48
2 0 20 49 -0.0741 fMRI 20_49
2 0 20 50 0.2094 fMRI 20_50
2 0 20 51 0.2632 fMRI 20_51
2 0 20 52 0.1272 fMRI 20_52
2 0 20 53 0.0828 fMRI 20_53
2 0 20 54 0.1875 fMRI 20_54
2 0 20 55 0.2053 fMRI 20_55
2 0 20 56 -0.0655 fMRI 20_56
2 0 20 57 0.057 fMRI 20_57
2 0 20 58 -0.2008 fMRI 20_58
2 0 20 59 0.0768 fMRI 20_59
2 0 20 60 -0.0263 fMRI 20_60
2 0 20 61 0.2052 fMRI 20_61
2 0 20 62 0.2798 fMRI 20_62
2 0 20 63 0.0452 fMRI 20_63
2 0 20 64 0.1369 fMRI 20_64
2 0 20 65 0.0035 fMRI 20_65
2 0 20 66 0.2514 fMRI 20_66
2 0 20 67 0.2927 fMRI 20_67
2 0 20 68 -0.217 fMRI 20_68
2 0 20 69 -0.08 fMRI 20_69
2 0 20 70 0.0951 fMRI 20_70
2 0 20 71 -0.0488 fMRI 20_71
2 0 20 72 0.0662 fMRI 20_72
2 0 20 73 0.105 fMRI 20_73
2 0 20 74 -0.0927 fMRI 20_74
2 0 20 75 0.1672 fMRI 20_75
2 0 20 76 -0.0556 fMRI 20_76
2 0 20 77 0.0172 fMRI 20_77
2 0 20 78 0.1072 fMRI 20_78
2 0 20 79 0.3309 fMRI 20_79
2 0 20 80 -0.0074 fMRI 20_80
2 0 20 81 0.0868 fMRI 20_81
2 0 20 82 0.1246 fMRI 20_82
2 0 20 83 0.0975 fMRI 20_83
2 0 20 84 0.307 fMRI 20_84
2 0 20 85 -0.0319 fMRI 20_85
2 0 20 86 0.0366 fMRI 20_86
2 0 20 87 0.4261 fMRI 20_87
2 0 21 22 -0.256 fMRI 21_22
2 0 21 23 -0.2125 fMRI 21_23
2 0 21 24 0.07 fMRI 21_24
2 0 21 25 -0.073 fMRI 21_25
2 0 21 26 -0.1102 fMRI 21_26
2 0 21 27 0.0711 fMRI 21_27
2 0 21 28 -0.0173 fMRI 21_28
2 0 21 29 -0.1332 fMRI 21_29
2 0 21 30 0.046 fMRI 21_30
2 0 21 31 -0.3031 fMRI 21_31
2 0 21 32 -0.0078 fMRI 21_32
2 0 21 33 0.1225 fMRI 21_33
2 0 21 34 -0.0866 fMRI 21_34
2 0 21 35 -0.0526 fMRI 21_35
2 0 21 36 0.0671 fMRI 21_36
2 0 21 37 -0.0833 fMRI 21_37
2 0 21 38 0.0152 fMRI 21_38
2 0 21 39 -0.2715 fMRI 21_39
2 0 21 40 0.0025 fMRI 21_40
2 0 21 41 0.5969 fMRI 21_41
2 0 21 42 0.0405 fMRI 21_42
2 0 21 43 -0.0236 fMRI 21_43
2 0 21 44 0.5117 fMRI 21_44
2 0 21 45 0.1149 fMRI 21_45
2 0 21 46 0.1716 fMRI 21_46
2 0 21 47 -0.076 fMRI 21_47
2 0 21 48 0.3263 fMRI 21_48
2 0 21 49 0.2455 fMRI 21_49
2 0 21 50 -0.1027 fMRI 21_50
2 0 21 51 0.1998 fMRI 21_51
2 0 21 52 0.0107 fMRI 21_52
2 0 21 53 0.1583 fMRI 21_53
2 0 21 54 0.3405 fMRI 21_54
2 0 21 55 1.0905 fMRI 21_55
2 0 21 56 -0.1774 fMRI 21_56
2 0 21 57 -0.2243 fMRI 21_57
2 0 21 58 -0.0978 fMRI 21_58
2 0 21 59 -0.0106 fMRI 21_59
2 0 21 60 -0.2288 fMRI 21_60
2 0 21 61 0.1758 fMRI 21_61
2 0 21 62 -0.0926 fMRI 21_62
2 0 21 63 -0.0798 fMRI 21_63
2 0 21 64 0.1081 fMRI 21_64
2 0 21 65 -0.2096 fMRI 21_65
2 0 21 66 0.0299 fMRI 21_66
2 0 21 67 0.1696 fMRI 21_67
2 0 21 68 -0.1494 fMRI 21_68
2 0 21 69 0.0191 fMRI 21_69
2 0 21 70 0.02 fMRI 21_70
2 0 21 71 0.0575 fMRI 21_71
2 0 21 72 -0.0883 fMRI 21_72
2 0 21 73 -0.1919 fMRI 21_73
2 0 21 74 -0.1181 fMRI 21_74
2 0 21 75 0.4334 fMRI 21_75
2 0 21 76 0.0281 fMRI 21_76
2 0 21 77 -0.1912 fMRI 21_77
2 0 21 78 0.39 fMRI 21_78
2 0 21 79 -0.0273 fMRI 21_79
2 0 21 80 0.1983 fMRI 21_80
2 0 21 81 -0.1341 fMRI 21_81
2 0 21 82 0.3475 fMRI 21_82
2 0 21 83 0.0926 fMRI 21_83
2 0 21 84 -0.0282 fMRI 21_84
2 0 21 85 -0.0739 fMRI 21_85
2 0 21 86 0.218 fMRI 21_86
2 0 21 87 0.1724 fMRI 21_87
2 0 22 23 0.3994 fMRI 22_23
2 0 22 24 -0.1357 fMRI 22_24
2 0 22 25 0.1799 fMRI 22_25
2 0 22 26 0.2465 fMRI 22_26
2 0 22 27 -0.0859 fMRI 22_27
2 0 22 28 0.098 fMRI 22_28
2 0 22 29 0.331 fMRI 22_29
2 0 22 30 -0.3216 fMRI 22_30
2 0 22 31 0.443 fMRI 22_31
2 0 22 32 -0.2697 fMRI 22_32
2 0 22 33 -0.2102 fMRI 22_33
2 0 22 34 0.0908 fMRI 22_34
2 0 22 35 -0.1426 fMRI 22_35
2 0 22 36 0.636 fMRI 22_36
2 0 22 37 0.3904 fMRI 22_37
2 0 22 38 0.2329 fMRI 22_38
2 0 22 39 0.2357 fMRI 22_39
2 0 22 40 0.1334 fMRI 22_40
2 0 22 41 -0.47 fMRI 22_41
2 0 22 42 0.1047 fMRI 22_42
2 0 22 43 0.0684 fMRI 22_43
2 0 22 44 -0.0385 fMRI 22_44
2 0 22 45 0.4647 fMRI 22_45
2 0 22 46 0.1559 fMRI 22_46
2 0 22 47 0.1734 fMRI 22_47
2 0 22 48 -0.1934 fMRI 22_48
2 0 22 49 -0.162 fMRI 22_49
2 0 22 50 0.0677 fMRI 22_50
2 0 22 51 -0.1387 fMRI 22_51
2 0 22 52 -0.0678 fMRI 22_52
2 0 22 53 -0.1213 fMRI 22_53
2 0 22 54 -0.1629 fMRI 22_54
2 0 22 55 -0.5844 fMRI 22_55
2 0 22 56 0.6917 fMRI 22_56
2 0 22 57 0.5003 fMRI 22_57
2 0 22 58 0.1256 fMRI 22_58
2 0 22 59 0.0895 fMRI 22_59
2 0 22 60 0.5935 fMRI 22_60
2 0 22 61 -0.1804 fMRI 22_61
2 0 22 62 0.1798 fMRI 22_62
2 0 22 63 0.3331 fMRI 22_63
2 0 22 64 0.1022 fMRI 22_64
2 0 22 65 0.5151 fMRI 22_65
2 0 22 66 -0.2069 fMRI 22_66
2 0 22 67 -0.2438 fMRI 22_67
2 0 22 68 0.1842 fMRI 22_68
2 0 22 69 -0.216 fMRI 22_69
2 0 22 70 0.4977 fMRI 22_70
2 0 22 71 0.4414 fMRI 22_71
2 0 22 72 0.5665 fMRI 22_72
2 0 22 73 0.3533 fMRI 22_73
2 0 22 74 0.1344 fMRI 22_74
2 0 22 75 -0.489 fMRI 22_75
2 0 22 76 0.1175 fMRI 22_76
2 0 22 77 0.2883 fMRI 22_77
2 0 22 78 -0.0686 fMRI 22_78
2 0 22 79 0.3251 fMRI 22_79
2 0 22 80 0.0334 fMRI 22_80
2 0 22 81 0.1669 fMRI 22_81
2 0 22 82 -0.297 fMRI 22_82
2 0 22 83 -0.0117 fMRI 22_83
2 0 22 84 -0.0584 fMRI 22_84
2 0 22 85 0.0989 fMRI 22_85
2 0 22 86 -0.1182 fMRI 22_86
2 0 22 87 -0.1729 fMRI 22_87
2 0 23 24 0.1373 fMRI 23_24
2 0 23 25 0.5641 fMRI 23_25
2 0 23 26 0.6767 fMRI 23_26
2 0 23 27 -0.1582 fMRI 23_27
2 0 23 28 0.5879 fMRI 23_28
2 0 23 29 1.0269 fMRI 23_29
2 0 23 30 0.3087 fMRI 23_30
2 0 23 31 0.987 fMRI 23_31
2 0 23 32 0.0515 fMRI 23_32
2 0 23 33 0.0182 fMRI 23_33
2 0 23 34 0.2924 fMRI 23_34
2 0 23 35 -0.0374 fMRI 23_35
2 0 23 36 -0.0415 fMRI 23_36
2 0 23 37 0.2877 fMRI 23_37
2 0 23 38 0.0519 fMRI 23_38
2 0 23 39 1.0854 fMRI 23_39
2 0 23 40 0.4449 fMRI 23_40
2 0 23 41 0.0686 fMRI 23_41
2 0 23 42 -0.0216 fMRI 23_42
2 0 23 43 0.6025 fMRI 23_43
2 0 23 44 0.0968 fMRI 23_44
2 0 23 45 0.1857 fMRI 23_45
2 0 23 46 0.154 fMRI 23_46
2 0 23 47 0.8729 fMRI 23_47
2 0 23 48 0.0552 fMRI 23_48
2 0 23 49 0.1032 fMRI 23_49
2 0 23 50 -0.0025 fMRI 23_50
2 0 23 51 0.0314 fMRI 23_51
2 0 23 52 -0.1907 fMRI 23_52
2 0 23 53 -0.1638 fMRI 23_53
2 0 23 54 -0.1894 fMRI 23_54
2 0 23 55 -0.4455 fMRI 23_55
2 0 23 56 -0.0297 fMRI 23_56
2 0 23 57 1.0899 fMRI 23_57
2 0 23 58 0.158 fMRI 23_58
2 0 23 59 0.5199 fMRI 23_59
2 0 23 60 0.3564 fMRI 23_60
2 0 23 61 -0.0313 fMRI 23_61
2 0 23 62 0.3049 fMRI 23_62
2 0 23 63 0.8623 fMRI 23_63
2 0 23 64 0.1349 fMRI 23_64
2 0 23 65 0.8657 fMRI 23_65
2 0 23 66 -0.0078 fMRI 23_66
2 0 23 67 0.0776 fMRI 23_67
2 0 23 68 0.2417 fMRI 23_68
2 0 23 69 0.0154 fMRI 23_69
2 0 23 70 -0.1651 fMRI 23_70
2 0 23 71 0.1772 fMRI 23_71
2 0 23 72 -0.0187 fMRI 23_72
2 0 23 73 0.8479 fMRI 23_73
2 0 23 74 0.6033 fMRI 23_74
2 0 23 75 -0.0297 fMRI 23_75
2 0 23 76 0.1966 fMRI 23_76
2 0 23 77 0.425 fMRI 23_77
2 0 23 78 0.0721 fMRI 23_78
2 0 23 79 -0.113 fMRI 23_79
2 0 23 80 -0.3094 fMRI 23_80
2 0 23 81 0.6489 fMRI 23_81
2 0 23 82 -0.0707 fMRI 23_82
2 0 23 83 0.0434 fMRI 23_83
2 0 23 84 -0.1182 fMRI 23_84
2 0 23 85 0.2248 fMRI 23_85
2 0 23 86 -0.1431 fMRI 23_86
2 0 23 87 -0.2662 fMRI 23_87
2 0 24 25 0.1838 fMRI 24_25
2 0 24 26 0.2312 fMRI 24_26
2 0 24 27 0.0344 fMRI 24_27
2 0 24 28 0.3104 fMRI 24_28
2 0 24 29 0.1343 fMRI 24_29
2 0 24 30 0.5784 fMRI 24_30
2 0 24 31 0.0791 fMRI 24_31
2 0 24 32 0.3352 fMRI 24_32
2 0 24 33 0.1884 fMRI 24_33
2 0 24 34 0.6119 fMRI 24_34
2 0 24 35 0.1116 fMRI 24_35
2 0 24 36 -0.0976 fMRI 24_36
2 0 24 37 0.3482 fMRI 24_37
2 0 24 38 0.3038 fMRI 24_38
2 0 24 39 0.1407 fMRI 24_39
2 0 24 40 0.2601 fMRI 24_40
2 0 24 41 0.408 fMRI 24_41
2 0 24 42 0.1266 fMRI 24_42
2 0 24 43 0.3408 fMRI 24_43
2 0 24 44 0.257 fMRI 24_44
2 0 24 45 0.1527 fMRI 24_45
2 0 24 46 0.6758 fMRI 24_46
2 0 24 47 0.0648 fMRI 24_47
2 0 24 48 0.253 fMRI 24_48
2 0 24 49 0.1172 fMRI 24_49
2 0 24 50 0.2505 fMRI 24_50
2 0 24 51 0.4326 fMRI 24_51
2 0 24 52 -0.0428 fMRI 24_52
2 0 24 53 0.2262 fMRI 24_53
2 0 24 54 0.1414 fMRI 24_54
2 0 24 55 0.1377 fMRI 24_55
2 0 24 56 -0.3516 fMRI 24_56
2 0 24 57 0.052 fMRI 24_57
2 0 24 58 0.393 fMRI 24_58
2 0 24 59 0.4783 fMRI 24_59
2 0 24 60 -0.1604 fMRI 24_60
2 0 24 61 0.2584 fMRI 24_61
2 0 24 62 -0.1209 fMRI 24_62
2 0 24 63 0.1823 fMRI 24_63
2 0 24 64 0.2465 fMRI 24_64
2 0 24 65 0.0627 fMRI 24_65
2 0 24 66 0.2243 fMRI 24_66
2 0 24 67 0.2101 fMRI 24_67
2 0 24 68 0.1118 fMRI 24_68
2 0 24 69 0.1021 fMRI 24_69
2 0 24 70 -0.2326 fMRI 24_70
2 0 24 71 0.1288 fMRI 24_71
2 0 24 72 -0.3091 fMRI 24_72
2 0 24 73 0.0869 fMRI 24_73
2 0 24 74 0.3253 fMRI 24_74
2 0 24 75 0.224 fMRI 24_75
2 0 24 76 0.1937 fMRI 24_76
2 0 24 77 0.0089 fMRI 24_77
2 0 24 78 0.2548 fMRI 24_78
2 0 24 79 -0.256 fMRI 24_79
2 0 24 80 0.1965 fMRI 24_80
2 0 24 81 0.0222 fMRI 24_81
2 0 24 82 0.1139 fMRI 24_82
2 0 24 83 -0.1082 fMRI 24_83
2 0 24 84 0.105 fMRI 24_84
2 0 24 85 0.2645 fMRI 24_85
2 0 24 86 0.0384 fMRI 24_86
2 0 24 87 0.1828 fMRI 24_87
2 0 25 26 0.2239 fMRI 25_26
2 0 25 27 0.2175 fMRI 25_27
2 0 25 28 0.1018 fMRI 25_28
2 0 25 29 0.6992 fMRI 25_29
2 0 25 30 0.4753 fMRI 25_30
2 0 25 31 0.7238 fMRI 25_31
2 0 25 32 0.1177 fMRI 25_32
2 0 25 33 0.2852 fMRI 25_33
2 0 25 34 0.4797 fMRI 25_34
2 0 25 35 -0.0256 fMRI 25_35
2 0 25 36 0.083 fMRI 25_36
2 0 25 37 0.2517 fMRI 25_37
2 0 25 38 0.1671 fMRI 25_38
2 0 25 39 0.5674 fMRI 25_39
2 0 25 40 0.4644 fMRI 25_40
2 0 25 41 0.0131 fMRI 25_41
2 0 25 42 0.0854 fMRI 25_42
2 0 25 43 0.2148 fMRI 25_43
2 0 25 44 0.2104 fMRI 25_44
2 0 25 45 0.0896 fMRI 25_45
2 0 25 46 0.0325 fMRI 25_46
2 0 25 47 0.7596 fMRI 25_47
2 0 25 48 0.2172 fMRI 25_48
2 0 25 49 0.2689 fMRI 25_49
2 0 25 50 0.0094 fMRI 25_50
2 0 25 51 -0.1091 fMRI 25_51
2 0 25 52 -0.019 fMRI 25_52
2 0 25 53 0.1406 fMRI 25_53
2 0 25 54 -0.0766 fMRI 25_54
2 0 25 55 -0.171 fMRI 25_55
2 0 25 56 0.0243 fMRI 25_56
2 0 25 57 0.5249 fMRI 25_57
2 0 25 58 0.296 fMRI 25_58
2 0 25 59 0.7833 fMRI 25_59
2 0 25 60 0.1198 fMRI 25_60
2 0 25 61 0.3626 fMRI 25_61
2 0 25 62 -0.0788 fMRI 25_62
2 0 25 63 0.7211 fMRI 25_63
2 0 25 64 0.2488 fMRI 25_64
2 0 25 65 0.6749 fMRI 25_65
2 0 25 66 -0.0418 fMRI 25_66
2 0 25 67 0.2882 fMRI 25_67
2 0 25 68 0.4692 fMRI 25_68
2 0 25 69 -0.0584 fMRI 25_69
2 0 25 70 -0.1552 fMRI 25_70
2 0 25 71 0.064 fMRI 25_71
2 0 25 72 -0.0686 fMRI 25_72
2 0 25 73 0.4876 fMRI 25_73
2 0 25 74 0.5567 fMRI 25_74
2 0 25 75 -0.1947 fMRI 25_75
2 0 25 76 0.2572 fMRI 25_76
2 0 25 77 0.0675 fMRI 25_77
2 0 25 78 0.1365 fMRI 25_78
2 0 25 79 -0.1429 fMRI 25_79
2 0 25 80 -0.3559 fMRI 25_80
2 0 25 81 0.6344 fMRI 25_81
2 0 25 82 -0.0159 fMRI 25_82
2 0 25 83 0.0448 fMRI 25_83
2 0 25 84 -0.0115 fMRI 25_84
2 0 25 85 0.4526 fMRI 25_85
2 0 25 86 -0.0159 fMRI 25_86
2 0 25 87 -0.0119 fMRI 25_87
2 0 26 27 -0.0879 fMRI 26_27
2 0 26 28 0.7084 fMRI 26_28
2 0 26 29 0.2067 fMRI 26_29
2 0 26 30 0.1964 fMRI 26_30
2 0 26 31 0.2662 fMRI 26_31
2 0 26 32 -0.1371 fMRI 26_32
2 0 26 33 -0.233 fMRI 26_33
2 0 26 34 0.4062 fMRI 26_34
2 0 26 35 -0.1343 fMRI 26_35
2 0 26 36 -0.1131 fMRI 26_36
2 0 26 37 0.3242 fMRI 26_37
2 0 26 38 0.1562 fMRI 26_38
2 0 26 39 0.3109 fMRI 26_39
2 0 26 40 0.065 fMRI 26_40
2 0 26 41 0.0629 fMRI 26_41
2 0 26 42 -0.0899 fMRI 26_42
2 0 26 43 0.8122 fMRI 26_43
2 0 26 44 0.0157 fMRI 26_44
2 0 26 45 -0.0138 fMRI 26_45
2 0 26 46 0.1779 fMRI 26_46
2 0 26 47 0.1926 fMRI 26_47
2 0 26 48 -0.0526 fMRI 26_48
2 0 26 49 -0.013 fMRI 26_49
2 0 26 50 -0.2417 fMRI 26_50
2 0 26 51 0.1614 fMRI 26_51
2 0 26 52 -0.24 fMRI 26_52
2 0 26 53 -0.2692 fMRI 26_53
2 0 26 54 -0.0276 fMRI 26_54
2 0 26 55 -0.3341 fMRI 26_55
2 0 26 56 -0.0701 fMRI 26_56
2 0 26 57 0.3673 fMRI 26_57
2 0 26 58 0.1199 fMRI 26_58
2 0 26 59 0.1029 fMRI 26_59
2 0 26 60 0.459 fMRI 26_60
2 0 26 61 0.0048 fMRI 26_61
2 0 26 62 0.2257 fMRI 26_62
2 0 26 63 0.1541 fMRI 26_63
2 0 26 64 -0.1698 fMRI 26_64
2 0 26 65 0.1421 fMRI 26_65
2 0 26 66 -0.2831 fMRI 26_66
2 0 26 67 -0.0076 fMRI 26_67
2 0 26 68 0.2418 fMRI 26_68
2 0 26 69 -0.0149 fMRI 26_69
2 0 26 70 -0.3075 fMRI 26_70
2 0 26 71 0.1308 fMRI 26_71
2 0 26 72 -0.1061 fMRI 26_72
2 0 26 73 0.1883 fMRI 26_73
2 0 26 74 0.1772 fMRI 26_74
2 0 26 75 -0.0459 fMRI 26_75
2 0 26 76 -0.0263 fMRI 26_76
2 0 26 77 0.3944 fMRI 26_77
2 0 26 78 -0.0581 fMRI 26_78
2 0 26 79 -0.3438 fMRI 26_79
2 0 26 80 -0.1597 fMRI 26_80
2 0 26 81 0.1308 fMRI 26_81
2 0 26 82 -0.1277 fMRI 26_82
2 0 26 83 -0.0014 fMRI 26_83
2 0 26 84 -0.3882 fMRI 26_84
2 0 26 85 -0.0348 fMRI 26_85
2 0 26 86 -0.1655 fMRI 26_86
2 0 26 87 -0.3452 fMRI 26_87
2 0 27 28 -0.0819 fMRI 27_28
2 0 27 29 -0.0122 fMRI 27_29
2 0 27 30 0.155 fMRI 27_30
2 0 27 31 -0.0863 fMRI 27_31
2 0 27 32 0.1111 fMRI 27_32
2 0 27 33 0.6347 fMRI 27_33
2 0 27 34 -0.005 fMRI 27_34
2 0 27 35 -0.1184 fMRI 27_35
2 0 27 36 0.396 fMRI 27_36
2 0 27 37 0.2031 fMRI 27_37
2 0 27 38 0.4131 fMRI 27_38
2 0 27 39 -0.0203 fMRI 27_39
2 0 27 40 0.0808 fMRI 27_40
2 0 27 41 -0.1147 fMRI 27_41
2 0 27 42 0.097 fMRI 27_42
2 0 27 43 -0.0666 fMRI 27_43
2 0 27 44 0.0493 fMRI 27_44
2 0 27 45 0.1138 fMRI 27_45
2 0 27 46 -0.0426 fMRI 27_46
2 0 27 47 0.0744 fMRI 27_47
2 0 27 48 0.2698 fMRI 27_48
2 0 27 49 0.2042 fMRI 27_49
2 0 27 50 0.1157 fMRI 27_50
2 0 27 51 -0.129 fMRI 27_51
2 0 27 52 0.0581 fMRI 27_52
2 0 27 53 0.3224 fMRI 27_53
2 0 27 54 0.0425 fMRI 27_54
2 0 27 55 0.174 fMRI 27_55
2 0 27 56 -0.0017 fMRI 27_56
2 0 27 57 -0.1394 fMRI 27_57
2 0 27 58 -0.1057 fMRI 27_58
2 0 27 59 0.2166 fMRI 27_59
2 0 27 60 0.0116 fMRI 27_60
2 0 27 61 0.8819 fMRI 27_61
2 0 27 62 -0.026 fMRI 27_62
2 0 27 63 0.0422 fMRI 27_63
2 0 27 64 0.1411 fMRI 27_64
2 0 27 65 -0.0855 fMRI 27_65
2 0 27 66 0.0119 fMRI 27_66
2 0 27 67 0.6315 fMRI 27_67
2 0 27 68 -0.1358 fMRI 27_68
2 0 27 69 -0.1815 fMRI 27_69
2 0 27 70 0.2292 fMRI 27_70
2 0 27 71 0.1811 fMRI 27_71
2 0 27 72 0.1592 fMRI 27_72
2 0 27 73 -0.128 fMRI 27_73
2 0 27 74 -0.0149 fMRI 27_74
2 0 27 75 -0.0859 fMRI 27_75
2 0 27 76 0.0136 fMRI 27_76
2 0 27 77 -0.0941 fMRI 27_77
2 0 27 78 0.086 fMRI 27_78
2 0 27 79 0.0848 fMRI 27_79
2 0 27 80 0.036 fMRI 27_80
2 0 27 81 0.0474 fMRI 27_81
2 0 27 82 0.1591 fMRI 27_82
2 0 27 83 0.0096 fMRI 27_83
2 0 27 84 0.1874 fMRI 27_84
2 0 27 85 0.12 fMRI 27_85
2 0 27 86 0.2591 fMRI 27_86
2 0 27 87 0.3233 fMRI 27_87
2 0 28 29 0.1146 fMRI 28_29
2 0 28 30 0.3193 fMRI 28_30
2 0 28 31 0.2019 fMRI 28_31
2 0 28 32 0.419 fMRI 28_32
2 0 28 33 0.0374 fMRI 28_33
2 0 28 34 0.4395 fMRI 28_34
2 0 28 35 -0.2287 fMRI 28_35
2 0 28 36 -0.2463 fMRI 28_36
2 0 28 37 0.0594 fMRI 28_37
2 0 28 38 -0.0909 fMRI 28_38
2 0 28 39 0.348 fMRI 28_39
2 0 28 40 0.0416 fMRI 28_40
2 0 28 41 0.1908 fMRI 28_41
2 0 28 42 -0.3204 fMRI 28_42
2 0 28 43 0.684 fMRI 28_43
2 0 28 44 0.3024 fMRI 28_44
2 0 28 45 0.2309 fMRI 28_45
2 0 28 46 0.1684 fMRI 28_46
2 0 28 47 0.1142 fMRI 28_47
2 0 28 48 0.0225 fMRI 28_48
2 0 28 49 -0.1981 fMRI 28_49
2 0 28 50 0.2536 fMRI 28_50
2 0 28 51 0.2945 fMRI 28_51
2 0 28 52 -0.3591 fMRI 28_52
2 0 28 53 -0.2123 fMRI 28_53
2 0 28 54 0.045 fMRI 28_54
2 0 28 55 -0.1401 fMRI 28_55
2 0 28 56 -0.1978 fMRI 28_56
2 0 28 57 0.4015 fMRI 28_57
2 0 28 58 0.1676 fMRI 28_58
2 0 28 59 0.2448 fMRI 28_59
2 0 28 60 0.2597 fMRI 28_60
2 0 28 61 0.0523 fMRI 28_61
2 0 28 62 0.7093 fMRI 28_62
2 0 28 63 0.0892 fMRI 28_63
2 0 28 64 0.0401 fMRI 28_64
2 0 28 65 0.1331 fMRI 28_65
2 0 28 66 0.2151 fMRI 28_66
2 0 28 67 0.1106 fMRI 28_67
2 0 28 68 0.2695 fMRI 28_68
2 0 28 69 -0.2309 fMRI 28_69
2 0 28 70 -0.4073 fMRI 28_70
2 0 28 71 0.0418 fMRI 28_71
2 0 28 72 -0.1687 fMRI 28_72
2 0 28 73 0.2311 fMRI 28_73
2 0 28 74 -4e-04 fMRI 28_74
2 0 28 75 -0.0432 fMRI 28_75
2 0 28 76 -0.316 fMRI 28_76
2 0 28 77 0.3694 fMRI 28_77
2 0 28 78 0.2767 fMRI 28_78
2 0 28 79 -0.0597 fMRI 28_79
2 0 28 80 -0.2277 fMRI 28_80
2 0 28 81 -0.0609 fMRI 28_81
2 0 28 82 0.0092 fMRI 28_82
2 0 28 83 -0.1278 fMRI 28_83
2 0 28 84 0.1154 fMRI 28_84
2 0 28 85 0.026 fMRI 28_85
2 0 28 86 -0.2275 fMRI 28_86
2 0 28 87 -0.259 fMRI 28_87
2 0 29 30 0.3424 fMRI 29_30
2 0 29 31 1.0963 fMRI 29_31
2 0 29 32 0.0535 fMRI 29_32
2 0 29 33 0.0963 fMRI 29_33
2 0 29 34 0.1351 fMRI 29_34
2 0 29 35 0.0482 fMRI 29_35
2 0 29 36 0.1176 fMRI 29_36
2 0 29 37 0.387 fMRI 29_37
2 0 29 38 0.1626 fMRI 29_38
2 0 29 39 1.0645 fMRI 29_39
2 0 29 40 0.6876 fMRI 29_40
2 0 29 41 0.0023 fMRI 29_41
2 0 29 42 0.1634 fMRI 29_42
2 0 29 43 0.1082 fMRI 29_43
2 0 29 44 0.0569 fMRI 29_44
2 0 29 45 0.2314 fMRI 29_45
2 0 29 46 0.1463 fMRI 29_46
2 0 29 47 1.2483 fMRI 29_47
2 0 29 48 0.11 fMRI 29_48
2 0 29 49 0.3053 fMRI 29_49
2 0 29 50 0.0503 fMRI 29_50
2 0 29 51 -0.0996 fMRI 29_51
2 0 29 52 -0.0213 fMRI 29_52
2 0 29 53 0.0154 fMRI 29_53
2 0 29 54 -0.2039 fMRI 29_54
2 0 29 55 -0.3057 fMRI 29_55
2 0 29 56 0.0542 fMRI 29_56
2 0 29 57 1.0166 fMRI 29_57
2 0 29 58 0.0723 fMRI 29_58
2 0 29 59 0.6152 fMRI 29_59
2 0 29 60 0.2246 fMRI 29_60
2 0 29 61 0.0428 fMRI 29_61
2 0 29 62 0.1013 fMRI 29_62
2 0 29 63 1.7532 fMRI 29_63
2 0 29 64 0.2441 fMRI 29_64
2 0 29 65 1.1779 fMRI 29_65
2 0 29 66 0.0335 fMRI 29_66
2 0 29 67 0.0561 fMRI 29_67
2 0 29 68 0.1645 fMRI 29_68
2 0 29 69 0.0531 fMRI 29_69
2 0 29 70 -0.0273 fMRI 29_70
2 0 29 71 0.1963 fMRI 29_71
2 0 29 72 0.073 fMRI 29_72
2 0 29 73 1.063 fMRI 29_73
2 0 29 74 0.8338 fMRI 29_74
2 0 29 75 0.0073 fMRI 29_75
2 0 29 76 0.409 fMRI 29_76
2 0 29 77 0.1473 fMRI 29_77
2 0 29 78 0.0539 fMRI 29_78
2 0 29 79 -0.0211 fMRI 29_79
2 0 29 80 -0.2183 fMRI 29_80
2 0 29 81 1.0833 fMRI 29_81
2 0 29 82 -0.0293 fMRI 29_82
2 0 29 83 0.1885 fMRI 29_83
2 0 29 84 -0.0149 fMRI 29_84
2 0 29 85 0.2388 fMRI 29_85
2 0 29 86 -0.0743 fMRI 29_86
2 0 29 87 -0.0761 fMRI 29_87
2 0 30 31 0.1518 fMRI 30_31
2 0 30 32 0.4649 fMRI 30_32
2 0 30 33 0.2703 fMRI 30_33
2 0 30 34 0.4123 fMRI 30_34
2 0 30 35 0.0848 fMRI 30_35
2 0 30 36 -0.1674 fMRI 30_36
2 0 30 37 0.4341 fMRI 30_37
2 0 30 38 0.2669 fMRI 30_38
2 0 30 39 0.3385 fMRI 30_39
2 0 30 40 0.3437 fMRI 30_40
2 0 30 41 0.3634 fMRI 30_41
2 0 30 42 0.134 fMRI 30_42
2 0 30 43 0.1591 fMRI 30_43
2 0 30 44 0.3464 fMRI 30_44
2 0 30 45 0.0959 fMRI 30_45
2 0 30 46 0.3092 fMRI 30_46
2 0 30 47 0.3206 fMRI 30_47
2 0 30 48 0.4576 fMRI 30_48
2 0 30 49 0.2688 fMRI 30_49
2 0 30 50 0.147 fMRI 30_50
2 0 30 51 0.345 fMRI 30_51
2 0 30 52 -0.0674 fMRI 30_52
2 0 30 53 0.5188 fMRI 30_53
2 0 30 54 -0.0505 fMRI 30_54
2 0 30 55 0.1075 fMRI 30_55
2 0 30 56 -0.5069 fMRI 30_56
2 0 30 57 0.1314 fMRI 30_57
2 0 30 58 0.0741 fMRI 30_58
2 0 30 59 0.5292 fMRI 30_59
2 0 30 60 -0.2187 fMRI 30_60
2 0 30 61 0.3544 fMRI 30_61
2 0 30 62 -0.073 fMRI 30_62
2 0 30 63 0.3845 fMRI 30_63
2 0 30 64 0.3993 fMRI 30_64
2 0 30 65 0.1574 fMRI 30_65
2 0 30 66 0.2878 fMRI 30_66
2 0 30 67 0.3557 fMRI 30_67
2 0 30 68 0.108 fMRI 30_68
2 0 30 69 0.1192 fMRI 30_69
2 0 30 70 -0.4158 fMRI 30_70
2 0 30 71 0.06 fMRI 30_71
2 0 30 72 -0.3418 fMRI 30_72
2 0 30 73 0.1995 fMRI 30_73
2 0 30 74 0.4141 fMRI 30_74
2 0 30 75 0.2044 fMRI 30_75
2 0 30 76 0.177 fMRI 30_76
2 0 30 77 -0.224 fMRI 30_77
2 0 30 78 0.3842 fMRI 30_78
2 0 30 79 -0.24 fMRI 30_79
2 0 30 80 -0.1005 fMRI 30_80
2 0 30 81 0.2464 fMRI 30_81
2 0 30 82 0.4164 fMRI 30_82
2 0 30 83 -0.1153 fMRI 30_83
2 0 30 84 0.0957 fMRI 30_84
2 0 30 85 0.2832 fMRI 30_85
2 0 30 86 0.0164 fMRI 30_86
2 0 30 87 0.1579 fMRI 30_87
2 0 31 32 0.158 fMRI 31_32
2 0 31 33 0.0615 fMRI 31_33
2 0 31 34 0.3376 fMRI 31_34
2 0 31 35 -0.0889 fMRI 31_35
2 0 31 36 -0.0066 fMRI 31_36
2 0 31 37 0.2263 fMRI 31_37
2 0 31 38 0.0251 fMRI 31_38
2 0 31 39 1.0712 fMRI 31_39
2 0 31 40 0.4403 fMRI 31_40
2 0 31 41 -0.1667 fMRI 31_41
2 0 31 42 -0.0279 fMRI 31_42
2 0 31 43 0.394 fMRI 31_43
2 0 31 44 -0.0178 fMRI 31_44
2 0 31 45 0.1287 fMRI 31_45
2 0 31 46 0.1206 fMRI 31_46
2 0 31 47 0.7929 fMRI 31_47
2 0 31 48 -0.0793 fMRI 31_48
2 0 31 49 -0.0187 fMRI 31_49
2 0 31 50 0.2284 fMRI 31_50
2 0 31 51 -0.2266 fMRI 31_51
2 0 31 52 -0.0421 fMRI 31_52
2 0 31 53 -0.2391 fMRI 31_53
2 0 31 54 -0.3506 fMRI 31_54
2 0 31 55 -0.5168 fMRI 31_55
2 0 31 56 0.2709 fMRI 31_56
2 0 31 57 1.1871 fMRI 31_57
2 0 31 58 0.375 fMRI 31_58
2 0 31 59 0.6014 fMRI 31_59
2 0 31 60 0.511 fMRI 31_60
2 0 31 61 -0.0061 fMRI 31_61
2 0 31 62 0.2394 fMRI 31_62
2 0 31 63 0.8902 fMRI 31_63
2 0 31 64 0.2264 fMRI 31_64
2 0 31 65 1.5794 fMRI 31_65
2 0 31 66 0.1144 fMRI 31_66
2 0 31 67 0.0593 fMRI 31_67
2 0 31 68 0.448 fMRI 31_68
2 0 31 69 -0.1159 fMRI 31_69
2 0 31 70 -0.0096 fMRI 31_70
2 0 31 71 0.1708 fMRI 31_71
2 0 31 72 0.2156 fMRI 31_72
2 0 31 73 1.0628 fMRI 31_73
2 0 31 74 0.617 fMRI 31_74
2 0 31 75 -0.1713 fMRI 31_75
2 0 31 76 0.1749 fMRI 31_76
2 0 31 77 0.5915 fMRI 31_77
2 0 31 78 0.0014 fMRI 31_78
2 0 31 79 0.1072 fMRI 31_79
2 0 31 80 -0.1361 fMRI 31_80
2 0 31 81 0.7086 fMRI 31_81
2 0 31 82 -0.2572 fMRI 31_82
2 0 31 83 0.073 fMRI 31_83
2 0 31 84 0.1479 fMRI 31_84
2 0 31 85 0.3063 fMRI 31_85
2 0 31 86 -0.1003 fMRI 31_86
2 0 31 87 -0.296 fMRI 31_87
2 0 32 33 0.4546 fMRI 32_33
2 0 32 34 0.1991 fMRI 32_34
2 0 32 35 -0.1795 fMRI 32_35
2 0 32 36 -0.3885 fMRI 32_36
2 0 32 37 0.0243 fMRI 32_37
2 0 32 38 -0.1733 fMRI 32_38
2 0 32 39 0.2489 fMRI 32_39
2 0 32 40 0.1923 fMRI 32_40
2 0 32 41 0.1468 fMRI 32_41
2 0 32 42 -0.3297 fMRI 32_42
2 0 32 43 0.1312 fMRI 32_43
2 0 32 44 0.5083 fMRI 32_44
2 0 32 45 0.244 fMRI 32_45
2 0 32 46 0.3652 fMRI 32_46
2 0 32 47 0.0753 fMRI 32_47
2 0 32 48 0.2433 fMRI 32_48
2 0 32 49 -0.2177 fMRI 32_49
2 0 32 50 0.9806 fMRI 32_50
2 0 32 51 0.206 fMRI 32_51
2 0 32 52 0.1309 fMRI 32_52
2 0 32 53 0.0075 fMRI 32_53
2 0 32 54 0.0464 fMRI 32_54
2 0 32 55 0.1192 fMRI 32_55
2 0 32 56 -0.256 fMRI 32_56
2 0 32 57 0.1175 fMRI 32_57
2 0 32 58 0.1953 fMRI 32_58
2 0 32 59 0.3703 fMRI 32_59
2 0 32 60 -0.0335 fMRI 32_60
2 0 32 61 0.348 fMRI 32_61
2 0 32 62 0.3539 fMRI 32_62
2 0 32 63 0.1088 fMRI 32_63
2 0 32 64 0.5165 fMRI 32_64
2 0 32 65 0.1786 fMRI 32_65
2 0 32 66 1.3562 fMRI 32_66
2 0 32 67 0.3974 fMRI 32_67
2 0 32 68 0.1412 fMRI 32_68
2 0 32 69 -0.3133 fMRI 32_69
2 0 32 70 -0.2407 fMRI 32_70
2 0 32 71 -0.1155 fMRI 32_71
2 0 32 72 -0.1582 fMRI 32_72
2 0 32 73 0.1925 fMRI 32_73
2 0 32 74 0.1269 fMRI 32_74
2 0 32 75 0.0835 fMRI 32_75
2 0 32 76 -0.0971 fMRI 32_76
2 0 32 77 0.1066 fMRI 32_77
2 0 32 78 0.7046 fMRI 32_78
2 0 32 79 0.3087 fMRI 32_79
2 0 32 80 0.1408 fMRI 32_80
2 0 32 81 0.0019 fMRI 32_81
2 0 32 82 0.1939 fMRI 32_82
2 0 32 83 -0.0465 fMRI 32_83
2 0 32 84 0.9593 fMRI 32_84
2 0 32 85 0.1951 fMRI 32_85
2 0 32 86 0.1008 fMRI 32_86
2 0 32 87 0.1925 fMRI 32_87
2 0 33 34 0.0711 fMRI 33_34
2 0 33 35 -0.0169 fMRI 33_35
2 0 33 36 0.0249 fMRI 33_36
2 0 33 37 -0.0181 fMRI 33_37
2 0 33 38 -0.0066 fMRI 33_38
2 0 33 39 0.2076 fMRI 33_39
2 0 33 40 0.2346 fMRI 33_40
2 0 33 41 0.2207 fMRI 33_41
2 0 33 42 -0.083 fMRI 33_42
2 0 33 43 0.0664 fMRI 33_43
2 0 33 44 0.2446 fMRI 33_44
2 0 33 45 0.2048 fMRI 33_45
2 0 33 46 0.1086 fMRI 33_46
2 0 33 47 0.1811 fMRI 33_47
2 0 33 48 0.6098 fMRI 33_48
2 0 33 49 0.1795 fMRI 33_49
2 0 33 50 0.3087 fMRI 33_50
2 0 33 51 0.1746 fMRI 33_51
2 0 33 52 0.1837 fMRI 33_52
2 0 33 53 0.3278 fMRI 33_53
2 0 33 54 0.0317 fMRI 33_54
2 0 33 55 0.3329 fMRI 33_55
2 0 33 56 -0.208 fMRI 33_56
2 0 33 57 0.0348 fMRI 33_57
2 0 33 58 0.0415 fMRI 33_58
2 0 33 59 0.524 fMRI 33_59
2 0 33 60 -0.1957 fMRI 33_60
2 0 33 61 0.759 fMRI 33_61
2 0 33 62 0.0562 fMRI 33_62
2 0 33 63 0.1804 fMRI 33_63
2 0 33 64 0.3619 fMRI 33_64
2 0 33 65 0.1483 fMRI 33_65
2 0 33 66 0.3651 fMRI 33_66
2 0 33 67 1.1035 fMRI 33_67
2 0 33 68 -0.0687 fMRI 33_68
2 0 33 69 -0.0917 fMRI 33_69
2 0 33 70 0.087 fMRI 33_70
2 0 33 71 0.0031 fMRI 33_71
2 0 33 72 -0.0434 fMRI 33_72
2 0 33 73 0.1303 fMRI 33_73
2 0 33 74 0.0759 fMRI 33_74
2 0 33 75 0.1788 fMRI 33_75
2 0 33 76 0.0807 fMRI 33_76
2 0 33 77 -0.0492 fMRI 33_77
2 0 33 78 0.3047 fMRI 33_78
2 0 33 79 0.125 fMRI 33_79
2 0 33 80 -0.0193 fMRI 33_80
2 0 33 81 0.1003 fMRI 33_81
2 0 33 82 0.352 fMRI 33_82
2 0 33 83 -0.0674 fMRI 33_83
2 0 33 84 0.3783 fMRI 33_84
2 0 33 85 0.5367 fMRI 33_85
2 0 33 86 0.2488 fMRI 33_86
2 0 33 87 0.5151 fMRI 33_87
2 0 34 35 5e-04 fMRI 34_35
2 0 34 36 -0.0728 fMRI 34_36
2 0 34 37 0.1961 fMRI 34_37
2 0 34 38 0.1262 fMRI 34_38
2 0 34 39 0.2216 fMRI 34_39
2 0 34 40 0.164 fMRI 34_40
2 0 34 41 0.0694 fMRI 34_41
2 0 34 42 0.0522 fMRI 34_42
2 0 34 43 0.4952 fMRI 34_43
2 0 34 44 0.1398 fMRI 34_44
2 0 34 45 -0.0197 fMRI 34_45
2 0 34 46 0.3029 fMRI 34_46
2 0 34 47 0.0464 fMRI 34_47
2 0 34 48 0.0854 fMRI 34_48
2 0 34 49 0.018 fMRI 34_49
2 0 34 50 0.1199 fMRI 34_50
2 0 34 51 0.1498 fMRI 34_51
2 0 34 52 -0.1618 fMRI 34_52
2 0 34 53 -0.0026 fMRI 34_53
2 0 34 54 -0.0565 fMRI 34_54
2 0 34 55 -0.2052 fMRI 34_55
2 0 34 56 0.0052 fMRI 34_56
2 0 34 57 0.2653 fMRI 34_57
2 0 34 58 0.5905 fMRI 34_58
2 0 34 59 0.5062 fMRI 34_59
2 0 34 60 0.1546 fMRI 34_60
2 0 34 61 0.2384 fMRI 34_61
2 0 34 62 0.019 fMRI 34_62
2 0 34 63 0.1212 fMRI 34_63
2 0 34 64 0.1389 fMRI 34_64
2 0 34 65 0.2589 fMRI 34_65
2 0 34 66 0.0371 fMRI 34_66
2 0 34 67 0.2017 fMRI 34_67
2 0 34 68 0.5612 fMRI 34_68
2 0 34 69 -0.0133 fMRI 34_69
2 0 34 70 -0.2829 fMRI 34_70
2 0 34 71 0.07 fMRI 34_71
2 0 34 72 -0.1051 fMRI 34_72
2 0 34 73 0.1756 fMRI 34_73
2 0 34 74 0.177 fMRI 34_74
2 0 34 75 -0.1787 fMRI 34_75
2 0 34 76 0.0346 fMRI 34_76
2 0 34 77 0.2278 fMRI 34_77
2 0 34 78 0.1343 fMRI 34_78
2 0 34 79 -0.2686 fMRI 34_79
2 0 34 80 -0.0933 fMRI 34_80
2 0 34 81 -0.0047 fMRI 34_81
2 0 34 82 -0.0619 fMRI 34_82
2 0 34 83 -0.2081 fMRI 34_83
2 0 34 84 -0.0076 fMRI 34_84
2 0 34 85 0.5445 fMRI 34_85
2 0 34 86 -0.2026 fMRI 34_86
2 0 34 87 -0.2196 fMRI 34_87
2 0 35 36 -0.144 fMRI 35_36
2 0 35 37 -0.0206 fMRI 35_37
2 0 35 38 -0.0052 fMRI 35_38
2 0 35 39 -0.0096 fMRI 35_39
2 0 35 40 0.4946 fMRI 35_40
2 0 35 41 0.3736 fMRI 35_41
2 0 35 42 0.6636 fMRI 35_42
2 0 35 43 -1e-04 fMRI 35_43
2 0 35 44 -0.1894 fMRI 35_44
2 0 35 45 -0.0443 fMRI 35_45
2 0 35 46 0.1439 fMRI 35_46
2 0 35 47 0.2238 fMRI 35_47
2 0 35 48 0.1091 fMRI 35_48
2 0 35 49 0.4366 fMRI 35_49
2 0 35 50 -0.0518 fMRI 35_50
2 0 35 51 0.145 fMRI 35_51
2 0 35 52 0.0332 fMRI 35_52
2 0 35 53 0.2245 fMRI 35_53
2 0 35 54 0.055 fMRI 35_54
2 0 35 55 0.1231 fMRI 35_55
2 0 35 56 -0.1085 fMRI 35_56
2 0 35 57 -0.068 fMRI 35_57
2 0 35 58 0.0015 fMRI 35_58
2 0 35 59 0.0285 fMRI 35_59
2 0 35 60 -0.3582 fMRI 35_60
2 0 35 61 0.0075 fMRI 35_61
2 0 35 62 -0.275 fMRI 35_62
2 0 35 63 0.0679 fMRI 35_63
2 0 35 64 0.0161 fMRI 35_64
2 0 35 65 -0.0077 fMRI 35_65
2 0 35 66 -0.1371 fMRI 35_66
2 0 35 67 0.0852 fMRI 35_67
2 0 35 68 -0.0066 fMRI 35_68
2 0 35 69 1.2449 fMRI 35_69
2 0 35 70 -0.2116 fMRI 35_70
2 0 35 71 -0.0467 fMRI 35_71
2 0 35 72 -0.193 fMRI 35_72
2 0 35 73 0.0277 fMRI 35_73
2 0 35 74 0.3863 fMRI 35_74
2 0 35 75 0.4004 fMRI 35_75
2 0 35 76 0.566 fMRI 35_76
2 0 35 77 -0.1115 fMRI 35_77
2 0 35 78 -0.172 fMRI 35_78
2 0 35 79 -0.3162 fMRI 35_79
2 0 35 80 0.0435 fMRI 35_80
2 0 35 81 0.2405 fMRI 35_81
2 0 35 82 0.1224 fMRI 35_82
2 0 35 83 -0.1323 fMRI 35_83
2 0 35 84 -0.114 fMRI 35_84
2 0 35 85 0.1024 fMRI 35_85
2 0 35 86 -0.1863 fMRI 35_86
2 0 35 87 0.181 fMRI 35_87
2 0 36 37 0.3921 fMRI 36_37
2 0 36 38 0.61 fMRI 36_38
2 0 36 39 -0.1007 fMRI 36_39
2 0 36 40 -0.0093 fMRI 36_40
2 0 36 41 -0.2699 fMRI 36_41
2 0 36 42 0.3652 fMRI 36_42
2 0 36 43 -0.2707 fMRI 36_43
2 0 36 44 -0.051 fMRI 36_44
2 0 36 45 0.4143 fMRI 36_45
2 0 36 46 -0.0094 fMRI 36_46
2 0 36 47 0.0623 fMRI 36_47
2 0 36 48 0.0339 fMRI 36_48
2 0 36 49 0.2288 fMRI 36_49
2 0 36 50 -0.1173 fMRI 36_50
2 0 36 51 -0.1519 fMRI 36_51
2 0 36 52 0.0127 fMRI 36_52
2 0 36 53 0.3053 fMRI 36_53
2 0 36 54 -0.0348 fMRI 36_54
2 0 36 55 -0.0712 fMRI 36_55
2 0 36 56 0.5018 fMRI 36_56
2 0 36 57 0.0556 fMRI 36_57
2 0 36 58 -0.1271 fMRI 36_58
2 0 36 59 0.0557 fMRI 36_59
2 0 36 60 0.2056 fMRI 36_60
2 0 36 61 0.1702 fMRI 36_61
2 0 36 62 -0.0528 fMRI 36_62
2 0 36 63 0.1628 fMRI 36_63
2 0 36 64 0.027 fMRI 36_64
2 0 36 65 0.1021 fMRI 36_65
2 0 36 66 -0.3067 fMRI 36_66
2 0 36 67 -0.026 fMRI 36_67
2 0 36 68 -0.0168 fMRI 36_68
2 0 36 69 -0.178 fMRI 36_69
2 0 36 70 0.8551 fMRI 36_70
2 0 36 71 0.4647 fMRI 36_71
2 0 36 72 0.6039 fMRI 36_72
2 0 36 73 -0.0049 fMRI 36_73
2 0 36 74 -0.1029 fMRI 36_74
2 0 36 75 -0.2954 fMRI 36_75
2 0 36 76 0.1306 fMRI 36_76
2 0 36 77 -0.1043 fMRI 36_77
2 0 36 78 -0.0766 fMRI 36_78
2 0 36 79 0.261 fMRI 36_79
2 0 36 80 0.1246 fMRI 36_80
2 0 36 81 0.1289 fMRI 36_81
2 0 36 82 -0.0666 fMRI 36_82
2 0 36 83 0.1164 fMRI 36_83
2 0 36 84 -0.1429 fMRI 36_84
2 0 36 85 0.0429 fMRI 36_85
2 0 36 86 0.0288 fMRI 36_86
2 0 36 87 0.0771 fMRI 36_87
2 0 37 38 0.9934 fMRI 37_38
2 0 37 39 0.296 fMRI 37_39
2 0 37 40 0.4208 fMRI 37_40
2 0 37 41 -0.1054 fMRI 37_41
2 0 37 42 0.468 fMRI 37_42
2 0 37 43 -0.0878 fMRI 37_43
2 0 37 44 0.0547 fMRI 37_44
2 0 37 45 0.3039 fMRI 37_45
2 0 37 46 0.6714 fMRI 37_46
2 0 37 47 0.2818 fMRI 37_47
2 0 37 48 0.3397 fMRI 37_48
2 0 37 49 0.2814 fMRI 37_49
2 0 37 50 0.0353 fMRI 37_50
2 0 37 51 -0.0824 fMRI 37_51
2 0 37 52 0.0969 fMRI 37_52
2 0 37 53 0.4094 fMRI 37_53
2 0 37 54 -0.1268 fMRI 37_54
2 0 37 55 -0.1859 fMRI 37_55
2 0 37 56 0.0348 fMRI 37_56
2 0 37 57 0.1862 fMRI 37_57
2 0 37 58 -0.0641 fMRI 37_58
2 0 37 59 0.3361 fMRI 37_59
2 0 37 60 0.16 fMRI 37_60
2 0 37 61 0.2149 fMRI 37_61
2 0 37 62 -0.1961 fMRI 37_62
2 0 37 63 0.4871 fMRI 37_63
2 0 37 64 0.2559 fMRI 37_64
2 0 37 65 0.2948 fMRI 37_65
2 0 37 66 -0.0364 fMRI 37_66
2 0 37 67 0.1156 fMRI 37_67
2 0 37 68 -0.0273 fMRI 37_68
2 0 37 69 0.0035 fMRI 37_69
2 0 37 70 0.1825 fMRI 37_70
2 0 37 71 0.5481 fMRI 37_71
2 0 37 72 0.2152 fMRI 37_72
2 0 37 73 0.2424 fMRI 37_73
2 0 37 74 0.5056 fMRI 37_74
2 0 37 75 -0.0217 fMRI 37_75
2 0 37 76 0.5169 fMRI 37_76
2 0 37 77 -0.1378 fMRI 37_77
2 0 37 78 0.0821 fMRI 37_78
2 0 37 79 -0.0034 fMRI 37_79
2 0 37 80 0.3367 fMRI 37_80
2 0 37 81 0.3262 fMRI 37_81
2 0 37 82 0.2779 fMRI 37_82
2 0 37 83 0.1069 fMRI 37_83
2 0 37 84 -0.0949 fMRI 37_84
2 0 37 85 0.2216 fMRI 37_85
2 0 37 86 0.1415 fMRI 37_86
2 0 37 87 0.2129 fMRI 37_87
2 0 38 39 0.0369 fMRI 38_39
2 0 38 40 0.1623 fMRI 38_40
2 0 38 41 -0.0241 fMRI 38_41
2 0 38 42 0.4858 fMRI 38_42
2 0 38 43 -0.0909 fMRI 38_43
2 0 38 44 -0.149 fMRI 38_44
2 0 38 45 0.2073 fMRI 38_45
2 0 38 46 0.4301 fMRI 38_46
2 0 38 47 0.16 fMRI 38_47
2 0 38 48 0.1863 fMRI 38_48
2 0 38 49 0.4072 fMRI 38_49
2 0 38 50 -0.1535 fMRI 38_50
2 0 38 51 -0.1225 fMRI 38_51
2 0 38 52 -0.0686 fMRI 38_52
2 0 38 53 0.4333 fMRI 38_53
2 0 38 54 -0.0388 fMRI 38_54
2 0 38 55 -0.0119 fMRI 38_55
2 0 38 56 0.028 fMRI 38_56
2 0 38 57 -0.0568 fMRI 38_57
2 0 38 58 -0.0542 fMRI 38_58
2 0 38 59 0.1961 fMRI 38_59
2 0 38 60 -0.0361 fMRI 38_60
2 0 38 61 0.2883 fMRI 38_61
2 0 38 62 -0.3703 fMRI 38_62
2 0 38 63 0.2058 fMRI 38_63
2 0 38 64 -0.0352 fMRI 38_64
2 0 38 65 0.0227 fMRI 38_65
2 0 38 66 -0.2307 fMRI 38_66
2 0 38 67 0.1012 fMRI 38_67
2 0 38 68 -0.0635 fMRI 38_68
2 0 38 69 0.0191 fMRI 38_69
2 0 38 70 0.3031 fMRI 38_70
2 0 38 71 0.3644 fMRI 38_71
2 0 38 72 0.2076 fMRI 38_72
2 0 38 73 -0.053 fMRI 38_73
2 0 38 74 0.2256 fMRI 38_74
2 0 38 75 0.0104 fMRI 38_75
2 0 38 76 0.2915 fMRI 38_76
2 0 38 77 -0.2209 fMRI 38_77
2 0 38 78 -0.1215 fMRI 38_78
2 0 38 79 -0.187 fMRI 38_79
2 0 38 80 0.2636 fMRI 38_80
2 0 38 81 0.1461 fMRI 38_81
2 0 38 82 0.1388 fMRI 38_82
2 0 38 83 0.0845 fMRI 38_83
2 0 38 84 -0.2236 fMRI 38_84
2 0 38 85 0.076 fMRI 38_85
2 0 38 86 0.1457 fMRI 38_86
2 0 38 87 0.1768 fMRI 38_87
2 0 39 40 0.5378 fMRI 39_40
2 0 39 41 0.0201 fMRI 39_41
2 0 39 42 0.0034 fMRI 39_42
2 0 39 43 0.3043 fMRI 39_43
2 0 39 44 -0.0296 fMRI 39_44
2 0 39 45 0.2165 fMRI 39_45
2 0 39 46 0.1105 fMRI 39_46
2 0 39 47 0.807 fMRI 39_47
2 0 39 48 0.1631 fMRI 39_48
2 0 39 49 0.1289 fMRI 39_49
2 0 39 50 0.2443 fMRI 39_50
2 0 39 51 -0.0524 fMRI 39_51
2 0 39 52 -0.0632 fMRI 39_52
2 0 39 53 -0.0722 fMRI 39_53
2 0 39 54 -0.3749 fMRI 39_54
2 0 39 55 -0.3789 fMRI 39_55
2 0 39 56 0.0142 fMRI 39_56
2 0 39 57 1.1682 fMRI 39_57
2 0 39 58 0.0884 fMRI 39_58
2 0 39 59 0.6616 fMRI 39_59
2 0 39 60 0.3269 fMRI 39_60
2 0 39 61 0.051 fMRI 39_61
2 0 39 62 0.326 fMRI 39_62
2 0 39 63 0.8896 fMRI 39_63
2 0 39 64 0.2845 fMRI 39_64
2 0 39 65 0.9942 fMRI 39_65
2 0 39 66 0.1941 fMRI 39_66
2 0 39 67 0.1492 fMRI 39_67
2 0 39 68 0.1766 fMRI 39_68
2 0 39 69 -0.0201 fMRI 39_69
2 0 39 70 -0.1431 fMRI 39_70
2 0 39 71 0.151 fMRI 39_71
2 0 39 72 0.0862 fMRI 39_72
2 0 39 73 1.2898 fMRI 39_73
2 0 39 74 0.6585 fMRI 39_74
2 0 39 75 0.0813 fMRI 39_75
2 0 39 76 0.2516 fMRI 39_76
2 0 39 77 0.3951 fMRI 39_77
2 0 39 78 0.0196 fMRI 39_78
2 0 39 79 0.0773 fMRI 39_79
2 0 39 80 -0.1665 fMRI 39_80
2 0 39 81 0.7206 fMRI 39_81
2 0 39 82 0.0772 fMRI 39_82
2 0 39 83 0.1459 fMRI 39_83
2 0 39 84 0.1453 fMRI 39_84
2 0 39 85 0.2556 fMRI 39_85
2 0 39 86 -0.0636 fMRI 39_86
2 0 39 87 -0.0962 fMRI 39_87
2 0 40 41 0.2382 fMRI 40_41
2 0 40 42 0.6184 fMRI 40_42
2 0 40 43 0.0068 fMRI 40_43
2 0 40 44 0.2172 fMRI 40_44
2 0 40 45 0.2531 fMRI 40_45
2 0 40 46 0.5345 fMRI 40_46
2 0 40 47 0.7847 fMRI 40_47
2 0 40 48 0.3424 fMRI 40_48
2 0 40 49 0.5347 fMRI 40_49
2 0 40 50 0.2121 fMRI 40_50
2 0 40 51 0.0869 fMRI 40_51
2 0 40 52 0.2389 fMRI 40_52
2 0 40 53 0.1517 fMRI 40_53
2 0 40 54 0.0393 fMRI 40_54
2 0 40 55 -0.0215 fMRI 40_55
2 0 40 56 -0.0829 fMRI 40_56
2 0 40 57 0.4417 fMRI 40_57
2 0 40 58 -0.0634 fMRI 40_58
2 0 40 59 0.5226 fMRI 40_59
2 0 40 60 0.0028 fMRI 40_60
2 0 40 61 0.2271 fMRI 40_61
2 0 40 62 -0.0065 fMRI 40_62
2 0 40 63 0.8019 fMRI 40_63
2 0 40 64 0.2699 fMRI 40_64
2 0 40 65 0.5464 fMRI 40_65
2 0 40 66 0.1452 fMRI 40_66
2 0 40 67 0.2852 fMRI 40_67
2 0 40 68 0.0593 fMRI 40_68
2 0 40 69 0.3651 fMRI 40_69
2 0 40 70 -0.0855 fMRI 40_70
2 0 40 71 0.2898 fMRI 40_71
2 0 40 72 -0.0038 fMRI 40_72
2 0 40 73 0.4842 fMRI 40_73
2 0 40 74 1.0841 fMRI 40_74
2 0 40 75 0.1906 fMRI 40_75
2 0 40 76 0.9272 fMRI 40_76
2 0 40 77 -0.0259 fMRI 40_77
2 0 40 78 0.2427 fMRI 40_78
2 0 40 79 -0.0539 fMRI 40_79
2 0 40 80 0.0577 fMRI 40_80
2 0 40 81 0.7073 fMRI 40_81
2 0 40 82 0.1562 fMRI 40_82
2 0 40 83 0.0888 fMRI 40_83
2 0 40 84 0.0798 fMRI 40_84
2 0 40 85 0.3078 fMRI 40_85
2 0 40 86 0.0921 fMRI 40_86
2 0 40 87 0.3019 fMRI 40_87
2 0 41 42 0.113 fMRI 41_42
2 0 41 43 0.2754 fMRI 41_43
2 0 41 44 0.3508 fMRI 41_44
2 0 41 45 0.0484 fMRI 41_45
2 0 41 46 0.3417 fMRI 41_46
2 0 41 47 0.0939 fMRI 41_47
2 0 41 48 0.3607 fMRI 41_48
2 0 41 49 0.4003 fMRI 41_49
2 0 41 50 -0.0128 fMRI 41_50
2 0 41 51 0.4777 fMRI 41_51
2 0 41 52 -0.0205 fMRI 41_52
2 0 41 53 0.2344 fMRI 41_53
2 0 41 54 0.3052 fMRI 41_54
2 0 41 55 0.7292 fMRI 41_55
2 0 41 56 -0.5789 fMRI 41_56
2 0 41 57 -0.103 fMRI 41_57
2 0 41 58 -0.1221 fMRI 41_58
2 0 41 59 0.1469 fMRI 41_59
2 0 41 60 -0.4387 fMRI 41_60
2 0 41 61 0.2347 fMRI 41_61
2 0 41 62 -0.0893 fMRI 41_62
2 0 41 63 0.0505 fMRI 41_63
2 0 41 64 0.0355 fMRI 41_64
2 0 41 65 -0.1252 fMRI 41_65
2 0 41 66 0.1394 fMRI 41_66
2 0 41 67 0.2631 fMRI 41_67
2 0 41 68 -0.1231 fMRI 41_68
2 0 41 69 0.4592 fMRI 41_69
2 0 41 70 -0.3487 fMRI 41_70
2 0 41 71 -0.1772 fMRI 41_71
2 0 41 72 -0.5212 fMRI 41_72
2 0 41 73 -0.0338 fMRI 41_73
2 0 41 74 0.1567 fMRI 41_74
2 0 41 75 1.1039 fMRI 41_75
2 0 41 76 0.1767 fMRI 41_76
2 0 41 77 -0.0924 fMRI 41_77
2 0 41 78 0.2686 fMRI 41_78
2 0 41 79 -0.3261 fMRI 41_79
2 0 41 80 0.0399 fMRI 41_80
2 0 41 81 0.0089 fMRI 41_81
2 0 41 82 0.3103 fMRI 41_82
2 0 41 83 -0.11 fMRI 41_83
2 0 41 84 0.0333 fMRI 41_84
2 0 41 85 -0.0123 fMRI 41_85
2 0 41 86 -0.0278 fMRI 41_86
2 0 41 87 0.1925 fMRI 41_87
2 0 42 43 -0.2391 fMRI 42_43
2 0 42 44 -0.1618 fMRI 42_44
2 0 42 45 0.1183 fMRI 42_45
2 0 42 46 0.297 fMRI 42_46
2 0 42 47 0.221 fMRI 42_47
2 0 42 48 0.1857 fMRI 42_48
2 0 42 49 0.7371 fMRI 42_49
2 0 42 50 -0.2133 fMRI 42_50
2 0 42 51 -0.069 fMRI 42_51
2 0 42 52 0.1201 fMRI 42_52
2 0 42 53 0.3162 fMRI 42_53
2 0 42 54 0.0672 fMRI 42_54
2 0 42 55 0.0972 fMRI 42_55
2 0 42 56 0.0994 fMRI 42_56
2 0 42 57 -0.0032 fMRI 42_57
2 0 42 58 -0.1323 fMRI 42_58
2 0 42 59 0.1158 fMRI 42_59
2 0 42 60 -0.1587 fMRI 42_60
2 0 42 61 0.1482 fMRI 42_61
2 0 42 62 -0.3035 fMRI 42_62
2 0 42 63 0.2478 fMRI 42_63
2 0 42 64 0.0306 fMRI 42_64
2 0 42 65 0.0772 fMRI 42_65
2 0 42 66 -0.2845 fMRI 42_66
2 0 42 67 0.0452 fMRI 42_67
2 0 42 68 -0.0377 fMRI 42_68
2 0 42 69 0.5707 fMRI 42_69
2 0 42 70 0.145 fMRI 42_70
2 0 42 71 0.3902 fMRI 42_71
2 0 42 72 0.2462 fMRI 42_72
2 0 42 73 0.0422 fMRI 42_73
2 0 42 74 0.4488 fMRI 42_74
2 0 42 75 0.1563 fMRI 42_75
2 0 42 76 0.8226 fMRI 42_76
2 0 42 77 -0.2835 fMRI 42_77
2 0 42 78 -0.0875 fMRI 42_78
2 0 42 79 -0.1553 fMRI 42_79
2 0 42 80 0.2579 fMRI 42_80
2 0 42 81 0.3614 fMRI 42_81
2 0 42 82 0.1975 fMRI 42_82
2 0 42 83 0.1721 fMRI 42_83
2 0 42 84 -0.333 fMRI 42_84
2 0 42 85 0.17 fMRI 42_85
2 0 42 86 0.0494 fMRI 42_86
2 0 42 87 0.3323 fMRI 42_87
2 0 43 44 0.1341 fMRI 43_44
2 0 43 45 -9e-04 fMRI 43_45
2 0 43 46 0.1599 fMRI 43_46
2 0 43 47 0.1669 fMRI 43_47
2 0 43 48 -0.0731 fMRI 43_48
2 0 43 49 -0.1224 fMRI 43_49
2 0 43 50 0.0602 fMRI 43_50
2 0 43 51 0.2411 fMRI 43_51
2 0 43 52 -0.2469 fMRI 43_52
2 0 43 53 -0.327 fMRI 43_53
2 0 43 54 0.0486 fMRI 43_54
2 0 43 55 -0.0677 fMRI 43_55
2 0 43 56 -0.0566 fMRI 43_56
2 0 43 57 0.3919 fMRI 43_57
2 0 43 58 0.47 fMRI 43_58
2 0 43 59 0.263 fMRI 43_59
2 0 43 60 0.3286 fMRI 43_60
2 0 43 61 0.1591 fMRI 43_61
2 0 43 62 0.3042 fMRI 43_62
2 0 43 63 0.0298 fMRI 43_63
2 0 43 64 -0.0087 fMRI 43_64
2 0 43 65 0.2224 fMRI 43_65
2 0 43 66 0.0061 fMRI 43_66
2 0 43 67 0.2366 fMRI 43_67
2 0 43 68 0.4039 fMRI 43_68
2 0 43 69 -0.0013 fMRI 43_69
2 0 43 70 -0.3273 fMRI 43_70
2 0 43 71 -0.0396 fMRI 43_71
2 0 43 72 -0.1681 fMRI 43_72
2 0 43 73 0.2335 fMRI 43_73
2 0 43 74 0.0984 fMRI 43_74
2 0 43 75 0.1096 fMRI 43_75
2 0 43 76 -0.1926 fMRI 43_76
2 0 43 77 0.8094 fMRI 43_77
2 0 43 78 0.1024 fMRI 43_78
2 0 43 79 -0.2455 fMRI 43_79
2 0 43 80 -0.0961 fMRI 43_80
2 0 43 81 0.026 fMRI 43_81
2 0 43 82 -0.196 fMRI 43_82
2 0 43 83 -0.1767 fMRI 43_83
2 0 43 84 0.0049 fMRI 43_84
2 0 43 85 0.0999 fMRI 43_85
2 0 43 86 -0.2191 fMRI 43_86
2 0 43 87 -0.3317 fMRI 43_87
2 0 44 45 0.2428 fMRI 44_45
2 0 44 46 0.416 fMRI 44_46
2 0 44 47 0.0477 fMRI 44_47
2 0 44 48 0.3434 fMRI 44_48
2 0 44 49 -0.0527 fMRI 44_49
2 0 44 50 0.3537 fMRI 44_50
2 0 44 51 0.3146 fMRI 44_51
2 0 44 52 0.1957 fMRI 44_52
2 0 44 53 0.144 fMRI 44_53
2 0 44 54 0.3574 fMRI 44_54
2 0 44 55 0.3103 fMRI 44_55
2 0 44 56 -0.1808 fMRI 44_56
2 0 44 57 0.0017 fMRI 44_57
2 0 44 58 0.0878 fMRI 44_58
2 0 44 59 0.1831 fMRI 44_59
2 0 44 60 -0.0709 fMRI 44_60
2 0 44 61 0.3565 fMRI 44_61
2 0 44 62 0.128 fMRI 44_62
2 0 44 63 0.1673 fMRI 44_63
2 0 44 64 0.3984 fMRI 44_64
2 0 44 65 0.0539 fMRI 44_65
2 0 44 66 0.4365 fMRI 44_66
2 0 44 67 0.258 fMRI 44_67
2 0 44 68 -0.0119 fMRI 44_68
2 0 44 69 -0.1854 fMRI 44_69
2 0 44 70 -0.0591 fMRI 44_70
2 0 44 71 0.0604 fMRI 44_71
2 0 44 72 -0.1471 fMRI 44_72
2 0 44 73 -0.0176 fMRI 44_73
2 0 44 74 0.0982 fMRI 44_74
2 0 44 75 0.0935 fMRI 44_75
2 0 44 76 0.0814 fMRI 44_76
2 0 44 77 -0.0843 fMRI 44_77
2 0 44 78 1.2618 fMRI 44_78
2 0 44 79 0.1418 fMRI 44_79
2 0 44 80 0.0419 fMRI 44_80
2 0 44 81 -0.073 fMRI 44_81
2 0 44 82 0.1732 fMRI 44_82
2 0 44 83 -0.1527 fMRI 44_83
2 0 44 84 0.3524 fMRI 44_84
2 0 44 85 0.1697 fMRI 44_85
2 0 44 86 0.1784 fMRI 44_86
2 0 44 87 0.1041 fMRI 44_87
2 0 45 46 0.2383 fMRI 45_46
2 0 45 47 0.2231 fMRI 45_47
2 0 45 48 0.1355 fMRI 45_48
2 0 45 49 0.1198 fMRI 45_49
2 0 45 50 0.2372 fMRI 45_50
2 0 45 51 0.2665 fMRI 45_51
2 0 45 52 0.111 fMRI 45_52
2 0 45 53 0.2423 fMRI 45_53
2 0 45 54 0.0012 fMRI 45_54
2 0 45 55 0.0286 fMRI 45_55
2 0 45 56 0.0696 fMRI 45_56
2 0 45 57 0.2407 fMRI 45_57
2 0 45 58 -0.1312 fMRI 45_58
2 0 45 59 0.288 fMRI 45_59
2 0 45 60 0.0524 fMRI 45_60
2 0 45 61 0.141 fMRI 45_61
2 0 45 62 0.2068 fMRI 45_62
2 0 45 63 0.2925 fMRI 45_63
2 0 45 64 0.2755 fMRI 45_64
2 0 45 65 0.2716 fMRI 45_65
2 0 45 66 0.1734 fMRI 45_66
2 0 45 67 0.0742 fMRI 45_67
2 0 45 68 0.0634 fMRI 45_68
2 0 45 69 -0.1873 fMRI 45_69
2 0 45 70 0.2848 fMRI 45_70
2 0 45 71 0.2802 fMRI 45_71
2 0 45 72 0.2038 fMRI 45_72
2 0 45 73 0.2744 fMRI 45_73
2 0 45 74 0.0269 fMRI 45_74
2 0 45 75 0.0426 fMRI 45_75
2 0 45 76 0.0413 fMRI 45_76
2 0 45 77 -0.0047 fMRI 45_77
2 0 45 78 0.2357 fMRI 45_78
2 0 45 79 0.4172 fMRI 45_79
2 0 45 80 0.0316 fMRI 45_80
2 0 45 81 0.1331 fMRI 45_81
2 0 45 82 0.0677 fMRI 45_82
2 0 45 83 0.0398 fMRI 45_83
2 0 45 84 0.2463 fMRI 45_84
2 0 45 85 0.0764 fMRI 45_85
2 0 45 86 0.0492 fMRI 45_86
2 0 45 87 0.2978 fMRI 45_87
2 0 46 47 0.0798 fMRI 46_47
2 0 46 48 0.4388 fMRI 46_48
2 0 46 49 0.1157 fMRI 46_49
2 0 46 50 0.3806 fMRI 46_50
2 0 46 51 0.2673 fMRI 46_51
2 0 46 52 0.2686 fMRI 46_52
2 0 46 53 0.18 fMRI 46_53
2 0 46 54 0.2525 fMRI 46_54
2 0 46 55 0.1257 fMRI 46_55
2 0 46 56 -0.1817 fMRI 46_56
2 0 46 57 0.025 fMRI 46_57
2 0 46 58 0.0985 fMRI 46_58
2 0 46 59 0.2641 fMRI 46_59
2 0 46 60 -0.0937 fMRI 46_60
2 0 46 61 0.2794 fMRI 46_61
2 0 46 62 -0.1915 fMRI 46_62
2 0 46 63 0.2556 fMRI 46_63
2 0 46 64 0.3224 fMRI 46_64
2 0 46 65 0.1699 fMRI 46_65
2 0 46 66 0.3632 fMRI 46_66
2 0 46 67 0.2376 fMRI 46_67
2 0 46 68 -0.1071 fMRI 46_68
2 0 46 69 0.1476 fMRI 46_69
2 0 46 70 0.0089 fMRI 46_70
2 0 46 71 0.3306 fMRI 46_71
2 0 46 72 -0.0397 fMRI 46_72
2 0 46 73 0.0901 fMRI 46_73
2 0 46 74 0.4787 fMRI 46_74
2 0 46 75 0.3128 fMRI 46_75
2 0 46 76 0.5292 fMRI 46_76
2 0 46 77 -0.0525 fMRI 46_77
2 0 46 78 0.4813 fMRI 46_78
2 0 46 79 -0.0757 fMRI 46_79
2 0 46 80 0.5426 fMRI 46_80
2 0 46 81 0.0017 fMRI 46_81
2 0 46 82 0.2906 fMRI 46_82
2 0 46 83 -0.1484 fMRI 46_83
2 0 46 84 0.1923 fMRI 46_84
2 0 46 85 0.2539 fMRI 46_85
2 0 46 86 0.2606 fMRI 46_86
2 0 46 87 0.2617 fMRI 46_87
2 0 47 48 0.1597 fMRI 47_48
2 0 47 49 0.5017 fMRI 47_49
2 0 47 50 0.0148 fMRI 47_50
2 0 47 51 -0.1092 fMRI 47_51
2 0 47 52 0.007 fMRI 47_52
2 0 47 53 0.0604 fMRI 47_53
2 0 47 54 -0.0761 fMRI 47_54
2 0 47 55 -0.1288 fMRI 47_55
2 0 47 56 -0.0427 fMRI 47_56
2 0 47 57 0.7225 fMRI 47_57
2 0 47 58 0.0692 fMRI 47_58
2 0 47 59 0.5568 fMRI 47_59
2 0 47 60 0.0794 fMRI 47_60
2 0 47 61 0.1399 fMRI 47_61
2 0 47 62 0.0322 fMRI 47_62
2 0 47 63 1.1367 fMRI 47_63
2 0 47 64 0.1803 fMRI 47_64
2 0 47 65 0.8356 fMRI 47_65
2 0 47 66 -0.0013 fMRI 47_66
2 0 47 67 0.2449 fMRI 47_67
2 0 47 68 0.2136 fMRI 47_68
2 0 47 69 0.1678 fMRI 47_69
2 0 47 70 -0.0972 fMRI 47_70
2 0 47 71 0.0422 fMRI 47_71
2 0 47 72 -0.0534 fMRI 47_72
2 0 47 73 0.7394 fMRI 47_73
2 0 47 74 0.8461 fMRI 47_74
2 0 47 75 0.0502 fMRI 47_75
2 0 47 76 0.4587 fMRI 47_76
2 0 47 77 0.1022 fMRI 47_77
2 0 47 78 0.0483 fMRI 47_78
2 0 47 79 -0.1447 fMRI 47_79
2 0 47 80 -0.2869 fMRI 47_80
2 0 47 81 1.2654 fMRI 47_81
2 0 47 82 0.0293 fMRI 47_82
2 0 47 83 0.2444 fMRI 47_83
2 0 47 84 -0.0663 fMRI 47_84
2 0 47 85 0.1918 fMRI 47_85
2 0 47 86 -0.0191 fMRI 47_86
2 0 47 87 0.0755 fMRI 47_87
2 0 48 49 0.486 fMRI 48_49
2 0 48 50 0.0666 fMRI 48_50
2 0 48 51 0.403 fMRI 48_51
2 0 48 52 0.4166 fMRI 48_52
2 0 48 53 0.6705 fMRI 48_53
2 0 48 54 0.2558 fMRI 48_54
2 0 48 55 0.423 fMRI 48_55
2 0 48 56 -0.4477 fMRI 48_56
2 0 48 57 -0.1139 fMRI 48_57
2 0 48 58 -0.0902 fMRI 48_58
2 0 48 59 0.4527 fMRI 48_59
2 0 48 60 -0.4184 fMRI 48_60
2 0 48 61 0.4813 fMRI 48_61
2 0 48 62 -0.2846 fMRI 48_62
2 0 48 63 0.2208 fMRI 48_63
2 0 48 64 0.3151 fMRI 48_64
2 0 48 65 0.0344 fMRI 48_65
2 0 48 66 0.1978 fMRI 48_66
2 0 48 67 0.7701 fMRI 48_67
2 0 48 68 -0.2767 fMRI 48_68
2 0 48 69 0.2156 fMRI 48_69
2 0 48 70 -0.0147 fMRI 48_70
2 0 48 71 0.1881 fMRI 48_71
2 0 48 72 -0.1207 fMRI 48_72
2 0 48 73 0.0381 fMRI 48_73
2 0 48 74 0.1866 fMRI 48_74
2 0 48 75 0.408 fMRI 48_75
2 0 48 76 0.4053 fMRI 48_76
2 0 48 77 -0.3534 fMRI 48_77
2 0 48 78 0.4229 fMRI 48_78
2 0 48 79 -0.1603 fMRI 48_79
2 0 48 80 0.2224 fMRI 48_80
2 0 48 81 0.0123 fMRI 48_81
2 0 48 82 1.2399 fMRI 48_82
2 0 48 83 -0.1886 fMRI 48_83
2 0 48 84 0.0441 fMRI 48_84
2 0 48 85 0.2664 fMRI 48_85
2 0 48 86 0.4563 fMRI 48_86
2 0 48 87 0.4427 fMRI 48_87
2 0 49 50 -0.3688 fMRI 49_50
2 0 49 51 0.1278 fMRI 49_51
2 0 49 52 0.1431 fMRI 49_52
2 0 49 53 0.4528 fMRI 49_53
2 0 49 54 0.1207 fMRI 49_54
2 0 49 55 0.3196 fMRI 49_55
2 0 49 56 -0.2549 fMRI 49_56
2 0 49 57 -0.036 fMRI 49_57
2 0 49 58 -0.154 fMRI 49_58
2 0 49 59 0.3177 fMRI 49_59
2 0 49 60 -0.4108 fMRI 49_60
2 0 49 61 0.3046 fMRI 49_61
2 0 49 62 -0.3817 fMRI 49_62
2 0 49 63 0.3926 fMRI 49_63
2 0 49 64 -0.0092 fMRI 49_64
2 0 49 65 0.0696 fMRI 49_65
2 0 49 66 -0.2459 fMRI 49_66
2 0 49 67 0.3923 fMRI 49_67
2 0 49 68 -0.0519 fMRI 49_68
2 0 49 69 0.4785 fMRI 49_69
2 0 49 70 0.0018 fMRI 49_70
2 0 49 71 0.0147 fMRI 49_71
2 0 49 72 -0.1322 fMRI 49_72
2 0 49 73 0.052 fMRI 49_73
2 0 49 74 0.454 fMRI 49_74
2 0 49 75 0.3834 fMRI 49_75
2 0 49 76 0.5951 fMRI 49_76
2 0 49 77 -0.4087 fMRI 49_77
2 0 49 78 -0.0208 fMRI 49_78
2 0 49 79 -0.4248 fMRI 49_79
2 0 49 80 -0.051 fMRI 49_80
2 0 49 81 0.4821 fMRI 49_81
2 0 49 82 0.3752 fMRI 49_82
2 0 49 83 0.2436 fMRI 49_83
2 0 49 84 -0.3882 fMRI 49_84
2 0 49 85 0.0983 fMRI 49_85
2 0 49 86 0.0636 fMRI 49_86
2 0 49 87 0.31 fMRI 49_87
2 0 50 51 0.0399 fMRI 50_51
2 0 50 52 0.0644 fMRI 50_52
2 0 50 53 -0.1055 fMRI 50_53
2 0 50 54 -0.0398 fMRI 50_54
2 0 50 55 -0.0622 fMRI 50_55
2 0 50 56 0.1536 fMRI 50_56
2 0 50 57 0.2156 fMRI 50_57
2 0 50 58 0.2861 fMRI 50_58
2 0 50 59 0.2511 fMRI 50_59
2 0 50 60 0.1562 fMRI 50_60
2 0 50 61 0.3046 fMRI 50_61
2 0 50 62 0.3651 fMRI 50_62
2 0 50 63 0.0847 fMRI 50_63
2 0 50 64 0.5442 fMRI 50_64
2 0 50 65 0.2963 fMRI 50_65
2 0 50 66 0.9991 fMRI 50_66
2 0 50 67 0.2324 fMRI 50_67
2 0 50 68 0.18 fMRI 50_68
2 0 50 69 -0.2478 fMRI 50_69
2 0 50 70 0.0499 fMRI 50_70
2 0 50 71 0.1741 fMRI 50_71
2 0 50 72 0.1626 fMRI 50_72
2 0 50 73 0.2958 fMRI 50_73
2 0 50 74 0.1186 fMRI 50_74
2 0 50 75 -0.0908 fMRI 50_75
2 0 50 76 -0.0201 fMRI 50_76
2 0 50 77 0.2636 fMRI 50_77
2 0 50 78 0.5073 fMRI 50_78
2 0 50 79 0.4661 fMRI 50_79
2 0 50 80 0.2907 fMRI 50_80
2 0 50 81 -0.0337 fMRI 50_81
2 0 50 82 0.0334 fMRI 50_82
2 0 50 83 -0.1517 fMRI 50_83
2 0 50 84 1.3072 fMRI 50_84
2 0 50 85 0.1479 fMRI 50_85
2 0 50 86 0.0715 fMRI 50_86
2 0 50 87 0.0532 fMRI 50_87
2 0 51 52 0.1034 fMRI 51_52
2 0 51 53 0.3162 fMRI 51_53
2 0 51 54 0.3004 fMRI 51_54
2 0 51 55 0.2349 fMRI 51_55
2 0 51 56 -0.5115 fMRI 51_56
2 0 51 57 -0.0932 fMRI 51_57
2 0 51 58 -0.0524 fMRI 51_58
2 0 51 59 0.0974 fMRI 51_59
2 0 51 60 -0.3734 fMRI 51_60
2 0 51 61 0.1698 fMRI 51_61
2 0 51 62 -0.0784 fMRI 51_62
2 0 51 63 -0.0347 fMRI 51_63
2 0 51 64 0.1145 fMRI 51_64
2 0 51 65 -0.14 fMRI 51_65
2 0 51 66 0.1679 fMRI 51_66
2 0 51 67 0.2555 fMRI 51_67
2 0 51 68 -0.1712 fMRI 51_68
2 0 51 69 0.1835 fMRI 51_69
2 0 51 70 -0.2729 fMRI 51_70
2 0 51 71 0.0068 fMRI 51_71
2 0 51 72 -0.4116 fMRI 51_72
2 0 51 73 -0.0723 fMRI 51_73
2 0 51 74 -0.035 fMRI 51_74
2 0 51 75 0.3772 fMRI 51_75
2 0 51 76 -0.058 fMRI 51_76
2 0 51 77 -0.1371 fMRI 51_77
2 0 51 78 0.2811 fMRI 51_78
2 0 51 79 -0.2244 fMRI 51_79
2 0 51 80 -0.0933 fMRI 51_80
2 0 51 81 -0.2614 fMRI 51_81
2 0 51 82 0.2727 fMRI 51_82
2 0 51 83 -0.4068 fMRI 51_83
2 0 51 84 -0.0159 fMRI 51_84
2 0 51 85 -0.0597 fMRI 51_85
2 0 51 86 0.0069 fMRI 51_86
2 0 51 87 0.1422 fMRI 51_87
2 0 52 53 0.1332 fMRI 52_53
2 0 52 54 0.2046 fMRI 52_54
2 0 52 55 0.0734 fMRI 52_55
2 0 52 56 -0.2314 fMRI 52_56
2 0 52 57 -0.2565 fMRI 52_57
2 0 52 58 -0.1635 fMRI 52_58
2 0 52 59 -0.0191 fMRI 52_59
2 0 52 60 -0.2034 fMRI 52_60
2 0 52 61 0.2334 fMRI 52_61
2 0 52 62 -0.2798 fMRI 52_62
2 0 52 63 0.0532 fMRI 52_63
2 0 52 64 0.1763 fMRI 52_64
2 0 52 65 -0.0089 fMRI 52_65
2 0 52 66 0.1348 fMRI 52_66
2 0 52 67 0.2631 fMRI 52_67
2 0 52 68 -0.3115 fMRI 52_68
2 0 52 69 0.1919 fMRI 52_69
2 0 52 70 0.1232 fMRI 52_70
2 0 52 71 0.0393 fMRI 52_71
2 0 52 72 0.0187 fMRI 52_72
2 0 52 73 -0.105 fMRI 52_73
2 0 52 74 0.0791 fMRI 52_74
2 0 52 75 0.1647 fMRI 52_75
2 0 52 76 0.3402 fMRI 52_76
2 0 52 77 -0.2568 fMRI 52_77
2 0 52 78 0.2822 fMRI 52_78
2 0 52 79 0.0571 fMRI 52_79
2 0 52 80 0.2205 fMRI 52_80
2 0 52 81 0.0072 fMRI 52_81
2 0 52 82 0.3144 fMRI 52_82
2 0 52 83 -0.0607 fMRI 52_83
2 0 52 84 0.1282 fMRI 52_84
2 0 52 85 0.0766 fMRI 52_85
2 0 52 86 0.67 fMRI 52_86
2 0 52 87 0.4338 fMRI 52_87
2 0 53 54 0.1728 fMRI 53_54
2 0 53 55 0.3337 fMRI 53_55
2 0 53 56 -0.3262 fMRI 53_56
2 0 53 57 -0.2945 fMRI 53_57
2 0 53 58 -0.2111 fMRI 53_58
2 0 53 59 0.3023 fMRI 53_59
2 0 53 60 -0.4848 fMRI 53_60
2 0 53 61 0.3149 fMRI 53_61
2 0 53 62 -0.498 fMRI 53_62
2 0 53 63 0.156 fMRI 53_63
2 0 53 64 0.2376 fMRI 53_64
2 0 53 65 -0.1045 fMRI 53_65
2 0 53 66 -0.0179 fMRI 53_66
2 0 53 67 0.3565 fMRI 53_67
2 0 53 68 -0.2888 fMRI 53_68
2 0 53 69 0.2586 fMRI 53_69
2 0 53 70 0.0685 fMRI 53_70
2 0 53 71 0.1082 fMRI 53_71
2 0 53 72 -0.1661 fMRI 53_72
2 0 53 73 -0.1174 fMRI 53_73
2 0 53 74 0.099 fMRI 53_74
2 0 53 75 0.2977 fMRI 53_75
2 0 53 76 0.2725 fMRI 53_76
2 0 53 77 -0.5408 fMRI 53_77
2 0 53 78 0.0959 fMRI 53_78
2 0 53 79 -0.078 fMRI 53_79
2 0 53 80 0.1446 fMRI 53_80
2 0 53 81 0.0081 fMRI 53_81
2 0 53 82 0.6257 fMRI 53_82
2 0 53 83 -0.1138 fMRI 53_83
2 0 53 84 -0.0123 fMRI 53_84
2 0 53 85 0.1519 fMRI 53_85
2 0 53 86 0.1384 fMRI 53_86
2 0 53 87 0.4563 fMRI 53_87
2 0 54 55 0.4556 fMRI 54_55
2 0 54 56 -0.2843 fMRI 54_56
2 0 54 57 -0.3929 fMRI 54_57
2 0 54 58 -0.0422 fMRI 54_58
2 0 54 59 -0.1099 fMRI 54_59
2 0 54 60 -0.3641 fMRI 54_60
2 0 54 61 0.2452 fMRI 54_61
2 0 54 62 -0.2124 fMRI 54_62
2 0 54 63 -0.1532 fMRI 54_63
2 0 54 64 -0.1234 fMRI 54_64
2 0 54 65 -0.3426 fMRI 54_65
2 0 54 66 0.0151 fMRI 54_66
2 0 54 67 0.1757 fMRI 54_67
2 0 54 68 -0.2484 fMRI 54_68
2 0 54 69 0.0863 fMRI 54_69
2 0 54 70 -0.121 fMRI 54_70
2 0 54 71 -0.0815 fMRI 54_71
2 0 54 72 -0.3057 fMRI 54_72
2 0 54 73 -0.3477 fMRI 54_73
2 0 54 74 -0.1253 fMRI 54_74
2 0 54 75 0.2533 fMRI 54_75
2 0 54 76 0.0519 fMRI 54_76
2 0 54 77 -0.2483 fMRI 54_77
2 0 54 78 0.3216 fMRI 54_78
2 0 54 79 -0.2193 fMRI 54_79
2 0 54 80 0.1293 fMRI 54_80
2 0 54 81 -0.2432 fMRI 54_81
2 0 54 82 0.2928 fMRI 54_82
2 0 54 83 -0.0947 fMRI 54_83
2 0 54 84 -0.0161 fMRI 54_84
2 0 54 85 -0.1867 fMRI 54_85
2 0 54 86 0.1931 fMRI 54_86
2 0 54 87 0.2473 fMRI 54_87
2 0 55 56 -0.3231 fMRI 55_56
2 0 55 57 -0.4299 fMRI 55_57
2 0 55 58 -0.1675 fMRI 55_58
2 0 55 59 -0.0145 fMRI 55_59
2 0 55 60 -0.4813 fMRI 55_60
2 0 55 61 0.2802 fMRI 55_61
2 0 55 62 -0.1807 fMRI 55_62
2 0 55 63 -0.2139 fMRI 55_63
2 0 55 64 0.1244 fMRI 55_64
2 0 55 65 -0.406 fMRI 55_65
2 0 55 66 0.1502 fMRI 55_66
2 0 55 67 0.3455 fMRI 55_67
2 0 55 68 -0.2042 fMRI 55_68
2 0 55 69 0.134 fMRI 55_69
2 0 55 70 -0.0942 fMRI 55_70
2 0 55 71 -0.0977 fMRI 55_71
2 0 55 72 -0.2182 fMRI 55_72
2 0 55 73 -0.3087 fMRI 55_73
2 0 55 74 -0.1376 fMRI 55_74
2 0 55 75 0.6667 fMRI 55_75
2 0 55 76 0.0412 fMRI 55_76
2 0 55 77 -0.2751 fMRI 55_77
2 0 55 78 0.3099 fMRI 55_78
2 0 55 79 -0.0536 fMRI 55_79
2 0 55 80 0.3057 fMRI 55_80
2 0 55 81 -0.1486 fMRI 55_81
2 0 55 82 0.5367 fMRI 55_82
2 0 55 83 0.1037 fMRI 55_83
2 0 55 84 0.0725 fMRI 55_84
2 0 55 85 -0.0773 fMRI 55_85
2 0 55 86 0.1751 fMRI 55_86
2 0 55 87 0.4794 fMRI 55_87
2 0 56 57 0.3876 fMRI 56_57
2 0 56 58 0.191 fMRI 56_58
2 0 56 59 -0.1574 fMRI 56_59
2 0 56 60 0.7985 fMRI 56_60
2 0 56 61 -0.1579 fMRI 56_61
2 0 56 62 0.2964 fMRI 56_62
2 0 56 63 0.0221 fMRI 56_63
2 0 56 64 0.0625 fMRI 56_64
2 0 56 65 0.3311 fMRI 56_65
2 0 56 66 -0.1065 fMRI 56_66
2 0 56 67 -0.2881 fMRI 56_67
2 0 56 68 0.4082 fMRI 56_68
2 0 56 69 -0.2881 fMRI 56_69
2 0 56 70 0.5456 fMRI 56_70
2 0 56 71 0.3353 fMRI 56_71
2 0 56 72 0.9374 fMRI 56_72
2 0 56 73 0.2576 fMRI 56_73
2 0 56 74 -0.1018 fMRI 56_74
2 0 56 75 -0.5316 fMRI 56_75
2 0 56 76 0.0026 fMRI 56_76
2 0 56 77 0.5154 fMRI 56_77
2 0 56 78 -0.1316 fMRI 56_78
2 0 56 79 0.55 fMRI 56_79
2 0 56 80 0.2676 fMRI 56_80
2 0 56 81 0.1318 fMRI 56_81
2 0 56 82 -0.4492 fMRI 56_82
2 0 56 83 0.1341 fMRI 56_83
2 0 56 84 0.1313 fMRI 56_84
2 0 56 85 0.088 fMRI 56_85
2 0 56 86 -0.2748 fMRI 56_86
2 0 56 87 -0.3452 fMRI 56_87
2 0 57 58 0.213 fMRI 57_58
2 0 57 59 0.4827 fMRI 57_59
2 0 57 60 0.689 fMRI 57_60
2 0 57 61 -0.0845 fMRI 57_61
2 0 57 62 0.5724 fMRI 57_62
2 0 57 63 0.8875 fMRI 57_63
2 0 57 64 0.2288 fMRI 57_64
2 0 57 65 1.2556 fMRI 57_65
2 0 57 66 0.1231 fMRI 57_66
2 0 57 67 -0.0586 fMRI 57_67
2 0 57 68 0.4118 fMRI 57_68
2 0 57 69 -0.1414 fMRI 57_69
2 0 57 70 -0.0273 fMRI 57_70
2 0 57 71 0.2595 fMRI 57_71
2 0 57 72 0.3321 fMRI 57_72
2 0 57 73 1.5511 fMRI 57_73
2 0 57 74 0.4958 fMRI 57_74
2 0 57 75 -0.1305 fMRI 57_75
2 0 57 76 0.1095 fMRI 57_76
2 0 57 77 0.698 fMRI 57_77
2 0 57 78 0.0418 fMRI 57_78
2 0 57 79 0.2335 fMRI 57_79
2 0 57 80 -0.1479 fMRI 57_80
2 0 57 81 0.7361 fMRI 57_81
2 0 57 82 -0.2208 fMRI 57_82
2 0 57 83 0.1555 fMRI 57_83
2 0 57 84 0.1148 fMRI 57_84
2 0 57 85 0.1801 fMRI 57_85
2 0 57 86 -0.2974 fMRI 57_86
2 0 57 87 -0.3039 fMRI 57_87
2 0 58 59 0.4306 fMRI 58_59
2 0 58 60 0.1972 fMRI 58_60
2 0 58 61 0.0756 fMRI 58_61
2 0 58 62 0.0226 fMRI 58_62
2 0 58 63 0.0343 fMRI 58_63
2 0 58 64 0.2156 fMRI 58_64
2 0 58 65 0.3202 fMRI 58_65
2 0 58 66 0.1186 fMRI 58_66
2 0 58 67 0.1458 fMRI 58_67
2 0 58 68 0.5866 fMRI 58_68
2 0 58 69 -0.037 fMRI 58_69
2 0 58 70 -0.0058 fMRI 58_70
2 0 58 71 -0.0357 fMRI 58_71
2 0 58 72 0.055 fMRI 58_72
2 0 58 73 0.1685 fMRI 58_73
2 0 58 74 0.1217 fMRI 58_74
2 0 58 75 -0.2871 fMRI 58_75
2 0 58 76 -0.0288 fMRI 58_76
2 0 58 77 0.4009 fMRI 58_77
2 0 58 78 0.1393 fMRI 58_78
2 0 58 79 -0.0743 fMRI 58_79
2 0 58 80 0.113 fMRI 58_80
2 0 58 81 0.0604 fMRI 58_81
2 0 58 82 -0.2069 fMRI 58_82
2 0 58 83 -0.0583 fMRI 58_83
2 0 58 84 0.2033 fMRI 58_84
2 0 58 85 0.2972 fMRI 58_85
2 0 58 86 -0.0823 fMRI 58_86
2 0 58 87 -0.1907 fMRI 58_87
2 0 59 60 0.0064 fMRI 59_60
2 0 59 61 0.4199 fMRI 59_61
2 0 59 62 0.0484 fMRI 59_62
2 0 59 63 0.6819 fMRI 59_63
2 0 59 64 0.4073 fMRI 59_64
2 0 59 65 0.6944 fMRI 59_65
2 0 59 66 0.1872 fMRI 59_66
2 0 59 67 0.4817 fMRI 59_67
2 0 59 68 0.3791 fMRI 59_68
2 0 59 69 -0.0584 fMRI 59_69
2 0 59 70 -0.0617 fMRI 59_70
2 0 59 71 0.1944 fMRI 59_71
2 0 59 72 -0.0304 fMRI 59_72
2 0 59 73 0.5372 fMRI 59_73
2 0 59 74 0.5185 fMRI 59_74
2 0 59 75 8e-04 fMRI 59_75
2 0 59 76 0.2832 fMRI 59_76
2 0 59 77 0.0977 fMRI 59_77
2 0 59 78 0.1945 fMRI 59_78
2 0 59 79 -0.0116 fMRI 59_79
2 0 59 80 -0.0621 fMRI 59_80
2 0 59 81 0.4721 fMRI 59_81
2 0 59 82 0.195 fMRI 59_82
2 0 59 83 0.0659 fMRI 59_83
2 0 59 84 0.2217 fMRI 59_84
2 0 59 85 0.4409 fMRI 59_85
2 0 59 86 -0.0488 fMRI 59_86
2 0 59 87 0.1406 fMRI 59_87
2 0 60 61 -0.1786 fMRI 60_61
2 0 60 62 0.6965 fMRI 60_62
2 0 60 63 0.1671 fMRI 60_63
2 0 60 64 0.0398 fMRI 60_64
2 0 60 65 0.4659 fMRI 60_65
2 0 60 66 0.001 fMRI 60_66
2 0 60 67 -0.2359 fMRI 60_67
2 0 60 68 0.3821 fMRI 60_68
2 0 60 69 -0.3952 fMRI 60_69
2 0 60 70 0.2001 fMRI 60_70
2 0 60 71 0.3042 fMRI 60_71
2 0 60 72 0.6355 fMRI 60_72
2 0 60 73 0.4728 fMRI 60_73
2 0 60 74 0.0422 fMRI 60_74
2 0 60 75 -0.3768 fMRI 60_75
2 0 60 76 -0.1322 fMRI 60_76
2 0 60 77 1.019 fMRI 60_77
2 0 60 78 -0.0205 fMRI 60_78
2 0 60 79 0.5104 fMRI 60_79
2 0 60 80 0.1861 fMRI 60_80
2 0 60 81 0.2232 fMRI 60_81
2 0 60 82 -0.4696 fMRI 60_82
2 0 60 83 0.2327 fMRI 60_83
2 0 60 84 0.154 fMRI 60_84
2 0 60 85 -0.0636 fMRI 60_85
2 0 60 86 -0.2955 fMRI 60_86
2 0 60 87 -0.4651 fMRI 60_87
2 0 61 62 -0.1251 fMRI 61_62
2 0 61 63 0.1447 fMRI 61_63
2 0 61 64 0.2907 fMRI 61_64
2 0 61 65 0.0608 fMRI 61_65
2 0 61 66 0.2012 fMRI 61_66
2 0 61 67 0.9476 fMRI 61_67
2 0 61 68 0.0021 fMRI 61_68
2 0 61 69 -0.0345 fMRI 61_69
2 0 61 70 0.0254 fMRI 61_70
2 0 61 71 0.1805 fMRI 61_71
2 0 61 72 -0.0138 fMRI 61_72
2 0 61 73 -0.0197 fMRI 61_73
2 0 61 74 0.1209 fMRI 61_74
2 0 61 75 0.1127 fMRI 61_75
2 0 61 76 0.152 fMRI 61_76
2 0 61 77 -0.1098 fMRI 61_77
2 0 61 78 0.3779 fMRI 61_78
2 0 61 79 -0.0904 fMRI 61_79
2 0 61 80 0.057 fMRI 61_80
2 0 61 81 0.0815 fMRI 61_81
2 0 61 82 0.2776 fMRI 61_82
2 0 61 83 -0.1177 fMRI 61_83
2 0 61 84 0.3003 fMRI 61_84
2 0 61 85 0.2944 fMRI 61_85
2 0 61 86 0.2364 fMRI 61_86
2 0 61 87 0.3147 fMRI 61_87
2 0 62 63 0.0558 fMRI 62_63
2 0 62 64 0.0796 fMRI 62_64
2 0 62 65 0.2352 fMRI 62_65
2 0 62 66 0.3037 fMRI 62_66
2 0 62 67 -0.1028 fMRI 62_67
2 0 62 68 0.2597 fMRI 62_68
2 0 62 69 -0.4236 fMRI 62_69
2 0 62 70 -0.0567 fMRI 62_70
2 0 62 71 0.0212 fMRI 62_71
2 0 62 72 0.2892 fMRI 62_72
2 0 62 73 0.37 fMRI 62_73
2 0 62 74 -0.1364 fMRI 62_74
2 0 62 75 -0.1659 fMRI 62_75
2 0 62 76 -0.3617 fMRI 62_76
2 0 62 77 0.6565 fMRI 62_77
2 0 62 78 0.2031 fMRI 62_78
2 0 62 79 0.5015 fMRI 62_79
2 0 62 80 -0.0894 fMRI 62_80
2 0 62 81 0.0734 fMRI 62_81
2 0 62 82 -0.2527 fMRI 62_82
2 0 62 83 0.1317 fMRI 62_83
2 0 62 84 0.3452 fMRI 62_84
2 0 62 85 -0.1409 fMRI 62_85
2 0 62 86 -0.3532 fMRI 62_86
2 0 62 87 -0.2602 fMRI 62_87
2 0 63 64 0.3664 fMRI 63_64
2 0 63 65 1.148 fMRI 63_65
2 0 63 66 0.1093 fMRI 63_66
2 0 63 67 0.1331 fMRI 63_67
2 0 63 68 0.1283 fMRI 63_68
2 0 63 69 0.0691 fMRI 63_69
2 0 63 70 0.0269 fMRI 63_70
2 0 63 71 0.2356 fMRI 63_71
2 0 63 72 0.0949 fMRI 63_72
2 0 63 73 1.0246 fMRI 63_73
2 0 63 74 0.8935 fMRI 63_74
2 0 63 75 0.0448 fMRI 63_75
2 0 63 76 0.5068 fMRI 63_76
2 0 63 77 0.0553 fMRI 63_77
2 0 63 78 0.1787 fMRI 63_78
2 0 63 79 0.0244 fMRI 63_79
2 0 63 80 -0.1307 fMRI 63_80
2 0 63 81 1.088 fMRI 63_81
2 0 63 82 0.0328 fMRI 63_82
2 0 63 83 0.1747 fMRI 63_83
2 0 63 84 0.0382 fMRI 63_84
2 0 63 85 0.2782 fMRI 63_85
2 0 63 86 -0.0188 fMRI 63_86
2 0 63 87 0.062 fMRI 63_87
2 0 64 65 0.3532 fMRI 64_65
2 0 64 66 0.7055 fMRI 64_66
2 0 64 67 0.2895 fMRI 64_67
2 0 64 68 0.0904 fMRI 64_68
2 0 64 69 -0.0626 fMRI 64_69
2 0 64 70 0.2136 fMRI 64_70
2 0 64 71 0.2858 fMRI 64_71
2 0 64 72 0.1873 fMRI 64_72
2 0 64 73 0.3435 fMRI 64_73
2 0 64 74 0.3351 fMRI 64_74
2 0 64 75 0.0274 fMRI 64_75
2 0 64 76 0.3667 fMRI 64_76
2 0 64 77 0.0489 fMRI 64_77
2 0 64 78 0.6697 fMRI 64_78
2 0 64 79 0.502 fMRI 64_79
2 0 64 80 0.3107 fMRI 64_80
2 0 64 81 0.2958 fMRI 64_81
2 0 64 82 0.3623 fMRI 64_82
2 0 64 83 0.0528 fMRI 64_83
2 0 64 84 0.581 fMRI 64_84
2 0 64 85 0.4364 fMRI 64_85
2 0 64 86 0.2119 fMRI 64_86
2 0 64 87 0.4091 fMRI 64_87
2 0 65 66 0.1735 fMRI 65_66
2 0 65 67 0.1089 fMRI 65_67
2 0 65 68 0.3953 fMRI 65_68
2 0 65 69 -0.0701 fMRI 65_69
2 0 65 70 0.0919 fMRI 65_70
2 0 65 71 0.2856 fMRI 65_71
2 0 65 72 0.3323 fMRI 65_72
2 0 65 73 1.2926 fMRI 65_73
2 0 65 74 0.6288 fMRI 65_74
2 0 65 75 -0.1275 fMRI 65_75
2 0 65 76 0.2714 fMRI 65_76
2 0 65 77 0.47 fMRI 65_77
2 0 65 78 0.0878 fMRI 65_78
2 0 65 79 0.2076 fMRI 65_79
2 0 65 80 -0.0556 fMRI 65_80
2 0 65 81 0.8092 fMRI 65_81
2 0 65 82 -0.1618 fMRI 65_82
2 0 65 83 0.0935 fMRI 65_83
2 0 65 84 0.2069 fMRI 65_84
2 0 65 85 0.3134 fMRI 65_85
2 0 65 86 -0.1576 fMRI 65_86
2 0 65 87 -0.1767 fMRI 65_87
2 0 66 67 0.2759 fMRI 66_67
2 0 66 68 0.0346 fMRI 66_68
2 0 66 69 -0.2543 fMRI 66_69
2 0 66 70 -0.0476 fMRI 66_70
2 0 66 71 -0.0637 fMRI 66_71
2 0 66 72 -0.024 fMRI 66_72
2 0 66 73 0.2357 fMRI 66_73
2 0 66 74 0.093 fMRI 66_74
2 0 66 75 0.1558 fMRI 66_75
2 0 66 76 -0.0142 fMRI 66_76
2 0 66 77 0.1473 fMRI 66_77
2 0 66 78 0.8166 fMRI 66_78
2 0 66 79 0.5128 fMRI 66_79
2 0 66 80 0.3159 fMRI 66_80
2 0 66 81 -0.0058 fMRI 66_81
2 0 66 82 0.217 fMRI 66_82
2 0 66 83 -0.0062 fMRI 66_83
2 0 66 84 1.0648 fMRI 66_84
2 0 66 85 0.1838 fMRI 66_85
2 0 66 86 0.1441 fMRI 66_86
2 0 66 87 0.2043 fMRI 66_87
2 0 67 68 -0.0308 fMRI 67_68
2 0 67 69 0.07 fMRI 67_69
2 0 67 70 -0.034 fMRI 67_70
2 0 67 71 0.0072 fMRI 67_71
2 0 67 72 -0.1442 fMRI 67_72
2 0 67 73 0.0213 fMRI 67_73
2 0 67 74 0.1484 fMRI 67_74
2 0 67 75 0.2041 fMRI 67_75
2 0 67 76 0.1805 fMRI 67_76
2 0 67 77 -0.0515 fMRI 67_77
2 0 67 78 0.3394 fMRI 67_78
2 0 67 79 -0.1463 fMRI 67_79
2 0 67 80 0.0367 fMRI 67_80
2 0 67 81 0.0915 fMRI 67_81
2 0 67 82 0.4853 fMRI 67_82
2 0 67 83 -0.1314 fMRI 67_83
2 0 67 84 0.1943 fMRI 67_84
2 0 67 85 0.4528 fMRI 67_85
2 0 67 86 0.2722 fMRI 67_86
2 0 67 87 0.3834 fMRI 67_87
2 0 68 69 -0.1895 fMRI 68_69
2 0 68 70 -0.1502 fMRI 68_70
2 0 68 71 0.0093 fMRI 68_71
2 0 68 72 0.0571 fMRI 68_72
2 0 68 73 0.2995 fMRI 68_73
2 0 68 74 0.0923 fMRI 68_74
2 0 68 75 -0.4186 fMRI 68_75
2 0 68 76 -0.1183 fMRI 68_76
2 0 68 77 0.4139 fMRI 68_77
2 0 68 78 0.0218 fMRI 68_78
2 0 68 79 0.0601 fMRI 68_79
2 0 68 80 -0.1147 fMRI 68_80
2 0 68 81 0.2449 fMRI 68_81
2 0 68 82 -0.3574 fMRI 68_82
2 0 68 83 0.0538 fMRI 68_83
2 0 68 84 0.1636 fMRI 68_84
2 0 68 85 0.2465 fMRI 68_85
2 0 68 86 -0.3826 fMRI 68_86
2 0 68 87 -0.325 fMRI 68_87
2 0 69 70 -0.2707 fMRI 69_70
2 0 69 71 -0.0028 fMRI 69_71
2 0 69 72 -0.2345 fMRI 69_72
2 0 69 73 -0.0266 fMRI 69_73
2 0 69 74 0.3168 fMRI 69_74
2 0 69 75 0.5624 fMRI 69_75
2 0 69 76 0.5409 fMRI 69_76
2 0 69 77 -0.1878 fMRI 69_77
2 0 69 78 -0.1894 fMRI 69_78
2 0 69 79 -0.5346 fMRI 69_79
2 0 69 80 0.0861 fMRI 69_80
2 0 69 81 0.184 fMRI 69_81
2 0 69 82 0.2629 fMRI 69_82
2 0 69 83 -0.2079 fMRI 69_83
2 0 69 84 -0.278 fMRI 69_84
2 0 69 85 0.0657 fMRI 69_85
2 0 69 86 -0.0136 fMRI 69_86
2 0 69 87 0.1668 fMRI 69_87
2 0 70 71 0.4089 fMRI 70_71
2 0 70 72 0.8002 fMRI 70_72
2 0 70 73 -0.0318 fMRI 70_73
2 0 70 74 -0.1577 fMRI 70_74
2 0 70 75 -0.2491 fMRI 70_75
2 0 70 76 0.2061 fMRI 70_76
2 0 70 77 0.0229 fMRI 70_77
2 0 70 78 0.005 fMRI 70_78
2 0 70 79 0.6147 fMRI 70_79
2 0 70 80 0.3706 fMRI 70_80
2 0 70 81 0.039 fMRI 70_81
2 0 70 82 -0.0948 fMRI 70_82
2 0 70 83 0.1707 fMRI 70_83
2 0 70 84 0.1185 fMRI 70_84
2 0 70 85 0.049 fMRI 70_85
2 0 70 86 0.2827 fMRI 70_86
2 0 70 87 0.1732 fMRI 70_87
2 0 71 72 0.7094 fMRI 71_72
2 0 71 73 0.2187 fMRI 71_73
2 0 71 74 0.1908 fMRI 71_74
2 0 71 75 -0.1705 fMRI 71_75
2 0 71 76 0.2994 fMRI 71_76
2 0 71 77 0.0958 fMRI 71_77
2 0 71 78 0.0823 fMRI 71_78
2 0 71 79 0.2809 fMRI 71_79
2 0 71 80 0.4448 fMRI 71_80
2 0 71 81 0.1237 fMRI 71_81
2 0 71 82 0.1872 fMRI 71_82
2 0 71 83 0.0056 fMRI 71_83
2 0 71 84 0.0498 fMRI 71_84
2 0 71 85 0.1209 fMRI 71_85
2 0 71 86 0.1278 fMRI 71_86
2 0 71 87 0.0598 fMRI 71_87
2 0 72 73 0.2631 fMRI 72_73
2 0 72 74 -0.0993 fMRI 72_74
2 0 72 75 -0.3304 fMRI 72_75
2 0 72 76 0.0944 fMRI 72_76
2 0 72 77 0.3341 fMRI 72_77
2 0 72 78 -0.0178 fMRI 72_78
2 0 72 79 0.6471 fMRI 72_79
2 0 72 80 0.4587 fMRI 72_80
2 0 72 81 0.1278 fMRI 72_81
2 0 72 82 -0.1028 fMRI 72_82
2 0 72 83 0.1919 fMRI 72_83
2 0 72 84 0.1251 fMRI 72_84
2 0 72 85 0.0379 fMRI 72_85
2 0 72 86 0.0308 fMRI 72_86
2 0 72 87 -0.0554 fMRI 72_87
2 0 73 74 0.5672 fMRI 73_74
2 0 73 75 0.0477 fMRI 73_75
2 0 73 76 0.2038 fMRI 73_76
2 0 73 77 0.5039 fMRI 73_77
2 0 73 78 0.0679 fMRI 73_78
2 0 73 79 0.248 fMRI 73_79
2 0 73 80 -0.0478 fMRI 73_80
2 0 73 81 0.766 fMRI 73_81
2 0 73 82 -0.041 fMRI 73_82
2 0 73 83 0.1787 fMRI 73_83
2 0 73 84 0.2339 fMRI 73_84
2 0 73 85 0.1915 fMRI 73_85
2 0 73 86 -0.2024 fMRI 73_86
2 0 73 87 -0.1414 fMRI 73_87
2 0 74 75 0.1536 fMRI 74_75
2 0 74 76 0.9277 fMRI 74_76
2 0 74 77 0.0198 fMRI 74_77
2 0 74 78 0.1166 fMRI 74_78
2 0 74 79 -0.1433 fMRI 74_79
2 0 74 80 0.0192 fMRI 74_80
2 0 74 81 0.8956 fMRI 74_81
2 0 74 82 0.0746 fMRI 74_82
2 0 74 83 0.2528 fMRI 74_83
2 0 74 84 -0.0116 fMRI 74_84
2 0 74 85 0.2878 fMRI 74_85
2 0 74 86 0.013 fMRI 74_86
2 0 74 87 0.1398 fMRI 74_87
2 0 75 76 0.2447 fMRI 75_76
2 0 75 77 -0.0382 fMRI 75_77
2 0 75 78 0.129 fMRI 75_78
2 0 75 79 -0.1748 fMRI 75_79
2 0 75 80 0.2796 fMRI 75_80
2 0 75 81 0.0233 fMRI 75_81
2 0 75 82 0.4674 fMRI 75_82
2 0 75 83 -0.0204 fMRI 75_83
2 0 75 84 0.0479 fMRI 75_84
2 0 75 85 -0.1119 fMRI 75_85
2 0 75 86 0.07 fMRI 75_86
2 0 75 87 0.3217 fMRI 75_87
2 0 76 77 -0.2131 fMRI 76_77
2 0 76 78 0.1472 fMRI 76_78
2 0 76 79 -0.0497 fMRI 76_79
2 0 76 80 0.3396 fMRI 76_80
2 0 76 81 0.6011 fMRI 76_81
2 0 76 82 0.3169 fMRI 76_82
2 0 76 83 0.2099 fMRI 76_83
2 0 76 84 -0.0888 fMRI 76_84
2 0 76 85 0.3871 fMRI 76_85
2 0 76 86 0.2459 fMRI 76_86
2 0 76 87 0.4003 fMRI 76_87
2 0 77 78 -0.0154 fMRI 77_78
2 0 77 79 0.3361 fMRI 77_79
2 0 77 80 0.1734 fMRI 77_80
2 0 77 81 0.1397 fMRI 77_81
2 0 77 82 -0.436 fMRI 77_82
2 0 77 83 0.0283 fMRI 77_83
2 0 77 84 0.298 fMRI 77_84
2 0 77 85 -0.035 fMRI 77_85
2 0 77 86 -0.3299 fMRI 77_86
2 0 77 87 -0.4686 fMRI 77_87
2 0 78 79 0.2954 fMRI 78_79
2 0 78 80 0.2405 fMRI 78_80
2 0 78 81 -0.0235 fMRI 78_81
2 0 78 82 0.3349 fMRI 78_82
2 0 78 83 -0.0656 fMRI 78_83
2 0 78 84 0.5469 fMRI 78_84
2 0 78 85 0.1976 fMRI 78_85
2 0 78 86 0.2653 fMRI 78_86
2 0 78 87 0.1996 fMRI 78_87
2 0 79 80 0.4044 fMRI 79_80
2 0 79 81 0.0538 fMRI 79_81
2 0 79 82 -0.0923 fMRI 79_82
2 0 79 83 0.2888 fMRI 79_83
2 0 79 84 0.7023 fMRI 79_84
2 0 79 85 -0.0041 fMRI 79_85
2 0 79 86 0.0296 fMRI 79_86
2 0 79 87 0.1294 fMRI 79_87
2 0 80 81 -0.1063 fMRI 80_81
2 0 80 82 0.3076 fMRI 80_82
2 0 80 83 0.0854 fMRI 80_83
2 0 80 84 0.3618 fMRI 80_84
2 0 80 85 0.0098 fMRI 80_85
2 0 80 86 0.2655 fMRI 80_86
2 0 80 87 0.2767 fMRI 80_87
2 0 81 82 -0.0548 fMRI 81_82
2 0 81 83 0.5212 fMRI 81_83
2 0 81 84 -0.0446 fMRI 81_84
2 0 81 85 0.1945 fMRI 81_85
2 0 81 86 -0.1026 fMRI 81_86
2 0 81 87 0.0862 fMRI 81_87
2 0 82 83 -0.0389 fMRI 82_83
2 0 82 84 0.0329 fMRI 82_84
2 0 82 85 0.1092 fMRI 82_85
2 0 82 86 0.4277 fMRI 82_86
2 0 82 87 0.5257 fMRI 82_87
2 0 83 84 -0.0677 fMRI 83_84
2 0 83 85 -0.1196 fMRI 83_85
2 0 83 86 -0.107 fMRI 83_86
2 0 83 87 0.0668 fMRI 83_87
2 0 84 85 0.1049 fMRI 84_85
2 0 84 86 0.1041 fMRI 84_86
2 0 84 87 0.1079 fMRI 84_87
2 0 85 86 0.1332 fMRI 85_86
2 0 85 87 0.2298 fMRI 85_87
2 0 86 87 0.5446 fMRI 86_87
3 0 1 2 0.2024 fMRI 1_2
3 0 1 3 0.044 fMRI 1_3
3 0 1 4 0.084 fMRI 1_4
3 0 1 5 0.2487 fMRI 1_5
3 0 1 6 0.4104 fMRI 1_6
3 0 1 7 0.0886 fMRI 1_7
3 0 1 8 -0.0801 fMRI 1_8
3 0 1 9 -0.0583 fMRI 1_9
3 0 1 10 0.1699 fMRI 1_10
3 0 1 11 1.3495 fMRI 1_11
3 0 1 12 0.1025 fMRI 1_12
3 0 1 13 -0.0116 fMRI 1_13
3 0 1 14 -0.0091 fMRI 1_14
3 0 1 15 0.1205 fMRI 1_15
3 0 1 16 0.119 fMRI 1_16
3 0 1 17 0.064 fMRI 1_17
3 0 1 18 0.0602 fMRI 1_18
3 0 1 19 0.0846 fMRI 1_19
3 0 1 20 0.0246 fMRI 1_20
3 0 1 21 -0.1274 fMRI 1_21
3 0 1 22 0.0057 fMRI 1_22
3 0 1 23 0.2808 fMRI 1_23
3 0 1 24 -0.2426 fMRI 1_24
3 0 1 25 0.1692 fMRI 1_25
3 0 1 26 0.096 fMRI 1_26
3 0 1 27 0.0298 fMRI 1_27
3 0 1 28 0.0501 fMRI 1_28
3 0 1 29 0.198 fMRI 1_29
3 0 1 30 -0.2591 fMRI 1_30
3 0 1 31 0.111 fMRI 1_31
3 0 1 32 -0.2743 fMRI 1_32
3 0 1 33 0.0137 fMRI 1_33
3 0 1 34 0.1542 fMRI 1_34
3 0 1 35 0.0216 fMRI 1_35
3 0 1 36 -0.0906 fMRI 1_36
3 0 1 37 -0.2903 fMRI 1_37
3 0 1 38 -0.279 fMRI 1_38
3 0 1 39 0.1079 fMRI 1_39
3 0 1 40 0.0275 fMRI 1_40
3 0 1 41 0.0523 fMRI 1_41
3 0 1 42 0.0323 fMRI 1_42
3 0 1 43 -0.0622 fMRI 1_43
3 0 1 44 -0.3626 fMRI 1_44
3 0 1 45 -0.2785 fMRI 1_45
3 0 1 46 -0.2116 fMRI 1_46
3 0 1 47 -0.1229 fMRI 1_47
3 0 1 48 -0.0486 fMRI 1_48
3 0 1 49 -0.0333 fMRI 1_49
3 0 1 50 -0.2023 fMRI 1_50
3 0 1 51 -0.1919 fMRI 1_51
3 0 1 52 0.0637 fMRI 1_52
3 0 1 53 0.0751 fMRI 1_53
3 0 1 54 0.1362 fMRI 1_54
3 0 1 55 -0.1061 fMRI 1_55
3 0 1 56 0.0739 fMRI 1_56
3 0 1 57 0.2114 fMRI 1_57
3 0 1 58 -0.0147 fMRI 1_58
3 0 1 59 0.0784 fMRI 1_59
3 0 1 60 0.1607 fMRI 1_60
3 0 1 61 0.082 fMRI 1_61
3 0 1 62 0.1144 fMRI 1_62
3 0 1 63 0.1776 fMRI 1_63
3 0 1 64 -0.2332 fMRI 1_64
3 0 1 65 0.2596 fMRI 1_65
3 0 1 66 -0.1181 fMRI 1_66
3 0 1 67 0.1221 fMRI 1_67
3 0 1 68 0.1763 fMRI 1_68
3 0 1 69 0.1017 fMRI 1_69
3 0 1 70 -0.1802 fMRI 1_70
3 0 1 71 -0.0089 fMRI 1_71
3 0 1 72 0.0027 fMRI 1_72
3 0 1 73 0.1831 fMRI 1_73
3 0 1 74 0.0919 fMRI 1_74
3 0 1 75 0.1031 fMRI 1_75
3 0 1 76 0.028 fMRI 1_76
3 0 1 77 0.1036 fMRI 1_77
3 0 1 78 -0.1264 fMRI 1_78
3 0 1 79 -0.0114 fMRI 1_79
3 0 1 80 0.0428 fMRI 1_80
3 0 1 81 0.0898 fMRI 1_81
3 0 1 82 0.1649 fMRI 1_82
3 0 1 83 -0.0117 fMRI 1_83
3 0 1 84 0.1466 fMRI 1_84
3 0 1 85 -0.1343 fMRI 1_85
3 0 1 86 0.0542 fMRI 1_86
3 0 1 87 -0.1496 fMRI 1_87
3 0 2 3 0.1961 fMRI 2_3
3 0 2 4 0.2892 fMRI 2_4
3 0 2 5 0.3686 fMRI 2_5
3 0 2 6 0.2575 fMRI 2_6
3 0 2 7 0.4151 fMRI 2_7
3 0 2 8 0.1908 fMRI 2_8
3 0 2 9 0.068 fMRI 2_9
3 0 2 10 0.4444 fMRI 2_10
3 0 2 11 0.1441 fMRI 2_11
3 0 2 12 0.8952 fMRI 2_12
3 0 2 13 0.2553 fMRI 2_13
3 0 2 14 0.2168 fMRI 2_14
3 0 2 15 0.3173 fMRI 2_15
3 0 2 16 -0.0027 fMRI 2_16
3 0 2 17 0.1305 fMRI 2_17
3 0 2 18 0.321 fMRI 2_18
3 0 2 19 0.0963 fMRI 2_19
3 0 2 20 -0.2711 fMRI 2_20
3 0 2 21 0.0313 fMRI 2_21
3 0 2 22 0.1157 fMRI 2_22
3 0 2 23 -0.014 fMRI 2_23
3 0 2 24 -0.0306 fMRI 2_24
3 0 2 25 -4e-04 fMRI 2_25
3 0 2 26 0.199 fMRI 2_26
3 0 2 27 -0.0393 fMRI 2_27
3 0 2 28 0.4316 fMRI 2_28
3 0 2 29 -0.2163 fMRI 2_29
3 0 2 30 -0.1066 fMRI 2_30
3 0 2 31 -0.0529 fMRI 2_31
3 0 2 32 0.1106 fMRI 2_32
3 0 2 33 -0.3083 fMRI 2_33
3 0 2 34 0.2956 fMRI 2_34
3 0 2 35 -0.196 fMRI 2_35
3 0 2 36 0.0527 fMRI 2_36
3 0 2 37 -0.2026 fMRI 2_37
3 0 2 38 -0.0586 fMRI 2_38
3 0 2 39 -0.0595 fMRI 2_39
3 0 2 40 -0.1137 fMRI 2_40
3 0 2 41 -0.032 fMRI 2_41
3 0 2 42 -0.0147 fMRI 2_42
3 0 2 43 0.2066 fMRI 2_43
3 0 2 44 0.0766 fMRI 2_44
3 0 2 45 0.0699 fMRI 2_45
3 0 2 46 0.1811 fMRI 2_46
3 0 2 47 -0.1698 fMRI 2_47
3 0 2 48 -0.3189 fMRI 2_48
3 0 2 49 -0.0361 fMRI 2_49
3 0 2 50 0.1686 fMRI 2_50
3 0 2 51 -0.1661 fMRI 2_51
3 0 2 52 -0.3156 fMRI 2_52
3 0 2 53 0.166 fMRI 2_53
3 0 2 54 -0.1797 fMRI 2_54
3 0 2 55 0.0037 fMRI 2_55
3 0 2 56 0.2409 fMRI 2_56
3 0 2 57 -0.0054 fMRI 2_57
3 0 2 58 0.2058 fMRI 2_58
3 0 2 59 0.0406 fMRI 2_59
3 0 2 60 0.2496 fMRI 2_60
3 0 2 61 -0.0514 fMRI 2_61
3 0 2 62 0.385 fMRI 2_62
3 0 2 63 -0.4254 fMRI 2_63
3 0 2 64 -0.0946 fMRI 2_64
3 0 2 65 -0.1246 fMRI 2_65
3 0 2 66 -0.0293 fMRI 2_66
3 0 2 67 -0.2138 fMRI 2_67
3 0 2 68 0.0977 fMRI 2_68
3 0 2 69 -0.1615 fMRI 2_69
3 0 2 70 -0.0111 fMRI 2_70
3 0 2 71 -0.12 fMRI 2_71
3 0 2 72 0.0366 fMRI 2_72
3 0 2 73 -0.0861 fMRI 2_73
3 0 2 74 -0.0227 fMRI 2_74
3 0 2 75 0.0911 fMRI 2_75
3 0 2 76 0.0748 fMRI 2_76
3 0 2 77 0.2408 fMRI 2_77
3 0 2 78 0.0445 fMRI 2_78
3 0 2 79 -0.1224 fMRI 2_79
3 0 2 80 0.2421 fMRI 2_80
3 0 2 81 -0.1334 fMRI 2_81
3 0 2 82 -0.3091 fMRI 2_82
3 0 2 83 0.0753 fMRI 2_83
3 0 2 84 0.1298 fMRI 2_84
3 0 2 85 -0.0069 fMRI 2_85
3 0 2 86 -0.273 fMRI 2_86
3 0 2 87 -0.0381 fMRI 2_87
3 0 3 4 0.1621 fMRI 3_4
3 0 3 5 0.4145 fMRI 3_5
3 0 3 6 -0.2143 fMRI 3_6
3 0 3 7 0.4223 fMRI 3_7
3 0 3 8 0.1657 fMRI 3_8
3 0 3 9 0.3809 fMRI 3_9
3 0 3 10 2e-04 fMRI 3_10
3 0 3 11 0.0135 fMRI 3_11
3 0 3 12 0.0441 fMRI 3_12
3 0 3 13 0.9868 fMRI 3_13
3 0 3 14 0.095 fMRI 3_14
3 0 3 15 0.2645 fMRI 3_15
3 0 3 16 0.2057 fMRI 3_16
3 0 3 17 0.2153 fMRI 3_17
3 0 3 18 0.3827 fMRI 3_18
3 0 3 19 -0.06 fMRI 3_19
3 0 3 20 -0.0329 fMRI 3_20
3 0 3 21 -0.1263 fMRI 3_21
3 0 3 22 0.1211 fMRI 3_22
3 0 3 23 0.1295 fMRI 3_23
3 0 3 24 0.1997 fMRI 3_24
3 0 3 25 0.232 fMRI 3_25
3 0 3 26 0.2032 fMRI 3_26
3 0 3 27 -0.0015 fMRI 3_27
3 0 3 28 0.0958 fMRI 3_28
3 0 3 29 0.0381 fMRI 3_29
3 0 3 30 -0.0694 fMRI 3_30
3 0 3 31 0.2822 fMRI 3_31
3 0 3 32 0.1409 fMRI 3_32
3 0 3 33 0.0072 fMRI 3_33
3 0 3 34 0.289 fMRI 3_34
3 0 3 35 -0.1322 fMRI 3_35
3 0 3 36 0.2301 fMRI 3_36
3 0 3 37 0.077 fMRI 3_37
3 0 3 38 0.1041 fMRI 3_38
3 0 3 39 0.2547 fMRI 3_39
3 0 3 40 -0.0408 fMRI 3_40
3 0 3 41 -0.0825 fMRI 3_41
3 0 3 42 -0.0614 fMRI 3_42
3 0 3 43 0.2123 fMRI 3_43
3 0 3 44 -0.2261 fMRI 3_44
3 0 3 45 0.1062 fMRI 3_45
3 0 3 46 0.1944 fMRI 3_46
3 0 3 47 0.0876 fMRI 3_47
3 0 3 48 -0.0638 fMRI 3_48
3 0 3 49 -0.0302 fMRI 3_49
3 0 3 50 0.3322 fMRI 3_50
3 0 3 51 0.1567 fMRI 3_51
3 0 3 52 0.1424 fMRI 3_52
3 0 3 53 0.1827 fMRI 3_53
3 0 3 54 0.0285 fMRI 3_54
3 0 3 55 0.0156 fMRI 3_55
3 0 3 56 0.1124 fMRI 3_56
3 0 3 57 0.2063 fMRI 3_57
3 0 3 58 0.4445 fMRI 3_58
3 0 3 59 0.1665 fMRI 3_59
3 0 3 60 0.214 fMRI 3_60
3 0 3 61 0.1307 fMRI 3_61
3 0 3 62 0.2455 fMRI 3_62
3 0 3 63 0.0096 fMRI 3_63
3 0 3 64 -0.1799 fMRI 3_64
3 0 3 65 0.3273 fMRI 3_65
3 0 3 66 -0.0641 fMRI 3_66
3 0 3 67 0.0202 fMRI 3_67
3 0 3 68 0.316 fMRI 3_68
3 0 3 69 -0.1283 fMRI 3_69
3 0 3 70 0.1737 fMRI 3_70
3 0 3 71 -0.0234 fMRI 3_71
3 0 3 72 0.1187 fMRI 3_72
3 0 3 73 0.2364 fMRI 3_73
3 0 3 74 0.0285 fMRI 3_74
3 0 3 75 -0.0498 fMRI 3_75
3 0 3 76 0.0268 fMRI 3_76
3 0 3 77 0.2798 fMRI 3_77
3 0 3 78 -0.1081 fMRI 3_78
3 0 3 79 -0.0382 fMRI 3_79
3 0 3 80 0.1469 fMRI 3_80
3 0 3 81 0.0735 fMRI 3_81
3 0 3 82 -0.0843 fMRI 3_82
3 0 3 83 -0.0829 fMRI 3_83
3 0 3 84 0.2109 fMRI 3_84
3 0 3 85 0.1875 fMRI 3_85
3 0 3 86 -0.1255 fMRI 3_86
3 0 3 87 0.0305 fMRI 3_87
3 0 4 5 0.435 fMRI 4_5
3 0 4 6 0.2996 fMRI 4_6
3 0 4 7 0.1131 fMRI 4_7
3 0 4 8 0.3088 fMRI 4_8
3 0 4 9 0.1535 fMRI 4_9
3 0 4 10 0.2848 fMRI 4_10
3 0 4 11 0.2181 fMRI 4_11
3 0 4 12 0.0753 fMRI 4_12
3 0 4 13 0.0846 fMRI 4_13
3 0 4 14 0.781 fMRI 4_14
3 0 4 15 0.4299 fMRI 4_15
3 0 4 16 0.022 fMRI 4_16
3 0 4 17 0.2647 fMRI 4_17
3 0 4 18 0.4211 fMRI 4_18
3 0 4 19 0.171 fMRI 4_19
3 0 4 20 0.0428 fMRI 4_20
3 0 4 21 0.0442 fMRI 4_21
3 0 4 22 0.1675 fMRI 4_22
3 0 4 23 -0.1324 fMRI 4_23
3 0 4 24 0.1376 fMRI 4_24
3 0 4 25 -0.1417 fMRI 4_25
3 0 4 26 0.2324 fMRI 4_26
3 0 4 27 -0.1192 fMRI 4_27
3 0 4 28 -0.0605 fMRI 4_28
3 0 4 29 -0.3212 fMRI 4_29
3 0 4 30 0.211 fMRI 4_30
3 0 4 31 -0.2728 fMRI 4_31
3 0 4 32 0.0434 fMRI 4_32
3 0 4 33 0.0247 fMRI 4_33
3 0 4 34 -0.0736 fMRI 4_34
3 0 4 35 -0.0665 fMRI 4_35
3 0 4 36 0.3844 fMRI 4_36
3 0 4 37 -0.0492 fMRI 4_37
3 0 4 38 -0.1028 fMRI 4_38
3 0 4 39 -0.2184 fMRI 4_39
3 0 4 40 -0.0819 fMRI 4_40
3 0 4 41 0.2377 fMRI 4_41
3 0 4 42 0.305 fMRI 4_42
3 0 4 43 0.0456 fMRI 4_43
3 0 4 44 -0.0199 fMRI 4_44
3 0 4 45 0.128 fMRI 4_45
3 0 4 46 0.3216 fMRI 4_46
3 0 4 47 -0.1818 fMRI 4_47
3 0 4 48 0.1364 fMRI 4_48
3 0 4 49 0.0966 fMRI 4_49
3 0 4 50 -0.0216 fMRI 4_50
3 0 4 51 0.1811 fMRI 4_51
3 0 4 52 -0.0334 fMRI 4_52
3 0 4 53 0.8224 fMRI 4_53
3 0 4 54 0.1361 fMRI 4_54
3 0 4 55 -0.0837 fMRI 4_55
3 0 4 56 0.0235 fMRI 4_56
3 0 4 57 -0.1096 fMRI 4_57
3 0 4 58 0.2658 fMRI 4_58
3 0 4 59 -0.1097 fMRI 4_59
3 0 4 60 0.125 fMRI 4_60
3 0 4 61 0.2627 fMRI 4_61
3 0 4 62 -0.0485 fMRI 4_62
3 0 4 63 -0.294 fMRI 4_63
3 0 4 64 0.2069 fMRI 4_64
3 0 4 65 -0.1887 fMRI 4_65
3 0 4 66 -0.0262 fMRI 4_66
3 0 4 67 -0.0246 fMRI 4_67
3 0 4 68 -0.0866 fMRI 4_68
3 0 4 69 -0.0918 fMRI 4_69
3 0 4 70 0.1362 fMRI 4_70
3 0 4 71 0.3784 fMRI 4_71
3 0 4 72 0.3683 fMRI 4_72
3 0 4 73 -0.2514 fMRI 4_73
3 0 4 74 0.0026 fMRI 4_74
3 0 4 75 0.1875 fMRI 4_75
3 0 4 76 0.1541 fMRI 4_76
3 0 4 77 0.0503 fMRI 4_77
3 0 4 78 0.0833 fMRI 4_78
3 0 4 79 -0.0044 fMRI 4_79
3 0 4 80 0.177 fMRI 4_80
3 0 4 81 -0.2975 fMRI 4_81
3 0 4 82 0.0168 fMRI 4_82
3 0 4 83 0.0659 fMRI 4_83
3 0 4 84 0.0121 fMRI 4_84
3 0 4 85 0.1323 fMRI 4_85
3 0 4 86 -0.0747 fMRI 4_86
3 0 4 87 0.4423 fMRI 4_87
3 0 5 6 0.147 fMRI 5_6
3 0 5 7 0.33 fMRI 5_7
3 0 5 8 0.0653 fMRI 5_8
3 0 5 9 0.2824 fMRI 5_9
3 0 5 10 0.2253 fMRI 5_10
3 0 5 11 0.3452 fMRI 5_11
3 0 5 12 0.3469 fMRI 5_12
3 0 5 13 0.439 fMRI 5_13
3 0 5 14 0.2879 fMRI 5_14
3 0 5 15 0.6733 fMRI 5_15
3 0 5 16 0.1179 fMRI 5_16
3 0 5 17 0.1595 fMRI 5_17
3 0 5 18 0.3248 fMRI 5_18
3 0 5 19 0.0774 fMRI 5_19
3 0 5 20 0.1304 fMRI 5_20
3 0 5 21 0.1083 fMRI 5_21
3 0 5 22 -0.0348 fMRI 5_22
3 0 5 23 -0.1243 fMRI 5_23
3 0 5 24 0.0148 fMRI 5_24
3 0 5 25 0.1089 fMRI 5_25
3 0 5 26 0.0722 fMRI 5_26
3 0 5 27 6e-04 fMRI 5_27
3 0 5 28 0.1647 fMRI 5_28
3 0 5 29 -0.034 fMRI 5_29
3 0 5 30 -0.195 fMRI 5_30
3 0 5 31 -0.038 fMRI 5_31
3 0 5 32 -0.0695 fMRI 5_32
3 0 5 33 0.0261 fMRI 5_33
3 0 5 34 0.2454 fMRI 5_34
3 0 5 35 -0.0116 fMRI 5_35
3 0 5 36 0.3782 fMRI 5_36
3 0 5 37 -0.078 fMRI 5_37
3 0 5 38 0.0765 fMRI 5_38
3 0 5 39 -0.0066 fMRI 5_39
3 0 5 40 0.08 fMRI 5_40
3 0 5 41 0.0783 fMRI 5_41
3 0 5 42 0.188 fMRI 5_42
3 0 5 43 0.0434 fMRI 5_43
3 0 5 44 -0.1379 fMRI 5_44
3 0 5 45 -0.0361 fMRI 5_45
3 0 5 46 0.137 fMRI 5_46
3 0 5 47 -0.0698 fMRI 5_47
3 0 5 48 0.1154 fMRI 5_48
3 0 5 49 0.1668 fMRI 5_49
3 0 5 50 -0.0601 fMRI 5_50
3 0 5 51 0.0621 fMRI 5_51
3 0 5 52 0.0743 fMRI 5_52
3 0 5 53 0.3176 fMRI 5_53
3 0 5 54 0.1959 fMRI 5_54
3 0 5 55 0.1735 fMRI 5_55
3 0 5 56 -0.0641 fMRI 5_56
3 0 5 57 -0.0418 fMRI 5_57
3 0 5 58 0.2797 fMRI 5_58
3 0 5 59 0.061 fMRI 5_59
3 0 5 60 -0.0281 fMRI 5_60
3 0 5 61 0.096 fMRI 5_61
3 0 5 62 0.122 fMRI 5_62
3 0 5 63 -0.0998 fMRI 5_63
3 0 5 64 -0.1557 fMRI 5_64
3 0 5 65 0.0461 fMRI 5_65
3 0 5 66 -0.0999 fMRI 5_66
3 0 5 67 0.0597 fMRI 5_67
3 0 5 68 0.1299 fMRI 5_68
3 0 5 69 0.0968 fMRI 5_69
3 0 5 70 0.0637 fMRI 5_70
3 0 5 71 0.0363 fMRI 5_71
3 0 5 72 0.0288 fMRI 5_72
3 0 5 73 0.0427 fMRI 5_73
3 0 5 74 0.1597 fMRI 5_74
3 0 5 75 0.0906 fMRI 5_75
3 0 5 76 0.1158 fMRI 5_76
3 0 5 77 0.1085 fMRI 5_77
3 0 5 78 -0.1236 fMRI 5_78
3 0 5 79 -0.1673 fMRI 5_79
3 0 5 80 0.1046 fMRI 5_80
3 0 5 81 -0.038 fMRI 5_81
3 0 5 82 0.1475 fMRI 5_82
3 0 5 83 -0.0313 fMRI 5_83
3 0 5 84 0.0175 fMRI 5_84
3 0 5 85 0.0172 fMRI 5_85
3 0 5 86 0.2044 fMRI 5_86
3 0 5 87 0.2887 fMRI 5_87
3 0 6 7 0.0569 fMRI 6_7
3 0 6 8 0.1088 fMRI 6_8
3 0 6 9 -0.059 fMRI 6_9
3 0 6 10 0.4244 fMRI 6_10
3 0 6 11 0.4458 fMRI 6_11
3 0 6 12 0.1453 fMRI 6_12
3 0 6 13 -0.1366 fMRI 6_13
3 0 6 14 0.106 fMRI 6_14
3 0 6 15 0.0704 fMRI 6_15
3 0 6 16 0.1488 fMRI 6_16
3 0 6 17 0.1435 fMRI 6_17
3 0 6 18 0.1377 fMRI 6_18
3 0 6 19 0.2651 fMRI 6_19
3 0 6 20 -0.0663 fMRI 6_20
3 0 6 21 0.2208 fMRI 6_21
3 0 6 22 0.044 fMRI 6_22
3 0 6 23 0.1152 fMRI 6_23
3 0 6 24 -0.0356 fMRI 6_24
3 0 6 25 -0.1021 fMRI 6_25
3 0 6 26 0.1725 fMRI 6_26
3 0 6 27 -0.2795 fMRI 6_27
3 0 6 28 0.2025 fMRI 6_28
3 0 6 29 -0.3139 fMRI 6_29
3 0 6 30 -0.0093 fMRI 6_30
3 0 6 31 -0.1263 fMRI 6_31
3 0 6 32 0.0252 fMRI 6_32
3 0 6 33 -0.0688 fMRI 6_33
3 0 6 34 0.233 fMRI 6_34
3 0 6 35 0.0129 fMRI 6_35
3 0 6 36 0.0715 fMRI 6_36
3 0 6 37 0.061 fMRI 6_37
3 0 6 38 -0.0715 fMRI 6_38
3 0 6 39 -0.061 fMRI 6_39
3 0 6 40 0.0446 fMRI 6_40
3 0 6 41 0.5032 fMRI 6_41
3 0 6 42 0.1013 fMRI 6_42
3 0 6 43 0.0701 fMRI 6_43
3 0 6 44 0.1776 fMRI 6_44
3 0 6 45 -0.1231 fMRI 6_45
3 0 6 46 0.1199 fMRI 6_46
3 0 6 47 -0.2899 fMRI 6_47
3 0 6 48 0.077 fMRI 6_48
3 0 6 49 0.1253 fMRI 6_49
3 0 6 50 0.0294 fMRI 6_50
3 0 6 51 -0.0987 fMRI 6_51
3 0 6 52 -0.0314 fMRI 6_52
3 0 6 53 0.1849 fMRI 6_53
3 0 6 54 0.216 fMRI 6_54
3 0 6 55 0.117 fMRI 6_55
3 0 6 56 -0.0777 fMRI 6_56
3 0 6 57 0.0783 fMRI 6_57
3 0 6 58 0.0441 fMRI 6_58
3 0 6 59 0.0087 fMRI 6_59
3 0 6 60 0.0397 fMRI 6_60
3 0 6 61 -0.0204 fMRI 6_61
3 0 6 62 0.3309 fMRI 6_62
3 0 6 63 -0.2316 fMRI 6_63
3 0 6 64 0.0376 fMRI 6_64
3 0 6 65 -0.0739 fMRI 6_65
3 0 6 66 0.1853 fMRI 6_66
3 0 6 67 0.0638 fMRI 6_67
3 0 6 68 0.1084 fMRI 6_68
3 0 6 69 0.1754 fMRI 6_69
3 0 6 70 -0.1297 fMRI 6_70
3 0 6 71 0.1508 fMRI 6_71
3 0 6 72 0.0798 fMRI 6_72
3 0 6 73 -0.0817 fMRI 6_73
3 0 6 74 0.0376 fMRI 6_74
3 0 6 75 0.476 fMRI 6_75
3 0 6 76 -0.0044 fMRI 6_76
3 0 6 77 0.123 fMRI 6_77
3 0 6 78 0.2999 fMRI 6_78
3 0 6 79 0.1108 fMRI 6_79
3 0 6 80 0.1699 fMRI 6_80
3 0 6 81 -0.2472 fMRI 6_81
3 0 6 82 0.1374 fMRI 6_82
3 0 6 83 -0.0603 fMRI 6_83
3 0 6 84 0.1683 fMRI 6_84
3 0 6 85 -0.0202 fMRI 6_85
3 0 6 86 0.1046 fMRI 6_86
3 0 6 87 -0.0372 fMRI 6_87
3 0 7 8 0.7059 fMRI 7_8
3 0 7 9 0.1246 fMRI 7_9
3 0 7 10 0.1747 fMRI 7_10
3 0 7 11 0.0214 fMRI 7_11
3 0 7 12 0.205 fMRI 7_12
3 0 7 13 0.3393 fMRI 7_13
3 0 7 14 0.0816 fMRI 7_14
3 0 7 15 0.3531 fMRI 7_15
3 0 7 16 0.3252 fMRI 7_16
3 0 7 17 0.1208 fMRI 7_17
3 0 7 18 0.3512 fMRI 7_18
3 0 7 19 0.1509 fMRI 7_19
3 0 7 20 0.1451 fMRI 7_20
3 0 7 21 0.0436 fMRI 7_21
3 0 7 22 -0.0798 fMRI 7_22
3 0 7 23 0.0843 fMRI 7_23
3 0 7 24 0.4299 fMRI 7_24
3 0 7 25 0.2034 fMRI 7_25
3 0 7 26 0.1953 fMRI 7_26
3 0 7 27 0.1312 fMRI 7_27
3 0 7 28 0.2275 fMRI 7_28
3 0 7 29 0.0632 fMRI 7_29
3 0 7 30 0.1138 fMRI 7_30
3 0 7 31 0.128 fMRI 7_31
3 0 7 32 0.2091 fMRI 7_32
3 0 7 33 0.1118 fMRI 7_33
3 0 7 34 0.5816 fMRI 7_34
3 0 7 35 0.0151 fMRI 7_35
3 0 7 36 0.0873 fMRI 7_36
3 0 7 37 0.2635 fMRI 7_37
3 0 7 38 0.1151 fMRI 7_38
3 0 7 39 0.1612 fMRI 7_39
3 0 7 40 0.165 fMRI 7_40
3 0 7 41 -0.1376 fMRI 7_41
3 0 7 42 0.114 fMRI 7_42
3 0 7 43 0.345 fMRI 7_43
3 0 7 44 -0.048 fMRI 7_44
3 0 7 45 0.0817 fMRI 7_45
3 0 7 46 0.3251 fMRI 7_46
3 0 7 47 0.0626 fMRI 7_47
3 0 7 48 0.1645 fMRI 7_48
3 0 7 49 0.2167 fMRI 7_49
3 0 7 50 0.336 fMRI 7_50
3 0 7 51 0.2841 fMRI 7_51
3 0 7 52 0.0165 fMRI 7_52
3 0 7 53 0.2599 fMRI 7_53
3 0 7 54 0.168 fMRI 7_54
3 0 7 55 -0.0529 fMRI 7_55
3 0 7 56 -0.0505 fMRI 7_56
3 0 7 57 0.1489 fMRI 7_57
3 0 7 58 0.6133 fMRI 7_58
3 0 7 59 0.2512 fMRI 7_59
3 0 7 60 0.0911 fMRI 7_60
3 0 7 61 0.3224 fMRI 7_61
3 0 7 62 0.2982 fMRI 7_62
3 0 7 63 -0.0515 fMRI 7_63
3 0 7 64 0.0546 fMRI 7_64
3 0 7 65 0.203 fMRI 7_65
3 0 7 66 0.051 fMRI 7_66
3 0 7 67 0.2471 fMRI 7_67
3 0 7 68 0.2232 fMRI 7_68
3 0 7 69 -0.0693 fMRI 7_69
3 0 7 70 -0.1063 fMRI 7_70
3 0 7 71 0.222 fMRI 7_71
3 0 7 72 0.2245 fMRI 7_72
3 0 7 73 0.2422 fMRI 7_73
3 0 7 74 0.1383 fMRI 7_74
3 0 7 75 -0.0836 fMRI 7_75
3 0 7 76 0.2515 fMRI 7_76
3 0 7 77 0.2993 fMRI 7_77
3 0 7 78 -0.0011 fMRI 7_78
3 0 7 79 0.0104 fMRI 7_79
3 0 7 80 0.2083 fMRI 7_80
3 0 7 81 0.102 fMRI 7_81
3 0 7 82 0.1978 fMRI 7_82
3 0 7 83 -0.0834 fMRI 7_83
3 0 7 84 0.2517 fMRI 7_84
3 0 7 85 0.1964 fMRI 7_85
3 0 7 86 -0.0082 fMRI 7_86
3 0 7 87 0.0325 fMRI 7_87
3 0 8 9 0.0289 fMRI 8_9
3 0 8 10 -0.1143 fMRI 8_10
3 0 8 11 -0.0207 fMRI 8_11
3 0 8 12 0.0766 fMRI 8_12
3 0 8 13 0.0444 fMRI 8_13
3 0 8 14 0.2853 fMRI 8_14
3 0 8 15 0.193 fMRI 8_15
3 0 8 16 0.4131 fMRI 8_16
3 0 8 17 0.4209 fMRI 8_17
3 0 8 18 0.1966 fMRI 8_18
3 0 8 19 0.0398 fMRI 8_19
3 0 8 20 0.2228 fMRI 8_20
3 0 8 21 0.2049 fMRI 8_21
3 0 8 22 0.0334 fMRI 8_22
3 0 8 23 -0.0056 fMRI 8_23
3 0 8 24 0.61 fMRI 8_24
3 0 8 25 0.1734 fMRI 8_25
3 0 8 26 0.2408 fMRI 8_26
3 0 8 27 0.155 fMRI 8_27
3 0 8 28 0.1563 fMRI 8_28
3 0 8 29 -0.0587 fMRI 8_29
3 0 8 30 0.2581 fMRI 8_30
3 0 8 31 -0.0957 fMRI 8_31
3 0 8 32 0.1694 fMRI 8_32
3 0 8 33 0.3407 fMRI 8_33
3 0 8 34 0.3513 fMRI 8_34
3 0 8 35 0.2192 fMRI 8_35
3 0 8 36 0.1674 fMRI 8_36
3 0 8 37 0.5389 fMRI 8_37
3 0 8 38 0.222 fMRI 8_38
3 0 8 39 0.0792 fMRI 8_39
3 0 8 40 0.1096 fMRI 8_40
3 0 8 41 0.1094 fMRI 8_41
3 0 8 42 0.2844 fMRI 8_42
3 0 8 43 0.3119 fMRI 8_43
3 0 8 44 -0.0866 fMRI 8_44
3 0 8 45 0.138 fMRI 8_45
3 0 8 46 0.2175 fMRI 8_46
3 0 8 47 0.1009 fMRI 8_47
3 0 8 48 0.3906 fMRI 8_48
3 0 8 49 0.3168 fMRI 8_49
3 0 8 50 0.2143 fMRI 8_50
3 0 8 51 0.6065 fMRI 8_51
3 0 8 52 0.0259 fMRI 8_52
3 0 8 53 0.6107 fMRI 8_53
3 0 8 54 0.2218 fMRI 8_54
3 0 8 55 -0.043 fMRI 8_55
3 0 8 56 0.0112 fMRI 8_56
3 0 8 57 0.0055 fMRI 8_57
3 0 8 58 0.6169 fMRI 8_58
3 0 8 59 0.228 fMRI 8_59
3 0 8 60 0.026 fMRI 8_60
3 0 8 61 0.4449 fMRI 8_61
3 0 8 62 0.0953 fMRI 8_62
3 0 8 63 0.0291 fMRI 8_63
3 0 8 64 0.0601 fMRI 8_64
3 0 8 65 0.0423 fMRI 8_65
3 0 8 66 -0.1134 fMRI 8_66
3 0 8 67 0.2194 fMRI 8_67
3 0 8 68 0.2101 fMRI 8_68
3 0 8 69 0.0812 fMRI 8_69
3 0 8 70 0.047 fMRI 8_70
3 0 8 71 0.4297 fMRI 8_71
3 0 8 72 0.4707 fMRI 8_72
3 0 8 73 0.1321 fMRI 8_73
3 0 8 74 0.0658 fMRI 8_74
3 0 8 75 -0.025 fMRI 8_75
3 0 8 76 0.2667 fMRI 8_76
3 0 8 77 0.1144 fMRI 8_77
3 0 8 78 -0.0667 fMRI 8_78
3 0 8 79 0.0899 fMRI 8_79
3 0 8 80 0.1239 fMRI 8_80
3 0 8 81 0.0646 fMRI 8_81
3 0 8 82 0.3315 fMRI 8_82
3 0 8 83 0.0341 fMRI 8_83
3 0 8 84 0.0981 fMRI 8_84
3 0 8 85 0.5691 fMRI 8_85
3 0 8 86 -0.0342 fMRI 8_86
3 0 8 87 0.3115 fMRI 8_87
3 0 9 10 0.1731 fMRI 9_10
3 0 9 11 -0.1093 fMRI 9_11
3 0 9 12 0.0369 fMRI 9_12
3 0 9 13 0.2827 fMRI 9_13
3 0 9 14 0.0271 fMRI 9_14
3 0 9 15 0.012 fMRI 9_15
3 0 9 16 0.1122 fMRI 9_16
3 0 9 17 -0.0182 fMRI 9_17
3 0 9 18 0.6659 fMRI 9_18
3 0 9 19 0.1716 fMRI 9_19
3 0 9 20 0.1066 fMRI 9_20
3 0 9 21 -0.3572 fMRI 9_21
3 0 9 22 0.0252 fMRI 9_22
3 0 9 23 0.0865 fMRI 9_23
3 0 9 24 0.1311 fMRI 9_24
3 0 9 25 0.1875 fMRI 9_25
3 0 9 26 0.0468 fMRI 9_26
3 0 9 27 -0.1666 fMRI 9_27
3 0 9 28 0.0623 fMRI 9_28
3 0 9 29 -0.1038 fMRI 9_29
3 0 9 30 0.0377 fMRI 9_30
3 0 9 31 0.2455 fMRI 9_31
3 0 9 32 0.1988 fMRI 9_32
3 0 9 33 -0.117 fMRI 9_33
3 0 9 34 -0.0671 fMRI 9_34
3 0 9 35 -0.2409 fMRI 9_35
3 0 9 36 0.1518 fMRI 9_36
3 0 9 37 0.05 fMRI 9_37
3 0 9 38 0.3119 fMRI 9_38
3 0 9 39 0.2003 fMRI 9_39
3 0 9 40 0.0505 fMRI 9_40
3 0 9 41 -0.0771 fMRI 9_41
3 0 9 42 -0.04 fMRI 9_42
3 0 9 43 0.2612 fMRI 9_43
3 0 9 44 -0.066 fMRI 9_44
3 0 9 45 0.0759 fMRI 9_45
3 0 9 46 0.1993 fMRI 9_46
3 0 9 47 0.2072 fMRI 9_47
3 0 9 48 -0.0526 fMRI 9_48
3 0 9 49 0.0537 fMRI 9_49
3 0 9 50 0.2499 fMRI 9_50
3 0 9 51 0.2311 fMRI 9_51
3 0 9 52 0.0967 fMRI 9_52
3 0 9 53 0.0497 fMRI 9_53
3 0 9 54 -0.0845 fMRI 9_54
3 0 9 55 -0.1962 fMRI 9_55
3 0 9 56 -0.0943 fMRI 9_56
3 0 9 57 0.154 fMRI 9_57
3 0 9 58 0.2178 fMRI 9_58
3 0 9 59 0.1653 fMRI 9_59
3 0 9 60 0.2162 fMRI 9_60
3 0 9 61 -0.0329 fMRI 9_61
3 0 9 62 0.1057 fMRI 9_62
3 0 9 63 -0.0317 fMRI 9_63
3 0 9 64 -0.0297 fMRI 9_64
3 0 9 65 0.2216 fMRI 9_65
3 0 9 66 0.1433 fMRI 9_66
3 0 9 67 -0.1537 fMRI 9_67
3 0 9 68 -0.0217 fMRI 9_68
3 0 9 69 0.0658 fMRI 9_69
3 0 9 70 0 fMRI 9_70
3 0 9 71 -0.2417 fMRI 9_71
3 0 9 72 -0.1487 fMRI 9_72
3 0 9 73 0.1659 fMRI 9_73
3 0 9 74 0.2574 fMRI 9_74
3 0 9 75 0.0669 fMRI 9_75
3 0 9 76 0.3295 fMRI 9_76
3 0 9 77 0.2425 fMRI 9_77
3 0 9 78 -0.0703 fMRI 9_78
3 0 9 79 -0.1946 fMRI 9_79
3 0 9 80 0.0904 fMRI 9_80
3 0 9 81 0.1796 fMRI 9_81
3 0 9 82 -0.1921 fMRI 9_82
3 0 9 83 0.1228 fMRI 9_83
3 0 9 84 -0.0887 fMRI 9_84
3 0 9 85 0.0077 fMRI 9_85
3 0 9 86 -0.0676 fMRI 9_86
3 0 9 87 0.0462 fMRI 9_87
3 0 10 11 0.068 fMRI 10_11
3 0 10 12 0.164 fMRI 10_12
3 0 10 13 0.0956 fMRI 10_13
3 0 10 14 0.1961 fMRI 10_14
3 0 10 15 0.2728 fMRI 10_15
3 0 10 16 -0.3228 fMRI 10_16
3 0 10 17 -0.0884 fMRI 10_17
3 0 10 18 0.5516 fMRI 10_18
3 0 10 19 0.6056 fMRI 10_19
3 0 10 20 -0.0372 fMRI 10_20
3 0 10 21 0.09 fMRI 10_21
3 0 10 22 0.0977 fMRI 10_22
3 0 10 23 0.2603 fMRI 10_23
3 0 10 24 -0.0847 fMRI 10_24
3 0 10 25 -0.1073 fMRI 10_25
3 0 10 26 0.1441 fMRI 10_26
3 0 10 27 -0.199 fMRI 10_27
3 0 10 28 -0.0856 fMRI 10_28
3 0 10 29 -0.0925 fMRI 10_29
3 0 10 30 0.0972 fMRI 10_30
3 0 10 31 0.1766 fMRI 10_31
3 0 10 32 0.3614 fMRI 10_32
3 0 10 33 -0.2196 fMRI 10_33
3 0 10 34 0.0211 fMRI 10_34
3 0 10 35 0.0557 fMRI 10_35
3 0 10 36 0.0828 fMRI 10_36
3 0 10 37 -0.2013 fMRI 10_37
3 0 10 38 0.0052 fMRI 10_38
3 0 10 39 0.1371 fMRI 10_39
3 0 10 40 0.1895 fMRI 10_40
3 0 10 41 0.1997 fMRI 10_41
3 0 10 42 0.0588 fMRI 10_42
3 0 10 43 0.3103 fMRI 10_43
3 0 10 44 0.494 fMRI 10_44
3 0 10 45 0.0855 fMRI 10_45
3 0 10 46 0.4207 fMRI 10_46
3 0 10 47 0.0831 fMRI 10_47
3 0 10 48 -0.0636 fMRI 10_48
3 0 10 49 0.1488 fMRI 10_49
3 0 10 50 0.1764 fMRI 10_50
3 0 10 51 -0.2281 fMRI 10_51
3 0 10 52 0.0394 fMRI 10_52
3 0 10 53 0.0211 fMRI 10_53
3 0 10 54 -0.0022 fMRI 10_54
3 0 10 55 0.1327 fMRI 10_55
3 0 10 56 0.1427 fMRI 10_56
3 0 10 57 0.2506 fMRI 10_57
3 0 10 58 -0.0558 fMRI 10_58
3 0 10 59 -0.1591 fMRI 10_59
3 0 10 60 0.3032 fMRI 10_60
3 0 10 61 0.0672 fMRI 10_61
3 0 10 62 0.1776 fMRI 10_62
3 0 10 63 -0.2612 fMRI 10_63
3 0 10 64 0.2328 fMRI 10_64
3 0 10 65 -0.0481 fMRI 10_65
3 0 10 66 0.4238 fMRI 10_66
3 0 10 67 0.0374 fMRI 10_67
3 0 10 68 -0.0236 fMRI 10_68
3 0 10 69 0.249 fMRI 10_69
3 0 10 70 -0.0291 fMRI 10_70
3 0 10 71 -0.0556 fMRI 10_71
3 0 10 72 0.0035 fMRI 10_72
3 0 10 73 0.0143 fMRI 10_73
3 0 10 74 0.2425 fMRI 10_74
3 0 10 75 0.5474 fMRI 10_75
3 0 10 76 0.3154 fMRI 10_76
3 0 10 77 0.4043 fMRI 10_77
3 0 10 78 0.4942 fMRI 10_78
3 0 10 79 0.181 fMRI 10_79
3 0 10 80 0.4887 fMRI 10_80
3 0 10 81 0.0821 fMRI 10_81
3 0 10 82 -0.1025 fMRI 10_82
3 0 10 83 0.1287 fMRI 10_83
3 0 10 84 0.2569 fMRI 10_84
3 0 10 85 -0.0766 fMRI 10_85
3 0 10 86 0.0143 fMRI 10_86
3 0 10 87 -0.1285 fMRI 10_87
3 0 11 12 0.0886 fMRI 11_12
3 0 11 13 -0.0404 fMRI 11_13
3 0 11 14 0.0307 fMRI 11_14
3 0 11 15 0.1508 fMRI 11_15
3 0 11 16 0.1148 fMRI 11_16
3 0 11 17 0.1413 fMRI 11_17
3 0 11 18 -0.0688 fMRI 11_18
3 0 11 19 -0.0277 fMRI 11_19
3 0 11 20 0.1077 fMRI 11_20
3 0 11 21 9e-04 fMRI 11_21
3 0 11 22 0.0399 fMRI 11_22
3 0 11 23 0.1597 fMRI 11_23
3 0 11 24 -0.2391 fMRI 11_24
3 0 11 25 0.163 fMRI 11_25
3 0 11 26 0.1257 fMRI 11_26
3 0 11 27 0.124 fMRI 11_27
3 0 11 28 0.126 fMRI 11_28
3 0 11 29 0.1227 fMRI 11_29
3 0 11 30 -0.339 fMRI 11_30
3 0 11 31 -0.0545 fMRI 11_31
3 0 11 32 -0.4291 fMRI 11_32
3 0 11 33 0.093 fMRI 11_33
3 0 11 34 0.1373 fMRI 11_34
3 0 11 35 -0.0451 fMRI 11_35
3 0 11 36 0.0715 fMRI 11_36
3 0 11 37 -0.204 fMRI 11_37
3 0 11 38 -0.3559 fMRI 11_38
3 0 11 39 0.007 fMRI 11_39
3 0 11 40 0.0265 fMRI 11_40
3 0 11 41 0.1307 fMRI 11_41
3 0 11 42 0.1236 fMRI 11_42
3 0 11 43 -0.1491 fMRI 11_43
3 0 11 44 -0.4748 fMRI 11_44
3 0 11 45 -0.3896 fMRI 11_45
3 0 11 46 -0.2452 fMRI 11_46
3 0 11 47 -0.1673 fMRI 11_47
3 0 11 48 0.0436 fMRI 11_48
3 0 11 49 -0.0131 fMRI 11_49
3 0 11 50 -0.325 fMRI 11_50
3 0 11 51 -0.1569 fMRI 11_51
3 0 11 52 0.1265 fMRI 11_52
3 0 11 53 0.2036 fMRI 11_53
3 0 11 54 0.2033 fMRI 11_54
3 0 11 55 -0.0282 fMRI 11_55
3 0 11 56 -0.1265 fMRI 11_56
3 0 11 57 0.026 fMRI 11_57
3 0 11 58 -0.0508 fMRI 11_58
3 0 11 59 0.1517 fMRI 11_59
3 0 11 60 -0.0534 fMRI 11_60
3 0 11 61 0.1227 fMRI 11_61
3 0 11 62 0.0147 fMRI 11_62
3 0 11 63 0.1542 fMRI 11_63
3 0 11 64 -0.2401 fMRI 11_64
3 0 11 65 0.1699 fMRI 11_65
3 0 11 66 -0.2969 fMRI 11_66
3 0 11 67 0.1492 fMRI 11_67
3 0 11 68 0.016 fMRI 11_68
3 0 11 69 0.1192 fMRI 11_69
3 0 11 70 -0.2387 fMRI 11_70
3 0 11 71 0.0095 fMRI 11_71
3 0 11 72 0 fMRI 11_72
3 0 11 73 0.073 fMRI 11_73
3 0 11 74 0.0291 fMRI 11_74
3 0 11 75 0.0469 fMRI 11_75
3 0 11 76 -0.01 fMRI 11_76
3 0 11 77 -0.0879 fMRI 11_77
3 0 11 78 -0.2401 fMRI 11_78
3 0 11 79 -0.18 fMRI 11_79
3 0 11 80 -0.1695 fMRI 11_80
3 0 11 81 -0.0995 fMRI 11_81
3 0 11 82 0.2503 fMRI 11_82
3 0 11 83 -0.1576 fMRI 11_83
3 0 11 84 -0.0077 fMRI 11_84
3 0 11 85 -0.1259 fMRI 11_85
3 0 11 86 0.138 fMRI 11_86
3 0 11 87 -0.0096 fMRI 11_87
3 0 12 13 0.2418 fMRI 12_13
3 0 12 14 0.1601 fMRI 12_14
3 0 12 15 0.2934 fMRI 12_15
3 0 12 16 0.0809 fMRI 12_16
3 0 12 17 0.0544 fMRI 12_17
3 0 12 18 0.0709 fMRI 12_18
3 0 12 19 0.005 fMRI 12_19
3 0 12 20 -0.2827 fMRI 12_20
3 0 12 21 0.0311 fMRI 12_21
3 0 12 22 0.032 fMRI 12_22
3 0 12 23 -0.1498 fMRI 12_23
3 0 12 24 -0.2328 fMRI 12_24
3 0 12 25 -0.038 fMRI 12_25
3 0 12 26 0.0873 fMRI 12_26
3 0 12 27 -0.0574 fMRI 12_27
3 0 12 28 0.5147 fMRI 12_28
3 0 12 29 -0.1244 fMRI 12_29
3 0 12 30 -0.187 fMRI 12_30
3 0 12 31 -0.1288 fMRI 12_31
3 0 12 32 -0.0389 fMRI 12_32
3 0 12 33 -0.3869 fMRI 12_33
3 0 12 34 0.1513 fMRI 12_34
3 0 12 35 -0.2063 fMRI 12_35
3 0 12 36 -0.0462 fMRI 12_36
3 0 12 37 -0.1501 fMRI 12_37
3 0 12 38 -0.002 fMRI 12_38
3 0 12 39 -0.0698 fMRI 12_39
3 0 12 40 -0.1084 fMRI 12_40
3 0 12 41 -0.0434 fMRI 12_41
3 0 12 42 -0.0346 fMRI 12_42
3 0 12 43 0.1418 fMRI 12_43
3 0 12 44 0.0362 fMRI 12_44
3 0 12 45 -0.0438 fMRI 12_45
3 0 12 46 0.0823 fMRI 12_46
3 0 12 47 -0.1302 fMRI 12_47
3 0 12 48 -0.4225 fMRI 12_48
3 0 12 49 -0.0018 fMRI 12_49
3 0 12 50 0.0199 fMRI 12_50
3 0 12 51 -0.2667 fMRI 12_51
3 0 12 52 -0.4322 fMRI 12_52
3 0 12 53 -0.0029 fMRI 12_53
3 0 12 54 -0.2201 fMRI 12_54
3 0 12 55 0.0757 fMRI 12_55
3 0 12 56 0.1108 fMRI 12_56
3 0 12 57 -0.1814 fMRI 12_57
3 0 12 58 -0.0688 fMRI 12_58
3 0 12 59 0.0611 fMRI 12_59
3 0 12 60 0.0441 fMRI 12_60
3 0 12 61 -0.1544 fMRI 12_61
3 0 12 62 0.4608 fMRI 12_62
3 0 12 63 -0.3321 fMRI 12_63
3 0 12 64 -0.1848 fMRI 12_64
3 0 12 65 -0.155 fMRI 12_65
3 0 12 66 -0.1157 fMRI 12_66
3 0 12 67 -0.2791 fMRI 12_67
3 0 12 68 -0.0407 fMRI 12_68
3 0 12 69 -0.1415 fMRI 12_69
3 0 12 70 -0.1031 fMRI 12_70
3 0 12 71 -0.3392 fMRI 12_71
3 0 12 72 -0.1459 fMRI 12_72
3 0 12 73 -0.101 fMRI 12_73
3 0 12 74 -0.1424 fMRI 12_74
3 0 12 75 -0.0502 fMRI 12_75
3 0 12 76 -0.0558 fMRI 12_76
3 0 12 77 0.0634 fMRI 12_77
3 0 12 78 -0.0495 fMRI 12_78
3 0 12 79 -0.2702 fMRI 12_79
3 0 12 80 0.0375 fMRI 12_80
3 0 12 81 -0.15 fMRI 12_81
3 0 12 82 -0.3018 fMRI 12_82
3 0 12 83 0.0341 fMRI 12_83
3 0 12 84 -0.0653 fMRI 12_84
3 0 12 85 -0.1697 fMRI 12_85
3 0 12 86 -0.3068 fMRI 12_86
3 0 12 87 -0.1223 fMRI 12_87
3 0 13 14 0.0386 fMRI 13_14
3 0 13 15 0.3051 fMRI 13_15
3 0 13 16 0.1777 fMRI 13_16
3 0 13 17 -0.0189 fMRI 13_17
3 0 13 18 0.4177 fMRI 13_18
3 0 13 19 0.0723 fMRI 13_19
3 0 13 20 -0.1365 fMRI 13_20
3 0 13 21 -0.058 fMRI 13_21
3 0 13 22 0.2261 fMRI 13_22
3 0 13 23 0.1492 fMRI 13_23
3 0 13 24 0.0827 fMRI 13_24
3 0 13 25 0.2209 fMRI 13_25
3 0 13 26 0.2318 fMRI 13_26
3 0 13 27 0.0612 fMRI 13_27
3 0 13 28 0.197 fMRI 13_28
3 0 13 29 0.0485 fMRI 13_29
3 0 13 30 0.0496 fMRI 13_30
3 0 13 31 0.2903 fMRI 13_31
3 0 13 32 0.1799 fMRI 13_32
3 0 13 33 -0.162 fMRI 13_33
3 0 13 34 0.3374 fMRI 13_34
3 0 13 35 -0.205 fMRI 13_35
3 0 13 36 0.1556 fMRI 13_36
3 0 13 37 0.1474 fMRI 13_37
3 0 13 38 0.076 fMRI 13_38
3 0 13 39 0.3028 fMRI 13_39
3 0 13 40 -0.0742 fMRI 13_40
3 0 13 41 -0.0898 fMRI 13_41
3 0 13 42 -0.2753 fMRI 13_42
3 0 13 43 0.2279 fMRI 13_43
3 0 13 44 -0.0336 fMRI 13_44
3 0 13 45 0.2283 fMRI 13_45
3 0 13 46 0.2374 fMRI 13_46
3 0 13 47 -0.019 fMRI 13_47
3 0 13 48 -0.2934 fMRI 13_48
3 0 13 49 -0.1011 fMRI 13_49
3 0 13 50 0.2153 fMRI 13_50
3 0 13 51 -0.0289 fMRI 13_51
3 0 13 52 -0.0831 fMRI 13_52
3 0 13 53 -0.0177 fMRI 13_53
3 0 13 54 -0.167 fMRI 13_54
3 0 13 55 0.1621 fMRI 13_55
3 0 13 56 0.188 fMRI 13_56
3 0 13 57 0.2099 fMRI 13_57
3 0 13 58 0.3092 fMRI 13_58
3 0 13 59 0.2112 fMRI 13_59
3 0 13 60 0.1435 fMRI 13_60
3 0 13 61 0.1299 fMRI 13_61
3 0 13 62 0.4228 fMRI 13_62
3 0 13 63 -0.0749 fMRI 13_63
3 0 13 64 0.0357 fMRI 13_64
3 0 13 65 0.2833 fMRI 13_65
3 0 13 66 0.0145 fMRI 13_66
3 0 13 67 -0.0259 fMRI 13_67
3 0 13 68 0.2667 fMRI 13_68
3 0 13 69 -0.2416 fMRI 13_69
3 0 13 70 -0.016 fMRI 13_70
3 0 13 71 -0.0158 fMRI 13_71
3 0 13 72 0.0195 fMRI 13_72
3 0 13 73 0.2423 fMRI 13_73
3 0 13 74 -0.0746 fMRI 13_74
3 0 13 75 0.0159 fMRI 13_75
3 0 13 76 -0.0967 fMRI 13_76
3 0 13 77 0.3131 fMRI 13_77
3 0 13 78 0.0028 fMRI 13_78
3 0 13 79 0.0119 fMRI 13_79
3 0 13 80 0.2671 fMRI 13_80
3 0 13 81 -0.0402 fMRI 13_81
3 0 13 82 -0.261 fMRI 13_82
3 0 13 83 -0.1843 fMRI 13_83
3 0 13 84 0.1459 fMRI 13_84
3 0 13 85 0.1178 fMRI 13_85
3 0 13 86 -0.2777 fMRI 13_86
3 0 13 87 -0.0943 fMRI 13_87
3 0 14 15 0.4684 fMRI 14_15
3 0 14 16 0.0894 fMRI 14_16
3 0 14 17 0.3266 fMRI 14_17
3 0 14 18 0.3327 fMRI 14_18
3 0 14 19 0.0484 fMRI 14_19
3 0 14 20 -0.0955 fMRI 14_20
3 0 14 21 0.1521 fMRI 14_21
3 0 14 22 0.0956 fMRI 14_22
3 0 14 23 -0.2175 fMRI 14_23
3 0 14 24 0.198 fMRI 14_24
3 0 14 25 0.009 fMRI 14_25
3 0 14 26 0.0093 fMRI 14_26
3 0 14 27 -0.202 fMRI 14_27
3 0 14 28 0.014 fMRI 14_28
3 0 14 29 -0.1657 fMRI 14_29
3 0 14 30 -0.0017 fMRI 14_30
3 0 14 31 -0.3079 fMRI 14_31
3 0 14 32 -0.1104 fMRI 14_32
3 0 14 33 -0.1662 fMRI 14_33
3 0 14 34 -0.0504 fMRI 14_34
3 0 14 35 -0.0676 fMRI 14_35
3 0 14 36 0.2998 fMRI 14_36
3 0 14 37 -0.0368 fMRI 14_37
3 0 14 38 0.0074 fMRI 14_38
3 0 14 39 -0.2115 fMRI 14_39
3 0 14 40 -0.2551 fMRI 14_40
3 0 14 41 0.233 fMRI 14_41
3 0 14 42 0.2829 fMRI 14_42
3 0 14 43 -0.1046 fMRI 14_43
3 0 14 44 -0.0858 fMRI 14_44
3 0 14 45 0.0914 fMRI 14_45
3 0 14 46 0.1218 fMRI 14_46
3 0 14 47 -0.1346 fMRI 14_47
3 0 14 48 -0.0016 fMRI 14_48
3 0 14 49 0.0558 fMRI 14_49
3 0 14 50 -0.0943 fMRI 14_50
3 0 14 51 0.1367 fMRI 14_51
3 0 14 52 0.0198 fMRI 14_52
3 0 14 53 0.5742 fMRI 14_53
3 0 14 54 0.0074 fMRI 14_54
3 0 14 55 0.0015 fMRI 14_55
3 0 14 56 0.1054 fMRI 14_56
3 0 14 57 -0.3026 fMRI 14_57
3 0 14 58 0.3463 fMRI 14_58
3 0 14 59 0.0546 fMRI 14_59
3 0 14 60 0.0355 fMRI 14_60
3 0 14 61 0.1967 fMRI 14_61
3 0 14 62 -0.0285 fMRI 14_62
3 0 14 63 -0.2095 fMRI 14_63
3 0 14 64 0.1628 fMRI 14_64
3 0 14 65 -0.282 fMRI 14_65
3 0 14 66 -0.1377 fMRI 14_66
3 0 14 67 -0.1363 fMRI 14_67
3 0 14 68 0.0034 fMRI 14_68
3 0 14 69 -0.0249 fMRI 14_69
3 0 14 70 0.4023 fMRI 14_70
3 0 14 71 0.2789 fMRI 14_71
3 0 14 72 0.3371 fMRI 14_72
3 0 14 73 -0.2945 fMRI 14_73
3 0 14 74 -0.0433 fMRI 14_74
3 0 14 75 0.1915 fMRI 14_75
3 0 14 76 0.1333 fMRI 14_76
3 0 14 77 -0.1127 fMRI 14_77
3 0 14 78 -0.0188 fMRI 14_78
3 0 14 79 -0.0283 fMRI 14_79
3 0 14 80 0.1159 fMRI 14_80
3 0 14 81 -0.2029 fMRI 14_81
3 0 14 82 -0.1008 fMRI 14_82
3 0 14 83 0.2568 fMRI 14_83
3 0 14 84 -0.0352 fMRI 14_84
3 0 14 85 0.1848 fMRI 14_85
3 0 14 86 -0.0343 fMRI 14_86
3 0 14 87 0.6668 fMRI 14_87
3 0 15 16 0.0041 fMRI 15_16
3 0 15 17 0.0761 fMRI 15_17
3 0 15 18 0.3592 fMRI 15_18
3 0 15 19 0.2582 fMRI 15_19
3 0 15 20 0.03 fMRI 15_20
3 0 15 21 -0.0099 fMRI 15_21
3 0 15 22 -0.0649 fMRI 15_22
3 0 15 23 -0.1195 fMRI 15_23
3 0 15 24 0.0868 fMRI 15_24
3 0 15 25 -0.0327 fMRI 15_25
3 0 15 26 -0.0068 fMRI 15_26
3 0 15 27 -0.1158 fMRI 15_27
3 0 15 28 0.0047 fMRI 15_28
3 0 15 29 0.0339 fMRI 15_29
3 0 15 30 0.0417 fMRI 15_30
3 0 15 31 -0.0414 fMRI 15_31
3 0 15 32 0.124 fMRI 15_32
3 0 15 33 0.0956 fMRI 15_33
3 0 15 34 0.1705 fMRI 15_34
3 0 15 35 0.1264 fMRI 15_35
3 0 15 36 0.2236 fMRI 15_36
3 0 15 37 -0.0956 fMRI 15_37
3 0 15 38 -0.0419 fMRI 15_38
3 0 15 39 -0.0426 fMRI 15_39
3 0 15 40 -0.0172 fMRI 15_40
3 0 15 41 -0.152 fMRI 15_41
3 0 15 42 0.0768 fMRI 15_42
3 0 15 43 0.0235 fMRI 15_43
3 0 15 44 -0.0147 fMRI 15_44
3 0 15 45 0.0212 fMRI 15_45
3 0 15 46 0.2161 fMRI 15_46
3 0 15 47 -0.1007 fMRI 15_47
3 0 15 48 0.0993 fMRI 15_48
3 0 15 49 0.0715 fMRI 15_49
3 0 15 50 0.0731 fMRI 15_50
3 0 15 51 0.0645 fMRI 15_51
3 0 15 52 -0.014 fMRI 15_52
3 0 15 53 0.2543 fMRI 15_53
3 0 15 54 0.1497 fMRI 15_54
3 0 15 55 -0.1094 fMRI 15_55
3 0 15 56 0.0814 fMRI 15_56
3 0 15 57 -0.0636 fMRI 15_57
3 0 15 58 0.1758 fMRI 15_58
3 0 15 59 -0.052 fMRI 15_59
3 0 15 60 -0.021 fMRI 15_60
3 0 15 61 0.0747 fMRI 15_61
3 0 15 62 0.0224 fMRI 15_62
3 0 15 63 -0.0988 fMRI 15_63
3 0 15 64 0.039 fMRI 15_64
3 0 15 65 -0.0236 fMRI 15_65
3 0 15 66 0.1013 fMRI 15_66
3 0 15 67 0.1335 fMRI 15_67
3 0 15 68 0.0785 fMRI 15_68
3 0 15 69 0.103 fMRI 15_69
3 0 15 70 0.0978 fMRI 15_70
3 0 15 71 0.1217 fMRI 15_71
3 0 15 72 0.0979 fMRI 15_72
3 0 15 73 0.0234 fMRI 15_73
3 0 15 74 0.1911 fMRI 15_74
3 0 15 75 -0.0611 fMRI 15_75
3 0 15 76 0.1341 fMRI 15_76
3 0 15 77 0.0698 fMRI 15_77
3 0 15 78 0.037 fMRI 15_78
3 0 15 79 0.0301 fMRI 15_79
3 0 15 80 0.2194 fMRI 15_80
3 0 15 81 -0.069 fMRI 15_81
3 0 15 82 0.1503 fMRI 15_82
3 0 15 83 0.1246 fMRI 15_83
3 0 15 84 0.1326 fMRI 15_84
3 0 15 85 0.0576 fMRI 15_85
3 0 15 86 0.2389 fMRI 15_86
3 0 15 87 0.2974 fMRI 15_87
3 0 16 17 0.5251 fMRI 16_17
3 0 16 18 0.0657 fMRI 16_18
3 0 16 19 -0.1017 fMRI 16_19
3 0 16 20 0.1582 fMRI 16_20
3 0 16 21 0.0726 fMRI 16_21
3 0 16 22 0.1211 fMRI 16_22
3 0 16 23 0.2105 fMRI 16_23
3 0 16 24 0.3395 fMRI 16_24
3 0 16 25 0.495 fMRI 16_25
3 0 16 26 0.1441 fMRI 16_26
3 0 16 27 0.0803 fMRI 16_27
3 0 16 28 0.3443 fMRI 16_28
3 0 16 29 0.1414 fMRI 16_29
3 0 16 30 -0.0965 fMRI 16_30
3 0 16 31 0.2754 fMRI 16_31
3 0 16 32 -0.0137 fMRI 16_32
3 0 16 33 0.1474 fMRI 16_33
3 0 16 34 0.4213 fMRI 16_34
3 0 16 35 0.0359 fMRI 16_35
3 0 16 36 0.0604 fMRI 16_36
3 0 16 37 0.2863 fMRI 16_37
3 0 16 38 0.0981 fMRI 16_38
3 0 16 39 0.3655 fMRI 16_39
3 0 16 40 0.0376 fMRI 16_40
3 0 16 41 0.1628 fMRI 16_41
3 0 16 42 -0.0131 fMRI 16_42
3 0 16 43 0.2047 fMRI 16_43
3 0 16 44 -0.1449 fMRI 16_44
3 0 16 45 -0.01 fMRI 16_45
3 0 16 46 0.0685 fMRI 16_46
3 0 16 47 -0.0274 fMRI 16_47
3 0 16 48 0.0594 fMRI 16_48
3 0 16 49 0.1114 fMRI 16_49
3 0 16 50 0.1542 fMRI 16_50
3 0 16 51 0.3095 fMRI 16_51
3 0 16 52 -0.0763 fMRI 16_52
3 0 16 53 0.1228 fMRI 16_53
3 0 16 54 0.145 fMRI 16_54
3 0 16 55 0.0477 fMRI 16_55
3 0 16 56 0.0412 fMRI 16_56
3 0 16 57 0.2276 fMRI 16_57
3 0 16 58 0.3853 fMRI 16_58
3 0 16 59 0.5143 fMRI 16_59
3 0 16 60 0.1176 fMRI 16_60
3 0 16 61 0.2428 fMRI 16_61
3 0 16 62 0.3783 fMRI 16_62
3 0 16 63 0.2703 fMRI 16_63
3 0 16 64 -0.2389 fMRI 16_64
3 0 16 65 0.5164 fMRI 16_65
3 0 16 66 -0.1181 fMRI 16_66
3 0 16 67 0.0731 fMRI 16_67
3 0 16 68 0.431 fMRI 16_68
3 0 16 69 -0.1364 fMRI 16_69
3 0 16 70 0.0555 fMRI 16_70
3 0 16 71 0.1381 fMRI 16_71
3 0 16 72 0.0163 fMRI 16_72
3 0 16 73 0.416 fMRI 16_73
3 0 16 74 -0.0137 fMRI 16_74
3 0 16 75 0.0013 fMRI 16_75
3 0 16 76 -0.1271 fMRI 16_76
3 0 16 77 0.216 fMRI 16_77
3 0 16 78 -0.0502 fMRI 16_78
3 0 16 79 0.0165 fMRI 16_79
3 0 16 80 0.036 fMRI 16_80
3 0 16 81 0.0843 fMRI 16_81
3 0 16 82 0.0654 fMRI 16_82
3 0 16 83 0.0231 fMRI 16_83
3 0 16 84 0.1773 fMRI 16_84
3 0 16 85 0.3213 fMRI 16_85
3 0 16 86 -0.0885 fMRI 16_86
3 0 16 87 0.0661 fMRI 16_87
3 0 17 18 0.0288 fMRI 17_18
3 0 17 19 -0.0266 fMRI 17_19
3 0 17 20 -0.0158 fMRI 17_20
3 0 17 21 0.1048 fMRI 17_21
3 0 17 22 0.1249 fMRI 17_22
3 0 17 23 0.0672 fMRI 17_23
3 0 17 24 0.2798 fMRI 17_24
3 0 17 25 0.0059 fMRI 17_25
3 0 17 26 0.1374 fMRI 17_26
3 0 17 27 -0.0867 fMRI 17_27
3 0 17 28 0.0776 fMRI 17_28
3 0 17 29 -0.0531 fMRI 17_29
3 0 17 30 -0.1804 fMRI 17_30
3 0 17 31 -0.0194 fMRI 17_31
3 0 17 32 -0.03 fMRI 17_32
3 0 17 33 0.168 fMRI 17_33
3 0 17 34 0.2317 fMRI 17_34
3 0 17 35 0.1703 fMRI 17_35
3 0 17 36 0.1674 fMRI 17_36
3 0 17 37 0.0555 fMRI 17_37
3 0 17 38 0.1452 fMRI 17_38
3 0 17 39 0.1428 fMRI 17_39
3 0 17 40 -0.0503 fMRI 17_40
3 0 17 41 0.1492 fMRI 17_41
3 0 17 42 0.2937 fMRI 17_42
3 0 17 43 0.1181 fMRI 17_43
3 0 17 44 -0.2526 fMRI 17_44
3 0 17 45 -0.0125 fMRI 17_45
3 0 17 46 0.1012 fMRI 17_46
3 0 17 47 -0.0632 fMRI 17_47
3 0 17 48 0.1466 fMRI 17_48
3 0 17 49 0.0238 fMRI 17_49
3 0 17 50 0.0888 fMRI 17_50
3 0 17 51 0.3733 fMRI 17_51
3 0 17 52 0.1278 fMRI 17_52
3 0 17 53 0.3771 fMRI 17_53
3 0 17 54 0.1203 fMRI 17_54
3 0 17 55 -0.0212 fMRI 17_55
3 0 17 56 0.1898 fMRI 17_56
3 0 17 57 0.0472 fMRI 17_57
3 0 17 58 0.3658 fMRI 17_58
3 0 17 59 0.1749 fMRI 17_59
3 0 17 60 0.1497 fMRI 17_60
3 0 17 61 0.1662 fMRI 17_61
3 0 17 62 0.0402 fMRI 17_62
3 0 17 63 -0.0784 fMRI 17_63
3 0 17 64 -0.4062 fMRI 17_64
3 0 17 65 0.1034 fMRI 17_65
3 0 17 66 -0.1588 fMRI 17_66
3 0 17 67 -0.0678 fMRI 17_67
3 0 17 68 0.3424 fMRI 17_68
3 0 17 69 0.0327 fMRI 17_69
3 0 17 70 0.3254 fMRI 17_70
3 0 17 71 0.1397 fMRI 17_71
3 0 17 72 0.1275 fMRI 17_72
3 0 17 73 0.1687 fMRI 17_73
3 0 17 74 -0.0038 fMRI 17_74
3 0 17 75 -0.0099 fMRI 17_75
3 0 17 76 0.0763 fMRI 17_76
3 0 17 77 0.1359 fMRI 17_77
3 0 17 78 -0.1465 fMRI 17_78
3 0 17 79 0.0385 fMRI 17_79
3 0 17 80 0.1864 fMRI 17_80
3 0 17 81 -0.0197 fMRI 17_81
3 0 17 82 0.0862 fMRI 17_82
3 0 17 83 0.1159 fMRI 17_83
3 0 17 84 0.3426 fMRI 17_84
3 0 17 85 0.3216 fMRI 17_85
3 0 17 86 0.061 fMRI 17_86
3 0 17 87 0.3196 fMRI 17_87
3 0 18 19 0.492 fMRI 18_19
3 0 18 20 0.1145 fMRI 18_20
3 0 18 21 -0.1013 fMRI 18_21
3 0 18 22 0.1164 fMRI 18_22
3 0 18 23 0.1253 fMRI 18_23
3 0 18 24 0.3903 fMRI 18_24
3 0 18 25 0.1251 fMRI 18_25
3 0 18 26 0.0999 fMRI 18_26
3 0 18 27 -0.1381 fMRI 18_27
3 0 18 28 -0.0383 fMRI 18_28
3 0 18 29 -0.0618 fMRI 18_29
3 0 18 30 0.2684 fMRI 18_30
3 0 18 31 0.3026 fMRI 18_31
3 0 18 32 0.3623 fMRI 18_32
3 0 18 33 -0.016 fMRI 18_33
3 0 18 34 0.1155 fMRI 18_34
3 0 18 35 0.0264 fMRI 18_35
3 0 18 36 0.3648 fMRI 18_36
3 0 18 37 0.0865 fMRI 18_37
3 0 18 38 0.2704 fMRI 18_38
3 0 18 39 0.2221 fMRI 18_39
3 0 18 40 0.0801 fMRI 18_40
3 0 18 41 0.0358 fMRI 18_41
3 0 18 42 0.1571 fMRI 18_42
3 0 18 43 0.1689 fMRI 18_43
3 0 18 44 0.1519 fMRI 18_44
3 0 18 45 0.3293 fMRI 18_45
3 0 18 46 0.3665 fMRI 18_46
3 0 18 47 0.1201 fMRI 18_47
3 0 18 48 0.0867 fMRI 18_48
3 0 18 49 0.1546 fMRI 18_49
3 0 18 50 0.2032 fMRI 18_50
3 0 18 51 0.2633 fMRI 18_51
3 0 18 52 0.013 fMRI 18_52
3 0 18 53 0.2587 fMRI 18_53
3 0 18 54 -0.0094 fMRI 18_54
3 0 18 55 -0.0578 fMRI 18_55
3 0 18 56 0.1674 fMRI 18_56
3 0 18 57 0.1947 fMRI 18_57
3 0 18 58 0.4317 fMRI 18_58
3 0 18 59 0.0585 fMRI 18_59
3 0 18 60 0.3366 fMRI 18_60
3 0 18 61 0.1476 fMRI 18_61
3 0 18 62 0.1259 fMRI 18_62
3 0 18 63 -0.1084 fMRI 18_63
3 0 18 64 0.2243 fMRI 18_64
3 0 18 65 0.2205 fMRI 18_65
3 0 18 66 0.2711 fMRI 18_66
3 0 18 67 0.0556 fMRI 18_67
3 0 18 68 0.1223 fMRI 18_68
3 0 18 69 0.1193 fMRI 18_69
3 0 18 70 0.2578 fMRI 18_70
3 0 18 71 0.097 fMRI 18_71
3 0 18 72 0.1965 fMRI 18_72
3 0 18 73 0.1424 fMRI 18_73
3 0 18 74 0.362 fMRI 18_74
3 0 18 75 0.2921 fMRI 18_75
3 0 18 76 0.4918 fMRI 18_76
3 0 18 77 0.2817 fMRI 18_77
3 0 18 78 0.2006 fMRI 18_78
3 0 18 79 0.0717 fMRI 18_79
3 0 18 80 0.3709 fMRI 18_80
3 0 18 81 0.1289 fMRI 18_81
3 0 18 82 -0.1088 fMRI 18_82
3 0 18 83 0.3237 fMRI 18_83
3 0 18 84 0.0282 fMRI 18_84
3 0 18 85 0.3283 fMRI 18_85
3 0 18 86 -0.035 fMRI 18_86
3 0 18 87 0.1946 fMRI 18_87
3 0 19 20 0.0722 fMRI 19_20
3 0 19 21 -0.1326 fMRI 19_21
3 0 19 22 0.1093 fMRI 19_22
3 0 19 23 0.3926 fMRI 19_23
3 0 19 24 0.0397 fMRI 19_24
3 0 19 25 -0.079 fMRI 19_25
3 0 19 26 0.1608 fMRI 19_26
3 0 19 27 0.0527 fMRI 19_27
3 0 19 28 -0.255 fMRI 19_28
3 0 19 29 0.0793 fMRI 19_29
3 0 19 30 0.3558 fMRI 19_30
3 0 19 31 0.2472 fMRI 19_31
3 0 19 32 0.3517 fMRI 19_32
3 0 19 33 0.1024 fMRI 19_33
3 0 19 34 0.0325 fMRI 19_34
3 0 19 35 0.2068 fMRI 19_35
3 0 19 36 0.0867 fMRI 19_36
3 0 19 37 0.0103 fMRI 19_37
3 0 19 38 0.0329 fMRI 19_38
3 0 19 39 0.2233 fMRI 19_39
3 0 19 40 0.34 fMRI 19_40
3 0 19 41 -0.0691 fMRI 19_41
3 0 19 42 0.0591 fMRI 19_42
3 0 19 43 0.1888 fMRI 19_43
3 0 19 44 0.2857 fMRI 19_44
3 0 19 45 0.2137 fMRI 19_45
3 0 19 46 0.445 fMRI 19_46
3 0 19 47 0.192 fMRI 19_47
3 0 19 48 0.0294 fMRI 19_48
3 0 19 49 0.24 fMRI 19_49
3 0 19 50 0.1698 fMRI 19_50
3 0 19 51 -0.035 fMRI 19_51
3 0 19 52 0.0039 fMRI 19_52
3 0 19 53 -0.0423 fMRI 19_53
3 0 19 54 -0.0122 fMRI 19_54
3 0 19 55 -0.1143 fMRI 19_55
3 0 19 56 0.3427 fMRI 19_56
3 0 19 57 0.3528 fMRI 19_57
3 0 19 58 -0.0917 fMRI 19_58
3 0 19 59 -0.1708 fMRI 19_59
3 0 19 60 0.2918 fMRI 19_60
3 0 19 61 0.2237 fMRI 19_61
3 0 19 62 0.0445 fMRI 19_62
3 0 19 63 -0.0581 fMRI 19_63
3 0 19 64 0.3007 fMRI 19_64
3 0 19 65 0.1141 fMRI 19_65
3 0 19 66 0.295 fMRI 19_66
3 0 19 67 0.2757 fMRI 19_67
3 0 19 68 0.0635 fMRI 19_68
3 0 19 69 0.2555 fMRI 19_69
3 0 19 70 0.047 fMRI 19_70
3 0 19 71 0.1395 fMRI 19_71
3 0 19 72 0.1483 fMRI 19_72
3 0 19 73 0.2651 fMRI 19_73
3 0 19 74 0.3589 fMRI 19_74
3 0 19 75 0.2488 fMRI 19_75
3 0 19 76 0.3536 fMRI 19_76
3 0 19 77 0.3027 fMRI 19_77
3 0 19 78 0.1908 fMRI 19_78
3 0 19 79 0.3543 fMRI 19_79
3 0 19 80 0.5285 fMRI 19_80
3 0 19 81 0.244 fMRI 19_81
3 0 19 82 0.0633 fMRI 19_82
3 0 19 83 0.2936 fMRI 19_83
3 0 19 84 0.0793 fMRI 19_84
3 0 19 85 -0.058 fMRI 19_85
3 0 19 86 0.097 fMRI 19_86
3 0 19 87 -0.1082 fMRI 19_87
3 0 20 21 0.1222 fMRI 20_21
3 0 20 22 -0.0484 fMRI 20_22
3 0 20 23 0.2142 fMRI 20_23
3 0 20 24 0.3108 fMRI 20_24
3 0 20 25 0.319 fMRI 20_25
3 0 20 26 0.3114 fMRI 20_26
3 0 20 27 0.4218 fMRI 20_27
3 0 20 28 -0.3207 fMRI 20_28
3 0 20 29 0.4009 fMRI 20_29
3 0 20 30 0.2798 fMRI 20_30
3 0 20 31 0.2781 fMRI 20_31
3 0 20 32 0.1193 fMRI 20_32
3 0 20 33 0.8381 fMRI 20_33
3 0 20 34 -0.0846 fMRI 20_34
3 0 20 35 0.4273 fMRI 20_35
3 0 20 36 0.0998 fMRI 20_36
3 0 20 37 0.4311 fMRI 20_37
3 0 20 38 0.3081 fMRI 20_38
3 0 20 39 0.2451 fMRI 20_39
3 0 20 40 0.7871 fMRI 20_40
3 0 20 41 -0.05 fMRI 20_41
3 0 20 42 0.4803 fMRI 20_42
3 0 20 43 0.1591 fMRI 20_43
3 0 20 44 0.0144 fMRI 20_44
3 0 20 45 -0.0349 fMRI 20_45
3 0 20 46 0.0595 fMRI 20_46
3 0 20 47 0.6529 fMRI 20_47
3 0 20 48 1.0512 fMRI 20_48
3 0 20 49 0.779 fMRI 20_49
3 0 20 50 -0.0486 fMRI 20_50
3 0 20 51 0.3682 fMRI 20_51
3 0 20 52 0.4672 fMRI 20_52
3 0 20 53 0.2212 fMRI 20_53
3 0 20 54 0.8125 fMRI 20_54
3 0 20 55 0.1598 fMRI 20_55
3 0 20 56 -0.1612 fMRI 20_56
3 0 20 57 0.2258 fMRI 20_57
3 0 20 58 0.2603 fMRI 20_58
3 0 20 59 0.1724 fMRI 20_59
3 0 20 60 0.032 fMRI 20_60
3 0 20 61 0.6275 fMRI 20_61
3 0 20 62 -0.3766 fMRI 20_62
3 0 20 63 0.5719 fMRI 20_63
3 0 20 64 0.159 fMRI 20_64
3 0 20 65 0.3948 fMRI 20_65
3 0 20 66 0.1092 fMRI 20_66
3 0 20 67 1.0126 fMRI 20_67
3 0 20 68 0.0084 fMRI 20_68
3 0 20 69 0.6091 fMRI 20_69
3 0 20 70 0.0281 fMRI 20_70
3 0 20 71 0.2915 fMRI 20_71
3 0 20 72 0.0954 fMRI 20_72
3 0 20 73 0.3542 fMRI 20_73
3 0 20 74 0.6224 fMRI 20_74
3 0 20 75 0.0445 fMRI 20_75
3 0 20 76 0.5416 fMRI 20_76
3 0 20 77 0.0702 fMRI 20_77
3 0 20 78 -0.0162 fMRI 20_78
3 0 20 79 0.15 fMRI 20_79
3 0 20 80 0.0224 fMRI 20_80
3 0 20 81 0.6069 fMRI 20_81
3 0 20 82 0.9498 fMRI 20_82
3 0 20 83 0.3274 fMRI 20_83
3 0 20 84 0.028 fMRI 20_84
3 0 20 85 0.3087 fMRI 20_85
3 0 20 86 0.658 fMRI 20_86
3 0 20 87 0.2781 fMRI 20_87
3 0 21 22 0.0256 fMRI 21_22
3 0 21 23 -0.1694 fMRI 21_23
3 0 21 24 0.0658 fMRI 21_24
3 0 21 25 0.0316 fMRI 21_25
3 0 21 26 0.0625 fMRI 21_26
3 0 21 27 0.0638 fMRI 21_27
3 0 21 28 0.1117 fMRI 21_28
3 0 21 29 -0.0864 fMRI 21_29
3 0 21 30 -0.0396 fMRI 21_30
3 0 21 31 -0.1851 fMRI 21_31
3 0 21 32 -0.1649 fMRI 21_32
3 0 21 33 0.011 fMRI 21_33
3 0 21 34 0.1108 fMRI 21_34
3 0 21 35 0.2046 fMRI 21_35
3 0 21 36 0.2247 fMRI 21_36
3 0 21 37 0.261 fMRI 21_37
3 0 21 38 0.0854 fMRI 21_38
3 0 21 39 -0.1495 fMRI 21_39
3 0 21 40 0.1125 fMRI 21_40
3 0 21 41 0.7461 fMRI 21_41
3 0 21 42 0.193 fMRI 21_42
3 0 21 43 -0.0439 fMRI 21_43
3 0 21 44 0.2174 fMRI 21_44
3 0 21 45 -0.0121 fMRI 21_45
3 0 21 46 -0.0148 fMRI 21_46
3 0 21 47 -0.0122 fMRI 21_47
3 0 21 48 0.2318 fMRI 21_48
3 0 21 49 0.2968 fMRI 21_49
3 0 21 50 -0.2572 fMRI 21_50
3 0 21 51 -0.0964 fMRI 21_51
3 0 21 52 0.1711 fMRI 21_52
3 0 21 53 0.2626 fMRI 21_53
3 0 21 54 0.1838 fMRI 21_54
3 0 21 55 1.2816 fMRI 21_55
3 0 21 56 -0.1112 fMRI 21_56
3 0 21 57 -0.1828 fMRI 21_57
3 0 21 58 0.0371 fMRI 21_58
3 0 21 59 0.0679 fMRI 21_59
3 0 21 60 -0.1788 fMRI 21_60
3 0 21 61 0.2325 fMRI 21_61
3 0 21 62 0.067 fMRI 21_62
3 0 21 63 -0.0456 fMRI 21_63
3 0 21 64 0.1874 fMRI 21_64
3 0 21 65 -0.1948 fMRI 21_65
3 0 21 66 -0.2224 fMRI 21_66
3 0 21 67 0.1864 fMRI 21_67
3 0 21 68 -0.1601 fMRI 21_68
3 0 21 69 0.3628 fMRI 21_69
3 0 21 70 0.1711 fMRI 21_70
3 0 21 71 0.2279 fMRI 21_71
3 0 21 72 0.334 fMRI 21_72
3 0 21 73 -0.1997 fMRI 21_73
3 0 21 74 -0.0282 fMRI 21_74
3 0 21 75 0.6646 fMRI 21_75
3 0 21 76 0.0725 fMRI 21_76
3 0 21 77 -0.186 fMRI 21_77
3 0 21 78 0.16 fMRI 21_78
3 0 21 79 0.1503 fMRI 21_79
3 0 21 80 0.0298 fMRI 21_80
3 0 21 81 -0.0794 fMRI 21_81
3 0 21 82 0.2195 fMRI 21_82
3 0 21 83 0.0748 fMRI 21_83
3 0 21 84 -0.0668 fMRI 21_84
3 0 21 85 0.2986 fMRI 21_85
3 0 21 86 0.0161 fMRI 21_86
3 0 21 87 0.2405 fMRI 21_87
3 0 22 23 0.3769 fMRI 22_23
3 0 22 24 0.1788 fMRI 22_24
3 0 22 25 0.1765 fMRI 22_25
3 0 22 26 0.3597 fMRI 22_26
3 0 22 27 -0.002 fMRI 22_27
3 0 22 28 0.1045 fMRI 22_28
3 0 22 29 0.0766 fMRI 22_29
3 0 22 30 0.1134 fMRI 22_30
3 0 22 31 0.2522 fMRI 22_31
3 0 22 32 0.2027 fMRI 22_32
3 0 22 33 -0.0361 fMRI 22_33
3 0 22 34 0.231 fMRI 22_34
3 0 22 35 0.1095 fMRI 22_35
3 0 22 36 0.1219 fMRI 22_36
3 0 22 37 0.1933 fMRI 22_37
3 0 22 38 0.1856 fMRI 22_38
3 0 22 39 0.294 fMRI 22_39
3 0 22 40 0.0497 fMRI 22_40
3 0 22 41 0.3082 fMRI 22_41
3 0 22 42 0.1424 fMRI 22_42
3 0 22 43 0.3003 fMRI 22_43
3 0 22 44 0.1576 fMRI 22_44
3 0 22 45 0.3402 fMRI 22_45
3 0 22 46 0.3601 fMRI 22_46
3 0 22 47 0.087 fMRI 22_47
3 0 22 48 -0.1603 fMRI 22_48
3 0 22 49 0.0447 fMRI 22_49
3 0 22 50 0.1819 fMRI 22_50
3 0 22 51 0.0785 fMRI 22_51
3 0 22 52 -0.1075 fMRI 22_52
3 0 22 53 0.0799 fMRI 22_53
3 0 22 54 -0.1239 fMRI 22_54
3 0 22 55 0.0872 fMRI 22_55
3 0 22 56 0.3807 fMRI 22_56
3 0 22 57 0.3581 fMRI 22_57
3 0 22 58 0.1852 fMRI 22_58
3 0 22 59 0.0613 fMRI 22_59
3 0 22 60 0.4126 fMRI 22_60
3 0 22 61 -0.0079 fMRI 22_61
3 0 22 62 0.2897 fMRI 22_62
3 0 22 63 0.0157 fMRI 22_63
3 0 22 64 0.0295 fMRI 22_64
3 0 22 65 0.2341 fMRI 22_65
3 0 22 66 -0.0348 fMRI 22_66
3 0 22 67 -0.0708 fMRI 22_67
3 0 22 68 0.3007 fMRI 22_68
3 0 22 69 0.0406 fMRI 22_69
3 0 22 70 0.0354 fMRI 22_70
3 0 22 71 0.0604 fMRI 22_71
3 0 22 72 0.1237 fMRI 22_72
3 0 22 73 0.2907 fMRI 22_73
3 0 22 74 -0.0319 fMRI 22_74
3 0 22 75 0.385 fMRI 22_75
3 0 22 76 -0.0413 fMRI 22_76
3 0 22 77 0.352 fMRI 22_77
3 0 22 78 0.1021 fMRI 22_78
3 0 22 79 0.3046 fMRI 22_79
3 0 22 80 0.3631 fMRI 22_80
3 0 22 81 0.0564 fMRI 22_81
3 0 22 82 -0.2151 fMRI 22_82
3 0 22 83 0.1139 fMRI 22_83
3 0 22 84 0.0593 fMRI 22_84
3 0 22 85 0.2554 fMRI 22_85
3 0 22 86 -0.2183 fMRI 22_86
3 0 22 87 -0.1582 fMRI 22_87
3 0 23 24 -0.0077 fMRI 23_24
3 0 23 25 0.2334 fMRI 23_25
3 0 23 26 0.4955 fMRI 23_26
3 0 23 27 0.2422 fMRI 23_27
3 0 23 28 -0.1365 fMRI 23_28
3 0 23 29 0.4108 fMRI 23_29
3 0 23 30 0.3327 fMRI 23_30
3 0 23 31 0.8264 fMRI 23_31
3 0 23 32 0.4076 fMRI 23_32
3 0 23 33 0.1338 fMRI 23_33
3 0 23 34 0.1723 fMRI 23_34
3 0 23 35 0.1813 fMRI 23_35
3 0 23 36 -0.1926 fMRI 23_36
3 0 23 37 0.1098 fMRI 23_37
3 0 23 38 -0.0128 fMRI 23_38
3 0 23 39 0.9798 fMRI 23_39
3 0 23 40 0.3647 fMRI 23_40
3 0 23 41 0.1126 fMRI 23_41
3 0 23 42 -0.1132 fMRI 23_42
3 0 23 43 0.6888 fMRI 23_43
3 0 23 44 0.2394 fMRI 23_44
3 0 23 45 0.1739 fMRI 23_45
3 0 23 46 0.3513 fMRI 23_46
3 0 23 47 0.3931 fMRI 23_47
3 0 23 48 -0.0409 fMRI 23_48
3 0 23 49 0.0836 fMRI 23_49
3 0 23 50 0.3271 fMRI 23_50
3 0 23 51 0.0548 fMRI 23_51
3 0 23 52 0.05 fMRI 23_52
3 0 23 53 -0.2351 fMRI 23_53
3 0 23 54 0.0447 fMRI 23_54
3 0 23 55 -0.0317 fMRI 23_55
3 0 23 56 0.3849 fMRI 23_56
3 0 23 57 1.2923 fMRI 23_57
3 0 23 58 0.0752 fMRI 23_58
3 0 23 59 0.1361 fMRI 23_59
3 0 23 60 0.5608 fMRI 23_60
3 0 23 61 0.218 fMRI 23_61
3 0 23 62 0.2325 fMRI 23_62
3 0 23 63 0.2897 fMRI 23_63
3 0 23 64 0.1263 fMRI 23_64
3 0 23 65 0.7338 fMRI 23_65
3 0 23 66 0.2801 fMRI 23_66
3 0 23 67 0.221 fMRI 23_67
3 0 23 68 0.4825 fMRI 23_68
3 0 23 69 0.0941 fMRI 23_69
3 0 23 70 -0.1549 fMRI 23_70
3 0 23 71 0.1045 fMRI 23_71
3 0 23 72 -0.0482 fMRI 23_72
3 0 23 73 0.8945 fMRI 23_73
3 0 23 74 0.2226 fMRI 23_74
3 0 23 75 0.2976 fMRI 23_75
3 0 23 76 0.0337 fMRI 23_76
3 0 23 77 0.8266 fMRI 23_77
3 0 23 78 0.2223 fMRI 23_78
3 0 23 79 0.4082 fMRI 23_79
3 0 23 80 0.5162 fMRI 23_80
3 0 23 81 0.5345 fMRI 23_81
3 0 23 82 0.0286 fMRI 23_82
3 0 23 83 0.0939 fMRI 23_83
3 0 23 84 0.4476 fMRI 23_84
3 0 23 85 0.1685 fMRI 23_85
3 0 23 86 -8e-04 fMRI 23_86
3 0 23 87 -0.4805 fMRI 23_87
3 0 24 25 0.3883 fMRI 24_25
3 0 24 26 0.0414 fMRI 24_26
3 0 24 27 -0.0083 fMRI 24_27
3 0 24 28 0.0181 fMRI 24_28
3 0 24 29 0.0872 fMRI 24_29
3 0 24 30 0.2138 fMRI 24_30
3 0 24 31 0.1326 fMRI 24_31
3 0 24 32 0.176 fMRI 24_32
3 0 24 33 0.3925 fMRI 24_33
3 0 24 34 0.4707 fMRI 24_34
3 0 24 35 0.2504 fMRI 24_35
3 0 24 36 0.3806 fMRI 24_36
3 0 24 37 0.4336 fMRI 24_37
3 0 24 38 0.3084 fMRI 24_38
3 0 24 39 0.1865 fMRI 24_39
3 0 24 40 0.2395 fMRI 24_40
3 0 24 41 0.0049 fMRI 24_41
3 0 24 42 0.3262 fMRI 24_42
3 0 24 43 0.0632 fMRI 24_43
3 0 24 44 7e-04 fMRI 24_44
3 0 24 45 0.3694 fMRI 24_45
3 0 24 46 0.2423 fMRI 24_46
3 0 24 47 0.13 fMRI 24_47
3 0 24 48 0.5281 fMRI 24_48
3 0 24 49 0.2961 fMRI 24_49
3 0 24 50 0.1872 fMRI 24_50
3 0 24 51 0.8968 fMRI 24_51
3 0 24 52 0.1488 fMRI 24_52
3 0 24 53 0.4066 fMRI 24_53
3 0 24 54 0.2641 fMRI 24_54
3 0 24 55 -0.0937 fMRI 24_55
3 0 24 56 0.0057 fMRI 24_56
3 0 24 57 0.0659 fMRI 24_57
3 0 24 58 0.9691 fMRI 24_58
3 0 24 59 0.2847 fMRI 24_59
3 0 24 60 0.1212 fMRI 24_60
3 0 24 61 0.1309 fMRI 24_61
3 0 24 62 0.0295 fMRI 24_62
3 0 24 63 0.1885 fMRI 24_63
3 0 24 64 0.0228 fMRI 24_64
3 0 24 65 0.2676 fMRI 24_65
3 0 24 66 -0.0663 fMRI 24_66
3 0 24 67 0.225 fMRI 24_67
3 0 24 68 0.3562 fMRI 24_68
3 0 24 69 0.0787 fMRI 24_69
3 0 24 70 0.3871 fMRI 24_70
3 0 24 71 0.3193 fMRI 24_71
3 0 24 72 0.294 fMRI 24_72
3 0 24 73 0.2391 fMRI 24_73
3 0 24 74 0.3822 fMRI 24_74
3 0 24 75 -0.014 fMRI 24_75
3 0 24 76 0.3196 fMRI 24_76
3 0 24 77 0.1015 fMRI 24_77
3 0 24 78 -0.0674 fMRI 24_78
3 0 24 79 0.1495 fMRI 24_79
3 0 24 80 0.1512 fMRI 24_80
3 0 24 81 0.1613 fMRI 24_81
3 0 24 82 0.2321 fMRI 24_82
3 0 24 83 0.2716 fMRI 24_83
3 0 24 84 0.0569 fMRI 24_84
3 0 24 85 0.66 fMRI 24_85
3 0 24 86 0.2013 fMRI 24_86
3 0 24 87 0.435 fMRI 24_87
3 0 25 26 0.0559 fMRI 25_26
3 0 25 27 0.1977 fMRI 25_27
3 0 25 28 0.4196 fMRI 25_28
3 0 25 29 0.5107 fMRI 25_29
3 0 25 30 -0.102 fMRI 25_30
3 0 25 31 0.4284 fMRI 25_31
3 0 25 32 -0.0334 fMRI 25_32
3 0 25 33 0.0425 fMRI 25_33
3 0 25 34 0.4265 fMRI 25_34
3 0 25 35 -0.054 fMRI 25_35
3 0 25 36 0.0889 fMRI 25_36
3 0 25 37 0.2981 fMRI 25_37
3 0 25 38 0.1047 fMRI 25_38
3 0 25 39 0.3819 fMRI 25_39
3 0 25 40 0.1968 fMRI 25_40
3 0 25 41 0.0649 fMRI 25_41
3 0 25 42 -0.0643 fMRI 25_42
3 0 25 43 0.166 fMRI 25_43
3 0 25 44 -0.0366 fMRI 25_44
3 0 25 45 -0.1172 fMRI 25_45
3 0 25 46 -0.0685 fMRI 25_46
3 0 25 47 0.2853 fMRI 25_47
3 0 25 48 0.0881 fMRI 25_48
3 0 25 49 0.1782 fMRI 25_49
3 0 25 50 0.0831 fMRI 25_50
3 0 25 51 0.351 fMRI 25_51
3 0 25 52 0.1646 fMRI 25_52
3 0 25 53 0.0022 fMRI 25_53
3 0 25 54 0.1043 fMRI 25_54
3 0 25 55 0.078 fMRI 25_55
3 0 25 56 -0.1655 fMRI 25_56
3 0 25 57 0.2327 fMRI 25_57
3 0 25 58 0.3613 fMRI 25_58
3 0 25 59 0.8979 fMRI 25_59
3 0 25 60 0.0307 fMRI 25_60
3 0 25 61 0.1731 fMRI 25_61
3 0 25 62 0.2888 fMRI 25_62
3 0 25 63 0.6872 fMRI 25_63
3 0 25 64 -0.1365 fMRI 25_64
3 0 25 65 0.6408 fMRI 25_65
3 0 25 66 -0.2573 fMRI 25_66
3 0 25 67 0.1762 fMRI 25_67
3 0 25 68 0.1619 fMRI 25_68
3 0 25 69 0.0751 fMRI 25_69
3 0 25 70 9e-04 fMRI 25_70
3 0 25 71 -0.039 fMRI 25_71
3 0 25 72 -0.1298 fMRI 25_72
3 0 25 73 0.4785 fMRI 25_73
3 0 25 74 0.1624 fMRI 25_74
3 0 25 75 0.0459 fMRI 25_75
3 0 25 76 -0.0302 fMRI 25_76
3 0 25 77 0.1389 fMRI 25_77
3 0 25 78 -0.1561 fMRI 25_78
3 0 25 79 -0.1689 fMRI 25_79
3 0 25 80 -0.1021 fMRI 25_80
3 0 25 81 0.2686 fMRI 25_81
3 0 25 82 0.0174 fMRI 25_82
3 0 25 83 0.0687 fMRI 25_83
3 0 25 84 -0.0976 fMRI 25_84
3 0 25 85 0.3244 fMRI 25_85
3 0 25 86 0.1122 fMRI 25_86
3 0 25 87 0.0644 fMRI 25_87
3 0 26 27 0.2181 fMRI 26_27
3 0 26 28 -0.1601 fMRI 26_28
3 0 26 29 -0.0745 fMRI 26_29
3 0 26 30 0.4277 fMRI 26_30
3 0 26 31 0.1199 fMRI 26_31
3 0 26 32 0.2768 fMRI 26_32
3 0 26 33 0.2424 fMRI 26_33
3 0 26 34 0.0049 fMRI 26_34
3 0 26 35 0.004 fMRI 26_35
3 0 26 36 0.0118 fMRI 26_36
3 0 26 37 0.2488 fMRI 26_37
3 0 26 38 0.104 fMRI 26_38
3 0 26 39 0.1756 fMRI 26_39
3 0 26 40 0.2767 fMRI 26_40
3 0 26 41 0.1802 fMRI 26_41
3 0 26 42 0.1344 fMRI 26_42
3 0 26 43 0.6636 fMRI 26_43
3 0 26 44 0.024 fMRI 26_44
3 0 26 45 0.2109 fMRI 26_45
3 0 26 46 0.4318 fMRI 26_46
3 0 26 47 0.2746 fMRI 26_47
3 0 26 48 0.1926 fMRI 26_48
3 0 26 49 0.2397 fMRI 26_49
3 0 26 50 0.237 fMRI 26_50
3 0 26 51 0.0385 fMRI 26_51
3 0 26 52 0.1305 fMRI 26_52
3 0 26 53 0.2929 fMRI 26_53
3 0 26 54 0.2501 fMRI 26_54
3 0 26 55 0.1445 fMRI 26_55
3 0 26 56 0.4535 fMRI 26_56
3 0 26 57 0.5133 fMRI 26_57
3 0 26 58 0.2167 fMRI 26_58
3 0 26 59 0.0367 fMRI 26_59
3 0 26 60 0.7705 fMRI 26_60
3 0 26 61 0.5057 fMRI 26_61
3 0 26 62 0.1021 fMRI 26_62
3 0 26 63 -0.1533 fMRI 26_63
3 0 26 64 0.0949 fMRI 26_64
3 0 26 65 0.1702 fMRI 26_65
3 0 26 66 0.1363 fMRI 26_66
3 0 26 67 0.3694 fMRI 26_67
3 0 26 68 0.2322 fMRI 26_68
3 0 26 69 0.0654 fMRI 26_69
3 0 26 70 -0.1231 fMRI 26_70
3 0 26 71 0.4819 fMRI 26_71
3 0 26 72 0.3725 fMRI 26_72
3 0 26 73 0.1955 fMRI 26_73
3 0 26 74 0.0448 fMRI 26_74
3 0 26 75 0.2753 fMRI 26_75
3 0 26 76 0.2281 fMRI 26_76
3 0 26 77 0.6176 fMRI 26_77
3 0 26 78 0.0186 fMRI 26_78
3 0 26 79 0.3532 fMRI 26_79
3 0 26 80 0.464 fMRI 26_80
3 0 26 81 0.2105 fMRI 26_81
3 0 26 82 0.2338 fMRI 26_82
3 0 26 83 0.1346 fMRI 26_83
3 0 26 84 0.3946 fMRI 26_84
3 0 26 85 0.2196 fMRI 26_85
3 0 26 86 0.0192 fMRI 26_86
3 0 26 87 -0.1714 fMRI 26_87
3 0 27 28 -0.1446 fMRI 27_28
3 0 27 29 0.4745 fMRI 27_29
3 0 27 30 0.2501 fMRI 27_30
3 0 27 31 0.1891 fMRI 27_31
3 0 27 32 -0.1606 fMRI 27_32
3 0 27 33 0.5702 fMRI 27_33
3 0 27 34 -0.0232 fMRI 27_34
3 0 27 35 0.0591 fMRI 27_35
3 0 27 36 0.1277 fMRI 27_36
3 0 27 37 0.2956 fMRI 27_37
3 0 27 38 0.0233 fMRI 27_38
3 0 27 39 0.1825 fMRI 27_39
3 0 27 40 0.3249 fMRI 27_40
3 0 27 41 -0.1047 fMRI 27_41
3 0 27 42 0.0834 fMRI 27_42
3 0 27 43 0.0289 fMRI 27_43
3 0 27 44 -0.0625 fMRI 27_44
3 0 27 45 0.0668 fMRI 27_45
3 0 27 46 -0.1773 fMRI 27_46
3 0 27 47 0.4028 fMRI 27_47
3 0 27 48 0.2087 fMRI 27_48
3 0 27 49 0.2396 fMRI 27_49
3 0 27 50 -0.2513 fMRI 27_50
3 0 27 51 0.0539 fMRI 27_51
3 0 27 52 -0.0486 fMRI 27_52
3 0 27 53 -0.0389 fMRI 27_53
3 0 27 54 0.1666 fMRI 27_54
3 0 27 55 0.1837 fMRI 27_55
3 0 27 56 -0.103 fMRI 27_56
3 0 27 57 0.1087 fMRI 27_57
3 0 27 58 -0.0187 fMRI 27_58
3 0 27 59 0.1353 fMRI 27_59
3 0 27 60 -0.1355 fMRI 27_60
3 0 27 61 0.6367 fMRI 27_61
3 0 27 62 -0.3018 fMRI 27_62
3 0 27 63 0.4063 fMRI 27_63
3 0 27 64 0.1715 fMRI 27_64
3 0 27 65 0.2672 fMRI 27_65
3 0 27 66 -0.3107 fMRI 27_66
3 0 27 67 0.3899 fMRI 27_67
3 0 27 68 -0.0087 fMRI 27_68
3 0 27 69 -0.0114 fMRI 27_69
3 0 27 70 -5e-04 fMRI 27_70
3 0 27 71 0.1768 fMRI 27_71
3 0 27 72 0.1071 fMRI 27_72
3 0 27 73 0.2661 fMRI 27_73
3 0 27 74 0.1002 fMRI 27_74
3 0 27 75 -0.1158 fMRI 27_75
3 0 27 76 0.0653 fMRI 27_76
3 0 27 77 -0.0793 fMRI 27_77
3 0 27 78 -0.2269 fMRI 27_78
3 0 27 79 -0.1416 fMRI 27_79
3 0 27 80 -0.2186 fMRI 27_80
3 0 27 81 0.3227 fMRI 27_81
3 0 27 82 0.229 fMRI 27_82
3 0 27 83 -0.0816 fMRI 27_83
3 0 27 84 -0.2818 fMRI 27_84
3 0 27 85 -0.0581 fMRI 27_85
3 0 27 86 -0.0606 fMRI 27_86
3 0 27 87 -0.0774 fMRI 27_87
3 0 28 29 -0.0671 fMRI 28_29
3 0 28 30 -0.3434 fMRI 28_30
3 0 28 31 -0.0385 fMRI 28_31
3 0 28 32 -0.1185 fMRI 28_32
3 0 28 33 -0.4714 fMRI 28_33
3 0 28 34 0.6811 fMRI 28_34
3 0 28 35 -0.4162 fMRI 28_35
3 0 28 36 0.0684 fMRI 28_36
3 0 28 37 0.132 fMRI 28_37
3 0 28 38 -0.0283 fMRI 28_38
3 0 28 39 0.0025 fMRI 28_39
3 0 28 40 -0.2786 fMRI 28_40
3 0 28 41 0.1616 fMRI 28_41
3 0 28 42 -0.1434 fMRI 28_42
3 0 28 43 0.0683 fMRI 28_43
3 0 28 44 -0.0012 fMRI 28_44
3 0 28 45 -0.2323 fMRI 28_45
3 0 28 46 -0.1639 fMRI 28_46
3 0 28 47 -0.3614 fMRI 28_47
3 0 28 48 -0.355 fMRI 28_48
3 0 28 49 -0.1667 fMRI 28_49
3 0 28 50 0.0872 fMRI 28_50
3 0 28 51 -0.0157 fMRI 28_51
3 0 28 52 -0.1886 fMRI 28_52
3 0 28 53 0.0522 fMRI 28_53
3 0 28 54 -0.1983 fMRI 28_54
3 0 28 55 0.0565 fMRI 28_55
3 0 28 56 -0.2748 fMRI 28_56
3 0 28 57 -0.2025 fMRI 28_57
3 0 28 58 0.1595 fMRI 28_58
3 0 28 59 0.5786 fMRI 28_59
3 0 28 60 -0.2592 fMRI 28_60
3 0 28 61 -0.2892 fMRI 28_61
3 0 28 62 0.9172 fMRI 28_62
3 0 28 63 -0.0756 fMRI 28_63
3 0 28 64 -0.2048 fMRI 28_64
3 0 28 65 0.0578 fMRI 28_65
3 0 28 66 -0.2502 fMRI 28_66
3 0 28 67 -0.3796 fMRI 28_67
3 0 28 68 0.0525 fMRI 28_68
3 0 28 69 -0.2606 fMRI 28_69
3 0 28 70 -0.0956 fMRI 28_70
3 0 28 71 -0.3387 fMRI 28_71
3 0 28 72 -0.233 fMRI 28_72
3 0 28 73 -0.0285 fMRI 28_73
3 0 28 74 -0.219 fMRI 28_74
3 0 28 75 -0.0448 fMRI 28_75
3 0 28 76 -0.2744 fMRI 28_76
3 0 28 77 -0.0356 fMRI 28_77
3 0 28 78 -0.0206 fMRI 28_78
3 0 28 79 -0.4581 fMRI 28_79
3 0 28 80 -0.2756 fMRI 28_80
3 0 28 81 -0.366 fMRI 28_81
3 0 28 82 -0.3614 fMRI 28_82
3 0 28 83 -0.2483 fMRI 28_83
3 0 28 84 -0.1338 fMRI 28_84
3 0 28 85 0.0695 fMRI 28_85
3 0 28 86 -0.2483 fMRI 28_86
3 0 28 87 -0.0021 fMRI 28_87
3 0 29 30 0.1359 fMRI 29_30
3 0 29 31 0.7517 fMRI 29_31
3 0 29 32 0.1381 fMRI 29_32
3 0 29 33 0.3429 fMRI 29_33
3 0 29 34 0.1352 fMRI 29_34
3 0 29 35 0.2362 fMRI 29_35
3 0 29 36 0.055 fMRI 29_36
3 0 29 37 0.2288 fMRI 29_37
3 0 29 38 0.2004 fMRI 29_38
3 0 29 39 0.6201 fMRI 29_39
3 0 29 40 0.3856 fMRI 29_40
3 0 29 41 -0.1628 fMRI 29_41
3 0 29 42 0.1526 fMRI 29_42
3 0 29 43 0.0509 fMRI 29_43
3 0 29 44 0.1322 fMRI 29_44
3 0 29 45 -0.1073 fMRI 29_45
3 0 29 46 -0.1241 fMRI 29_46
3 0 29 47 0.7016 fMRI 29_47
3 0 29 48 0.1676 fMRI 29_48
3 0 29 49 0.2915 fMRI 29_49
3 0 29 50 0.0166 fMRI 29_50
3 0 29 51 0.2299 fMRI 29_51
3 0 29 52 0.2202 fMRI 29_52
3 0 29 53 -0.1898 fMRI 29_53
3 0 29 54 0.1881 fMRI 29_54
3 0 29 55 0.0184 fMRI 29_55
3 0 29 56 -0.1005 fMRI 29_56
3 0 29 57 0.3146 fMRI 29_57
3 0 29 58 0.0803 fMRI 29_58
3 0 29 59 0.3243 fMRI 29_59
3 0 29 60 -0.0372 fMRI 29_60
3 0 29 61 0.2588 fMRI 29_61
3 0 29 62 -0.1131 fMRI 29_62
3 0 29 63 1.2499 fMRI 29_63
3 0 29 64 -0.0217 fMRI 29_64
3 0 29 65 0.7929 fMRI 29_65
3 0 29 66 0.0236 fMRI 29_66
3 0 29 67 0.4142 fMRI 29_67
3 0 29 68 0.2256 fMRI 29_68
3 0 29 69 0.2224 fMRI 29_69
3 0 29 70 0.1322 fMRI 29_70
3 0 29 71 -0.0099 fMRI 29_71
3 0 29 72 -0.0944 fMRI 29_72
3 0 29 73 0.7782 fMRI 29_73
3 0 29 74 0.3909 fMRI 29_74
3 0 29 75 -0.1317 fMRI 29_75
3 0 29 76 0.1094 fMRI 29_76
3 0 29 77 0.0526 fMRI 29_77
3 0 29 78 0.051 fMRI 29_78
3 0 29 79 0.0568 fMRI 29_79
3 0 29 80 -0.0397 fMRI 29_80
3 0 29 81 0.6509 fMRI 29_81
3 0 29 82 0.2359 fMRI 29_82
3 0 29 83 0.2532 fMRI 29_83
3 0 29 84 0.053 fMRI 29_84
3 0 29 85 0.1195 fMRI 29_85
3 0 29 86 0.2639 fMRI 29_86
3 0 29 87 -0.0338 fMRI 29_87
3 0 30 31 0.3085 fMRI 30_31
3 0 30 32 0.6804 fMRI 30_32
3 0 30 33 0.3199 fMRI 30_33
3 0 30 34 -0.1034 fMRI 30_34
3 0 30 35 0.2274 fMRI 30_35
3 0 30 36 -0.025 fMRI 30_36
3 0 30 37 0.4932 fMRI 30_37
3 0 30 38 0.307 fMRI 30_38
3 0 30 39 0.2779 fMRI 30_39
3 0 30 40 0.3165 fMRI 30_40
3 0 30 41 0.0418 fMRI 30_41
3 0 30 42 0.1997 fMRI 30_42
3 0 30 43 0.4295 fMRI 30_43
3 0 30 44 0.5698 fMRI 30_44
3 0 30 45 0.398 fMRI 30_45
3 0 30 46 0.5031 fMRI 30_46
3 0 30 47 0.4372 fMRI 30_47
3 0 30 48 0.2341 fMRI 30_48
3 0 30 49 0.3751 fMRI 30_49
3 0 30 50 0.2006 fMRI 30_50
3 0 30 51 0.2325 fMRI 30_51
3 0 30 52 -0.1296 fMRI 30_52
3 0 30 53 0.0849 fMRI 30_53
3 0 30 54 0.1819 fMRI 30_54
3 0 30 55 -0.0576 fMRI 30_55
3 0 30 56 0.2026 fMRI 30_56
3 0 30 57 0.406 fMRI 30_57
3 0 30 58 0.1192 fMRI 30_58
3 0 30 59 -0.1136 fMRI 30_59
3 0 30 60 0.366 fMRI 30_60
3 0 30 61 0.3978 fMRI 30_61
3 0 30 62 -0.0987 fMRI 30_62
3 0 30 63 0.0912 fMRI 30_63
3 0 30 64 0.5432 fMRI 30_64
3 0 30 65 0.2273 fMRI 30_65
3 0 30 66 0.5299 fMRI 30_66
3 0 30 67 0.3046 fMRI 30_67
3 0 30 68 0.2321 fMRI 30_68
3 0 30 69 0.0503 fMRI 30_69
3 0 30 70 0.1094 fMRI 30_70
3 0 30 71 0.5647 fMRI 30_71
3 0 30 72 0.3524 fMRI 30_72
3 0 30 73 0.2661 fMRI 30_73
3 0 30 74 0.1899 fMRI 30_74
3 0 30 75 0.2011 fMRI 30_75
3 0 30 76 0.305 fMRI 30_76
3 0 30 77 0.3946 fMRI 30_77
3 0 30 78 0.4075 fMRI 30_78
3 0 30 79 0.4818 fMRI 30_79
3 0 30 80 0.4579 fMRI 30_80
3 0 30 81 0.4184 fMRI 30_81
3 0 30 82 0.1439 fMRI 30_82
3 0 30 83 0.258 fMRI 30_83
3 0 30 84 0.1719 fMRI 30_84
3 0 30 85 0.3213 fMRI 30_85
3 0 30 86 -0.0565 fMRI 30_86
3 0 30 87 -0.1035 fMRI 30_87
3 0 31 32 0.5726 fMRI 31_32
3 0 31 33 0.1174 fMRI 31_33
3 0 31 34 0.2401 fMRI 31_34
3 0 31 35 0.2502 fMRI 31_35
3 0 31 36 -0.0595 fMRI 31_36
3 0 31 37 0.2084 fMRI 31_37
3 0 31 38 0.2368 fMRI 31_38
3 0 31 39 1.439 fMRI 31_39
3 0 31 40 0.4763 fMRI 31_40
3 0 31 41 -0.0513 fMRI 31_41
3 0 31 42 0.0179 fMRI 31_42
3 0 31 43 0.4959 fMRI 31_43
3 0 31 44 0.372 fMRI 31_44
3 0 31 45 0.0308 fMRI 31_45
3 0 31 46 0.2716 fMRI 31_46
3 0 31 47 0.6581 fMRI 31_47
3 0 31 48 -0.0155 fMRI 31_48
3 0 31 49 0.214 fMRI 31_49
3 0 31 50 0.3856 fMRI 31_50
3 0 31 51 0.1702 fMRI 31_51
3 0 31 52 0.0678 fMRI 31_52
3 0 31 53 -0.3063 fMRI 31_53
3 0 31 54 0.033 fMRI 31_54
3 0 31 55 -0.0078 fMRI 31_55
3 0 31 56 0.2338 fMRI 31_56
3 0 31 57 0.9269 fMRI 31_57
3 0 31 58 0.1661 fMRI 31_58
3 0 31 59 0.2079 fMRI 31_59
3 0 31 60 0.4176 fMRI 31_60
3 0 31 61 0.1408 fMRI 31_61
3 0 31 62 0.2175 fMRI 31_62
3 0 31 63 0.6187 fMRI 31_63
3 0 31 64 -0.0302 fMRI 31_64
3 0 31 65 1.3409 fMRI 31_65
3 0 31 66 0.3675 fMRI 31_66
3 0 31 67 0.2274 fMRI 31_67
3 0 31 68 0.5583 fMRI 31_68
3 0 31 69 0.1671 fMRI 31_69
3 0 31 70 0.047 fMRI 31_70
3 0 31 71 -0.0691 fMRI 31_71
3 0 31 72 -0.1643 fMRI 31_72
3 0 31 73 1.3211 fMRI 31_73
3 0 31 74 0.4344 fMRI 31_74
3 0 31 75 0.1834 fMRI 31_75
3 0 31 76 0.1372 fMRI 31_76
3 0 31 77 0.6277 fMRI 31_77
3 0 31 78 0.32 fMRI 31_78
3 0 31 79 0.2102 fMRI 31_79
3 0 31 80 0.3542 fMRI 31_80
3 0 31 81 0.7762 fMRI 31_81
3 0 31 82 -0.0456 fMRI 31_82
3 0 31 83 0.2292 fMRI 31_83
3 0 31 84 0.3096 fMRI 31_84
3 0 31 85 0.2139 fMRI 31_85
3 0 31 86 0.0181 fMRI 31_86
3 0 31 87 -0.3172 fMRI 31_87
3 0 32 33 0.0637 fMRI 32_33
3 0 32 34 0.0885 fMRI 32_34
3 0 32 35 0.3102 fMRI 32_35
3 0 32 36 -0.1865 fMRI 32_36
3 0 32 37 0.3054 fMRI 32_37
3 0 32 38 0.3204 fMRI 32_38
3 0 32 39 0.5488 fMRI 32_39
3 0 32 40 0.2528 fMRI 32_40
3 0 32 41 0.0052 fMRI 32_41
3 0 32 42 0.1109 fMRI 32_42
3 0 32 43 0.7758 fMRI 32_43
3 0 32 44 0.7896 fMRI 32_44
3 0 32 45 0.2202 fMRI 32_45
3 0 32 46 0.7673 fMRI 32_46
3 0 32 47 0.3638 fMRI 32_47
3 0 32 48 0.106 fMRI 32_48
3 0 32 49 0.2368 fMRI 32_49
3 0 32 50 0.9904 fMRI 32_50
3 0 32 51 0.2202 fMRI 32_51
3 0 32 52 -0.0495 fMRI 32_52
3 0 32 53 -0.0792 fMRI 32_53
3 0 32 54 -0.0082 fMRI 32_54
3 0 32 55 -0.0984 fMRI 32_55
3 0 32 56 0.2855 fMRI 32_56
3 0 32 57 0.5566 fMRI 32_57
3 0 32 58 0.2333 fMRI 32_58
3 0 32 59 -0.1002 fMRI 32_59
3 0 32 60 0.4049 fMRI 32_60
3 0 32 61 0.0464 fMRI 32_61
3 0 32 62 0.1568 fMRI 32_62
3 0 32 63 0.0265 fMRI 32_63
3 0 32 64 0.2759 fMRI 32_64
3 0 32 65 0.3176 fMRI 32_65
3 0 32 66 1.1544 fMRI 32_66
3 0 32 67 0.1534 fMRI 32_67
3 0 32 68 0.377 fMRI 32_68
3 0 32 69 0.0975 fMRI 32_69
3 0 32 70 -0.0398 fMRI 32_70
3 0 32 71 0.138 fMRI 32_71
3 0 32 72 0.0612 fMRI 32_72
3 0 32 73 0.4498 fMRI 32_73
3 0 32 74 0.2136 fMRI 32_74
3 0 32 75 0.163 fMRI 32_75
3 0 32 76 0.1886 fMRI 32_76
3 0 32 77 0.755 fMRI 32_77
3 0 32 78 0.7672 fMRI 32_78
3 0 32 79 0.4721 fMRI 32_79
3 0 32 80 0.6376 fMRI 32_80
3 0 32 81 0.3825 fMRI 32_81
3 0 32 82 0.0206 fMRI 32_82
3 0 32 83 0.1604 fMRI 32_83
3 0 32 84 0.669 fMRI 32_84
3 0 32 85 0.3384 fMRI 32_85
3 0 32 86 0.0161 fMRI 32_86
3 0 32 87 -0.1528 fMRI 32_87
3 0 33 34 -0.0013 fMRI 33_34
3 0 33 35 0.4826 fMRI 33_35
3 0 33 36 0.2234 fMRI 33_36
3 0 33 37 0.3605 fMRI 33_37
3 0 33 38 0.2605 fMRI 33_38
3 0 33 39 0.1252 fMRI 33_39
3 0 33 40 0.4718 fMRI 33_40
3 0 33 41 -0.0883 fMRI 33_41
3 0 33 42 0.4288 fMRI 33_42
3 0 33 43 2e-04 fMRI 33_43
3 0 33 44 -0.092 fMRI 33_44
3 0 33 45 0.1684 fMRI 33_45
3 0 33 46 0.0176 fMRI 33_46
3 0 33 47 0.4286 fMRI 33_47
3 0 33 48 1.035 fMRI 33_48
3 0 33 49 0.5103 fMRI 33_49
3 0 33 50 -0.0496 fMRI 33_50
3 0 33 51 0.5278 fMRI 33_51
3 0 33 52 0.2896 fMRI 33_52
3 0 33 53 0.2228 fMRI 33_53
3 0 33 54 0.7683 fMRI 33_54
3 0 33 55 -0.0474 fMRI 33_55
3 0 33 56 -0.0276 fMRI 33_56
3 0 33 57 0.1553 fMRI 33_57
3 0 33 58 0.1967 fMRI 33_58
3 0 33 59 -0.0558 fMRI 33_59
3 0 33 60 0.0055 fMRI 33_60
3 0 33 61 0.4987 fMRI 33_61
3 0 33 62 -0.5256 fMRI 33_62
3 0 33 63 0.4737 fMRI 33_63
3 0 33 64 0.0038 fMRI 33_64
3 0 33 65 0.2589 fMRI 33_65
3 0 33 66 0.0181 fMRI 33_66
3 0 33 67 0.8596 fMRI 33_67
3 0 33 68 0.2023 fMRI 33_68
3 0 33 69 0.3893 fMRI 33_69
3 0 33 70 0.2163 fMRI 33_70
3 0 33 71 0.3885 fMRI 33_71
3 0 33 72 0.2549 fMRI 33_72
3 0 33 73 0.3116 fMRI 33_73
3 0 33 74 0.3816 fMRI 33_74
3 0 33 75 -0.1284 fMRI 33_75
3 0 33 76 0.2994 fMRI 33_76
3 0 33 77 -0.0201 fMRI 33_77
3 0 33 78 -0.1144 fMRI 33_78
3 0 33 79 0.2433 fMRI 33_79
3 0 33 80 0.0178 fMRI 33_80
3 0 33 81 0.3738 fMRI 33_81
3 0 33 82 0.92 fMRI 33_82
3 0 33 83 0.188 fMRI 33_83
3 0 33 84 0.0449 fMRI 33_84
3 0 33 85 0.2081 fMRI 33_85
3 0 33 86 0.486 fMRI 33_86
3 0 33 87 0.2569 fMRI 33_87
3 0 34 35 0.0255 fMRI 34_35
3 0 34 36 0.1126 fMRI 34_36
3 0 34 37 0.2752 fMRI 34_37
3 0 34 38 0.014 fMRI 34_38
3 0 34 39 0.2486 fMRI 34_39
3 0 34 40 0.0373 fMRI 34_40
3 0 34 41 0.0225 fMRI 34_41
3 0 34 42 0.0675 fMRI 34_42
3 0 34 43 0.1813 fMRI 34_43
3 0 34 44 -6e-04 fMRI 34_44
3 0 34 45 -0.0115 fMRI 34_45
3 0 34 46 0.1202 fMRI 34_46
3 0 34 47 -0.1282 fMRI 34_47
3 0 34 48 0.004 fMRI 34_48
3 0 34 49 0.0468 fMRI 34_49
3 0 34 50 0.2233 fMRI 34_50
3 0 34 51 0.2561 fMRI 34_51
3 0 34 52 -0.0755 fMRI 34_52
3 0 34 53 0.0917 fMRI 34_53
3 0 34 54 0.0446 fMRI 34_54
3 0 34 55 0.0382 fMRI 34_55
3 0 34 56 0.0038 fMRI 34_56
3 0 34 57 0.2132 fMRI 34_57
3 0 34 58 0.4979 fMRI 34_58
3 0 34 59 0.3595 fMRI 34_59
3 0 34 60 0.007 fMRI 34_60
3 0 34 61 -0.0846 fMRI 34_61
3 0 34 62 0.7249 fMRI 34_62
3 0 34 63 0.0769 fMRI 34_63
3 0 34 64 -0.2288 fMRI 34_64
3 0 34 65 0.3568 fMRI 34_65
3 0 34 66 -0.1169 fMRI 34_66
3 0 34 67 0.0287 fMRI 34_67
3 0 34 68 0.5857 fMRI 34_68
3 0 34 69 -0.0764 fMRI 34_69
3 0 34 70 0.002 fMRI 34_70
3 0 34 71 0.0197 fMRI 34_71
3 0 34 72 -0.0052 fMRI 34_72
3 0 34 73 0.3437 fMRI 34_73
3 0 34 74 0.0274 fMRI 34_74
3 0 34 75 0.0027 fMRI 34_75
3 0 34 76 -0.1075 fMRI 34_76
3 0 34 77 0.2545 fMRI 34_77
3 0 34 78 -0.0183 fMRI 34_78
3 0 34 79 -0.0199 fMRI 34_79
3 0 34 80 0.1377 fMRI 34_80
3 0 34 81 -0.039 fMRI 34_81
3 0 34 82 -0.024 fMRI 34_82
3 0 34 83 -0.1813 fMRI 34_83
3 0 34 84 0.1449 fMRI 34_84
3 0 34 85 0.3007 fMRI 34_85
3 0 34 86 -0.0062 fMRI 34_86
3 0 34 87 -0.0311 fMRI 34_87
3 0 35 36 -0.031 fMRI 35_36
3 0 35 37 0.2222 fMRI 35_37
3 0 35 38 0.2133 fMRI 35_38
3 0 35 39 0.2821 fMRI 35_39
3 0 35 40 0.6045 fMRI 35_40
3 0 35 41 0.1114 fMRI 35_41
3 0 35 42 0.5211 fMRI 35_42
3 0 35 43 0.1699 fMRI 35_43
3 0 35 44 0.2272 fMRI 35_44
3 0 35 45 0.1135 fMRI 35_45
3 0 35 46 0.2958 fMRI 35_46
3 0 35 47 0.4465 fMRI 35_47
3 0 35 48 0.545 fMRI 35_48
3 0 35 49 0.5556 fMRI 35_49
3 0 35 50 0.1011 fMRI 35_50
3 0 35 51 0.2912 fMRI 35_51
3 0 35 52 0.0692 fMRI 35_52
3 0 35 53 0.0395 fMRI 35_53
3 0 35 54 0.2683 fMRI 35_54
3 0 35 55 0.1764 fMRI 35_55
3 0 35 56 0.2563 fMRI 35_56
3 0 35 57 0.2521 fMRI 35_57
3 0 35 58 0.0977 fMRI 35_58
3 0 35 59 -0.3167 fMRI 35_59
3 0 35 60 0.0828 fMRI 35_60
3 0 35 61 0.1509 fMRI 35_61
3 0 35 62 -0.2804 fMRI 35_62
3 0 35 63 0.2872 fMRI 35_63
3 0 35 64 0.0323 fMRI 35_64
3 0 35 65 0.1559 fMRI 35_65
3 0 35 66 0.2008 fMRI 35_66
3 0 35 67 0.4126 fMRI 35_67
3 0 35 68 0.2834 fMRI 35_68
3 0 35 69 0.7356 fMRI 35_69
3 0 35 70 0.0902 fMRI 35_70
3 0 35 71 0.19 fMRI 35_71
3 0 35 72 0.0965 fMRI 35_72
3 0 35 73 0.3342 fMRI 35_73
3 0 35 74 0.4671 fMRI 35_74
3 0 35 75 0.1689 fMRI 35_75
3 0 35 76 0.2836 fMRI 35_76
3 0 35 77 0.1401 fMRI 35_77
3 0 35 78 0.1935 fMRI 35_78
3 0 35 79 0.5321 fMRI 35_79
3 0 35 80 0.3991 fMRI 35_80
3 0 35 81 0.5169 fMRI 35_81
3 0 35 82 0.5461 fMRI 35_82
3 0 35 83 0.3176 fMRI 35_83
3 0 35 84 0.2652 fMRI 35_84
3 0 35 85 0.3458 fMRI 35_85
3 0 35 86 0.2974 fMRI 35_86
3 0 35 87 0.1403 fMRI 35_87
3 0 36 37 0.2551 fMRI 36_37
3 0 36 38 0.3055 fMRI 36_38
3 0 36 39 -0.0506 fMRI 36_39
3 0 36 40 0.1707 fMRI 36_40
3 0 36 41 0.3536 fMRI 36_41
3 0 36 42 0.4761 fMRI 36_42
3 0 36 43 -0.1705 fMRI 36_43
3 0 36 44 -0.009 fMRI 36_44
3 0 36 45 0.2028 fMRI 36_45
3 0 36 46 0.0995 fMRI 36_46
3 0 36 47 0.1165 fMRI 36_47
3 0 36 48 0.3685 fMRI 36_48
3 0 36 49 0.2948 fMRI 36_49
3 0 36 50 -0.203 fMRI 36_50
3 0 36 51 0.3256 fMRI 36_51
3 0 36 52 0.4251 fMRI 36_52
3 0 36 53 0.6648 fMRI 36_53
3 0 36 54 0.2028 fMRI 36_54
3 0 36 55 0.1891 fMRI 36_55
3 0 36 56 -0.1966 fMRI 36_56
3 0 36 57 -0.2626 fMRI 36_57
3 0 36 58 0.3675 fMRI 36_58
3 0 36 59 0.1722 fMRI 36_59
3 0 36 60 -0.0729 fMRI 36_60
3 0 36 61 0.1521 fMRI 36_61
3 0 36 62 -0.0072 fMRI 36_62
3 0 36 63 0.0422 fMRI 36_63
3 0 36 64 0.065 fMRI 36_64
3 0 36 65 0.0435 fMRI 36_65
3 0 36 66 -0.2831 fMRI 36_66
3 0 36 67 0.0766 fMRI 36_67
3 0 36 68 0.0211 fMRI 36_68
3 0 36 69 0.1951 fMRI 36_69
3 0 36 70 0.5589 fMRI 36_70
3 0 36 71 0.1697 fMRI 36_71
3 0 36 72 0.5098 fMRI 36_72
3 0 36 73 -0.0724 fMRI 36_73
3 0 36 74 0.4335 fMRI 36_74
3 0 36 75 0.2182 fMRI 36_75
3 0 36 76 0.404 fMRI 36_76
3 0 36 77 -0.2442 fMRI 36_77
3 0 36 78 -0.1214 fMRI 36_78
3 0 36 79 -0.1341 fMRI 36_79
3 0 36 80 -0.114 fMRI 36_80
3 0 36 81 -0.1023 fMRI 36_81
3 0 36 82 0.1398 fMRI 36_82
3 0 36 83 0.2681 fMRI 36_83
3 0 36 84 -0.3231 fMRI 36_84
3 0 36 85 0.2118 fMRI 36_85
3 0 36 86 0.2211 fMRI 36_86
3 0 36 87 0.5246 fMRI 36_87
3 0 37 38 0.6968 fMRI 37_38
3 0 37 39 0.278 fMRI 37_39
3 0 37 40 0.3055 fMRI 37_40
3 0 37 41 0.2542 fMRI 37_41
3 0 37 42 0.3205 fMRI 37_42
3 0 37 43 0.261 fMRI 37_43
3 0 37 44 0.2585 fMRI 37_44
3 0 37 45 0.1556 fMRI 37_45
3 0 37 46 0.2248 fMRI 37_46
3 0 37 47 0.3675 fMRI 37_47
3 0 37 48 0.4527 fMRI 37_48
3 0 37 49 0.496 fMRI 37_49
3 0 37 50 0.2424 fMRI 37_50
3 0 37 51 0.4396 fMRI 37_51
3 0 37 52 0.1937 fMRI 37_52
3 0 37 53 0.2052 fMRI 37_53
3 0 37 54 0.2342 fMRI 37_54
3 0 37 55 0.2258 fMRI 37_55
3 0 37 56 -0.1488 fMRI 37_56
3 0 37 57 0.1332 fMRI 37_57
3 0 37 58 0.4505 fMRI 37_58
3 0 37 59 0.352 fMRI 37_59
3 0 37 60 -0.036 fMRI 37_60
3 0 37 61 0.3839 fMRI 37_61
3 0 37 62 0.1667 fMRI 37_62
3 0 37 63 0.2883 fMRI 37_63
3 0 37 64 0.2414 fMRI 37_64
3 0 37 65 0.3163 fMRI 37_65
3 0 37 66 0.1671 fMRI 37_66
3 0 37 67 0.3505 fMRI 37_67
3 0 37 68 0.2473 fMRI 37_68
3 0 37 69 0.2478 fMRI 37_69
3 0 37 70 0.0704 fMRI 37_70
3 0 37 71 0.4723 fMRI 37_71
3 0 37 72 0.4315 fMRI 37_72
3 0 37 73 0.3044 fMRI 37_73
3 0 37 74 0.1794 fMRI 37_74
3 0 37 75 0.1865 fMRI 37_75
3 0 37 76 0.2133 fMRI 37_76
3 0 37 77 0.0532 fMRI 37_77
3 0 37 78 0.1721 fMRI 37_78
3 0 37 79 0.2199 fMRI 37_79
3 0 37 80 0.0263 fMRI 37_80
3 0 37 81 0.2299 fMRI 37_81
3 0 37 82 0.3302 fMRI 37_82
3 0 37 83 0.1013 fMRI 37_83
3 0 37 84 0.061 fMRI 37_84
3 0 37 85 0.5112 fMRI 37_85
3 0 37 86 0.1396 fMRI 37_86
3 0 37 87 0.1314 fMRI 37_87
3 0 38 39 0.2503 fMRI 38_39
3 0 38 40 0.2429 fMRI 38_40
3 0 38 41 0.1247 fMRI 38_41
3 0 38 42 0.4233 fMRI 38_42
3 0 38 43 0.1578 fMRI 38_43
3 0 38 44 0.2707 fMRI 38_44
3 0 38 45 0.3827 fMRI 38_45
3 0 38 46 0.1725 fMRI 38_46
3 0 38 47 0.48 fMRI 38_47
3 0 38 48 0.3865 fMRI 38_48
3 0 38 49 0.5069 fMRI 38_49
3 0 38 50 0.1399 fMRI 38_50
3 0 38 51 0.3252 fMRI 38_51
3 0 38 52 0.2453 fMRI 38_52
3 0 38 53 0.1052 fMRI 38_53
3 0 38 54 0.1978 fMRI 38_54
3 0 38 55 0.1549 fMRI 38_55
3 0 38 56 0.0327 fMRI 38_56
3 0 38 57 0.1142 fMRI 38_57
3 0 38 58 0.3622 fMRI 38_58
3 0 38 59 0.1058 fMRI 38_59
3 0 38 60 0.2001 fMRI 38_60
3 0 38 61 0.0721 fMRI 38_61
3 0 38 62 0.0342 fMRI 38_62
3 0 38 63 0.1844 fMRI 38_63
3 0 38 64 -0.0145 fMRI 38_64
3 0 38 65 0.2005 fMRI 38_65
3 0 38 66 0.2806 fMRI 38_66
3 0 38 67 0.1249 fMRI 38_67
3 0 38 68 0.2175 fMRI 38_68
3 0 38 69 0.3007 fMRI 38_69
3 0 38 70 0.3145 fMRI 38_70
3 0 38 71 0.1761 fMRI 38_71
3 0 38 72 0.283 fMRI 38_72
3 0 38 73 0.2522 fMRI 38_73
3 0 38 74 0.2922 fMRI 38_74
3 0 38 75 0.1826 fMRI 38_75
3 0 38 76 0.4078 fMRI 38_76
3 0 38 77 0.0966 fMRI 38_77
3 0 38 78 0.1343 fMRI 38_78
3 0 38 79 0.3065 fMRI 38_79
3 0 38 80 0.1655 fMRI 38_80
3 0 38 81 0.4169 fMRI 38_81
3 0 38 82 0.216 fMRI 38_82
3 0 38 83 0.4738 fMRI 38_83
3 0 38 84 0.0542 fMRI 38_84
3 0 38 85 0.3335 fMRI 38_85
3 0 38 86 0.1837 fMRI 38_86
3 0 38 87 0.0938 fMRI 38_87
3 0 39 40 0.4366 fMRI 39_40
3 0 39 41 0.0529 fMRI 39_41
3 0 39 42 0.0253 fMRI 39_42
3 0 39 43 0.5758 fMRI 39_43
3 0 39 44 0.3364 fMRI 39_44
3 0 39 45 0.1145 fMRI 39_45
3 0 39 46 0.3524 fMRI 39_46
3 0 39 47 0.5217 fMRI 39_47
3 0 39 48 -4e-04 fMRI 39_48
3 0 39 49 0.1858 fMRI 39_49
3 0 39 50 0.3846 fMRI 39_50
3 0 39 51 0.2427 fMRI 39_51
3 0 39 52 0.0643 fMRI 39_52
3 0 39 53 -0.2303 fMRI 39_53
3 0 39 54 0.034 fMRI 39_54
3 0 39 55 -0.0112 fMRI 39_55
3 0 39 56 0.2899 fMRI 39_56
3 0 39 57 0.9172 fMRI 39_57
3 0 39 58 0.2594 fMRI 39_58
3 0 39 59 0.2355 fMRI 39_59
3 0 39 60 0.3976 fMRI 39_60
3 0 39 61 0.1605 fMRI 39_61
3 0 39 62 0.2792 fMRI 39_62
3 0 39 63 0.5258 fMRI 39_63
3 0 39 64 0.0045 fMRI 39_64
3 0 39 65 1.1964 fMRI 39_65
3 0 39 66 0.3375 fMRI 39_66
3 0 39 67 0.1694 fMRI 39_67
3 0 39 68 0.6253 fMRI 39_68
3 0 39 69 0.1187 fMRI 39_69
3 0 39 70 -0.0162 fMRI 39_70
3 0 39 71 -0.018 fMRI 39_71
3 0 39 72 -0.1037 fMRI 39_72
3 0 39 73 1.5145 fMRI 39_73
3 0 39 74 0.3744 fMRI 39_74
3 0 39 75 0.1855 fMRI 39_75
3 0 39 76 0.1015 fMRI 39_76
3 0 39 77 0.6553 fMRI 39_77
3 0 39 78 0.3343 fMRI 39_78
3 0 39 79 0.2965 fMRI 39_79
3 0 39 80 0.3951 fMRI 39_80
3 0 39 81 0.6701 fMRI 39_81
3 0 39 82 2e-04 fMRI 39_82
3 0 39 83 0.1706 fMRI 39_83
3 0 39 84 0.4304 fMRI 39_84
3 0 39 85 0.2761 fMRI 39_85
3 0 39 86 -0.0092 fMRI 39_86
3 0 39 87 -0.264 fMRI 39_87
3 0 40 41 0.0106 fMRI 40_41
3 0 40 42 0.4839 fMRI 40_42
3 0 40 43 0.3797 fMRI 40_43
3 0 40 44 0.2393 fMRI 40_44
3 0 40 45 -0.0355 fMRI 40_45
3 0 40 46 0.3017 fMRI 40_46
3 0 40 47 0.7653 fMRI 40_47
3 0 40 48 0.6015 fMRI 40_48
3 0 40 49 0.9425 fMRI 40_49
3 0 40 50 0.0498 fMRI 40_50
3 0 40 51 0.263 fMRI 40_51
3 0 40 52 0.3556 fMRI 40_52
3 0 40 53 0.0847 fMRI 40_53
3 0 40 54 0.4825 fMRI 40_54
3 0 40 55 0.1859 fMRI 40_55
3 0 40 56 0.0346 fMRI 40_56
3 0 40 57 0.4021 fMRI 40_57
3 0 40 58 0.1129 fMRI 40_58
3 0 40 59 -0.0387 fMRI 40_59
3 0 40 60 0.1759 fMRI 40_60
3 0 40 61 0.3404 fMRI 40_61
3 0 40 62 -0.113 fMRI 40_62
3 0 40 63 0.3938 fMRI 40_63
3 0 40 64 0.0629 fMRI 40_64
3 0 40 65 0.3966 fMRI 40_65
3 0 40 66 0.1335 fMRI 40_66
3 0 40 67 0.6194 fMRI 40_67
3 0 40 68 0.1679 fMRI 40_68
3 0 40 69 0.7009 fMRI 40_69
3 0 40 70 0.0342 fMRI 40_70
3 0 40 71 0.0517 fMRI 40_71
3 0 40 72 0.0095 fMRI 40_72
3 0 40 73 0.5164 fMRI 40_73
3 0 40 74 0.9719 fMRI 40_74
3 0 40 75 0.1973 fMRI 40_75
3 0 40 76 0.626 fMRI 40_76
3 0 40 77 0.302 fMRI 40_77
3 0 40 78 0.0599 fMRI 40_78
3 0 40 79 0.1901 fMRI 40_79
3 0 40 80 0.3239 fMRI 40_80
3 0 40 81 0.7373 fMRI 40_81
3 0 40 82 0.5548 fMRI 40_82
3 0 40 83 0.3637 fMRI 40_83
3 0 40 84 0.1005 fMRI 40_84
3 0 40 85 0.1684 fMRI 40_85
3 0 40 86 0.4693 fMRI 40_86
3 0 40 87 -0.0244 fMRI 40_87
3 0 41 42 0.2256 fMRI 41_42
3 0 41 43 0.1858 fMRI 41_43
3 0 41 44 0.3633 fMRI 41_44
3 0 41 45 0.0372 fMRI 41_45
3 0 41 46 0.2078 fMRI 41_46
3 0 41 47 -0.0538 fMRI 41_47
3 0 41 48 0.1186 fMRI 41_48
3 0 41 49 0.1836 fMRI 41_49
3 0 41 50 -0.0531 fMRI 41_50
3 0 41 51 0.0159 fMRI 41_51
3 0 41 52 0.1569 fMRI 41_52
3 0 41 53 0.3358 fMRI 41_53
3 0 41 54 0.1159 fMRI 41_54
3 0 41 55 0.6602 fMRI 41_55
3 0 41 56 -0.0651 fMRI 41_56
3 0 41 57 0.0274 fMRI 41_57
3 0 41 58 0.0766 fMRI 41_58
3 0 41 59 0.101 fMRI 41_59
3 0 41 60 0.0599 fMRI 41_60
3 0 41 61 0.0752 fMRI 41_61
3 0 41 62 0.2707 fMRI 41_62
3 0 41 63 -0.0779 fMRI 41_63
3 0 41 64 0.2388 fMRI 41_64
3 0 41 65 -0.0321 fMRI 41_65
3 0 41 66 -0.0117 fMRI 41_66
3 0 41 67 -0.0561 fMRI 41_67
3 0 41 68 0.0412 fMRI 41_68
3 0 41 69 0.2503 fMRI 41_69
3 0 41 70 0.2025 fMRI 41_70
3 0 41 71 0.2056 fMRI 41_71
3 0 41 72 0.3717 fMRI 41_72
3 0 41 73 -0.0732 fMRI 41_73
3 0 41 74 -0.0469 fMRI 41_74
3 0 41 75 1.0924 fMRI 41_75
3 0 41 76 -0.0072 fMRI 41_76
3 0 41 77 0.0726 fMRI 41_77
3 0 41 78 0.3716 fMRI 41_78
3 0 41 79 0.1927 fMRI 41_79
3 0 41 80 0.1411 fMRI 41_80
3 0 41 81 -0.1215 fMRI 41_81
3 0 41 82 0.035 fMRI 41_82
3 0 41 83 0.0495 fMRI 41_83
3 0 41 84 0.017 fMRI 41_84
3 0 41 85 0.2918 fMRI 41_85
3 0 41 86 -0.1 fMRI 41_86
3 0 41 87 0.1522 fMRI 41_87
3 0 42 43 0.0622 fMRI 42_43
3 0 42 44 0.1094 fMRI 42_44
3 0 42 45 -0.0071 fMRI 42_45
3 0 42 46 0.1854 fMRI 42_46
3 0 42 47 0.4585 fMRI 42_47
3 0 42 48 0.7315 fMRI 42_48
3 0 42 49 0.8664 fMRI 42_49
3 0 42 50 -0.0748 fMRI 42_50
3 0 42 51 0.3646 fMRI 42_51
3 0 42 52 0.3205 fMRI 42_52
3 0 42 53 0.5803 fMRI 42_53
3 0 42 54 0.4582 fMRI 42_54
3 0 42 55 0.1275 fMRI 42_55
3 0 42 56 -0.0359 fMRI 42_56
3 0 42 57 -0.1422 fMRI 42_57
3 0 42 58 0.3263 fMRI 42_58
3 0 42 59 -0.1196 fMRI 42_59
3 0 42 60 0.0549 fMRI 42_60
3 0 42 61 0.2281 fMRI 42_61
3 0 42 62 -0.2534 fMRI 42_62
3 0 42 63 0.1356 fMRI 42_63
3 0 42 64 -0.0253 fMRI 42_64
3 0 42 65 0.045 fMRI 42_65
3 0 42 66 0.0445 fMRI 42_66
3 0 42 67 0.3465 fMRI 42_67
3 0 42 68 0.1047 fMRI 42_68
3 0 42 69 0.5601 fMRI 42_69
3 0 42 70 0.3853 fMRI 42_70
3 0 42 71 0.2534 fMRI 42_71
3 0 42 72 0.3725 fMRI 42_72
3 0 42 73 0.0287 fMRI 42_73
3 0 42 74 0.506 fMRI 42_74
3 0 42 75 0.1595 fMRI 42_75
3 0 42 76 0.6611 fMRI 42_76
3 0 42 77 -0.0782 fMRI 42_77
3 0 42 78 0.0774 fMRI 42_78
3 0 42 79 0.1284 fMRI 42_79
3 0 42 80 0.0572 fMRI 42_80
3 0 42 81 0.3205 fMRI 42_81
3 0 42 82 0.5581 fMRI 42_82
3 0 42 83 0.4776 fMRI 42_83
3 0 42 84 0.0198 fMRI 42_84
3 0 42 85 0.3815 fMRI 42_85
3 0 42 86 0.3356 fMRI 42_86
3 0 42 87 0.4972 fMRI 42_87
3 0 43 44 0.4356 fMRI 43_44
3 0 43 45 0.1049 fMRI 43_45
3 0 43 46 0.6405 fMRI 43_46
3 0 43 47 0.4004 fMRI 43_47
3 0 43 48 0.0172 fMRI 43_48
3 0 43 49 0.2966 fMRI 43_49
3 0 43 50 0.7388 fMRI 43_50
3 0 43 51 0.1769 fMRI 43_51
3 0 43 52 -0.0154 fMRI 43_52
3 0 43 53 0.002 fMRI 43_53
3 0 43 54 -0.0138 fMRI 43_54
3 0 43 55 0.0468 fMRI 43_55
3 0 43 56 0.2586 fMRI 43_56
3 0 43 57 0.7563 fMRI 43_57
3 0 43 58 0.1889 fMRI 43_58
3 0 43 59 0.1295 fMRI 43_59
3 0 43 60 0.5393 fMRI 43_60
3 0 43 61 0.2177 fMRI 43_61
3 0 43 62 0.388 fMRI 43_62
3 0 43 63 -0.0538 fMRI 43_63
3 0 43 64 0.0512 fMRI 43_64
3 0 43 65 0.3249 fMRI 43_65
3 0 43 66 0.4454 fMRI 43_66
3 0 43 67 0.0634 fMRI 43_67
3 0 43 68 0.3269 fMRI 43_68
3 0 43 69 0.1256 fMRI 43_69
3 0 43 70 -0.2527 fMRI 43_70
3 0 43 71 0.0548 fMRI 43_71
3 0 43 72 -0.0177 fMRI 43_72
3 0 43 73 0.4906 fMRI 43_73
3 0 43 74 0.132 fMRI 43_74
3 0 43 75 0.2859 fMRI 43_75
3 0 43 76 0.1243 fMRI 43_76
3 0 43 77 1.2549 fMRI 43_77
3 0 43 78 0.3333 fMRI 43_78
3 0 43 79 0.202 fMRI 43_79
3 0 43 80 0.5597 fMRI 43_80
3 0 43 81 0.3821 fMRI 43_81
3 0 43 82 -0.0164 fMRI 43_82
3 0 43 83 0.0085 fMRI 43_83
3 0 43 84 0.5613 fMRI 43_84
3 0 43 85 0.3038 fMRI 43_85
3 0 43 86 -0.1539 fMRI 43_86
3 0 43 87 -0.3376 fMRI 43_87
3 0 44 45 0.2217 fMRI 44_45
3 0 44 46 0.5356 fMRI 44_46
3 0 44 47 0.2967 fMRI 44_47
3 0 44 48 0.013 fMRI 44_48
3 0 44 49 0.35 fMRI 44_49
3 0 44 50 0.3682 fMRI 44_50
3 0 44 51 -0.0393 fMRI 44_51
3 0 44 52 -0.1395 fMRI 44_52
3 0 44 53 -0.1917 fMRI 44_53
3 0 44 54 0.012 fMRI 44_54
3 0 44 55 0.2661 fMRI 44_55
3 0 44 56 0.0389 fMRI 44_56
3 0 44 57 0.2712 fMRI 44_57
3 0 44 58 -0.1116 fMRI 44_58
3 0 44 59 -0.0911 fMRI 44_59
3 0 44 60 0.1352 fMRI 44_60
3 0 44 61 -0.0249 fMRI 44_61
3 0 44 62 0.1933 fMRI 44_62
3 0 44 63 0.0412 fMRI 44_63
3 0 44 64 0.4489 fMRI 44_64
3 0 44 65 0.1179 fMRI 44_65
3 0 44 66 0.6939 fMRI 44_66
3 0 44 67 0.0559 fMRI 44_67
3 0 44 68 0.0872 fMRI 44_68
3 0 44 69 0.1635 fMRI 44_69
3 0 44 70 0.0507 fMRI 44_70
3 0 44 71 0.037 fMRI 44_71
3 0 44 72 0.0209 fMRI 44_72
3 0 44 73 0.1913 fMRI 44_73
3 0 44 74 0.1556 fMRI 44_74
3 0 44 75 0.5174 fMRI 44_75
3 0 44 76 0.0979 fMRI 44_76
3 0 44 77 0.3475 fMRI 44_77
3 0 44 78 1.1476 fMRI 44_78
3 0 44 79 0.3667 fMRI 44_79
3 0 44 80 0.3754 fMRI 44_80
3 0 44 81 0.2397 fMRI 44_81
3 0 44 82 -0.0814 fMRI 44_82
3 0 44 83 0.1903 fMRI 44_83
3 0 44 84 0.2277 fMRI 44_84
3 0 44 85 0.1711 fMRI 44_85
3 0 44 86 -0.0746 fMRI 44_86
3 0 44 87 -0.172 fMRI 44_87
3 0 45 46 0.4128 fMRI 45_46
3 0 45 47 0.0625 fMRI 45_47
3 0 45 48 0.0835 fMRI 45_48
3 0 45 49 0.0722 fMRI 45_49
3 0 45 50 0.1606 fMRI 45_50
3 0 45 51 0.1047 fMRI 45_51
3 0 45 52 -0.1122 fMRI 45_52
3 0 45 53 0.0921 fMRI 45_53
3 0 45 54 -0.0767 fMRI 45_54
3 0 45 55 0.0344 fMRI 45_55
3 0 45 56 0.3858 fMRI 45_56
3 0 45 57 0.2015 fMRI 45_57
3 0 45 58 0.2593 fMRI 45_58
3 0 45 59 -0.0991 fMRI 45_59
3 0 45 60 0.3364 fMRI 45_60
3 0 45 61 0.0133 fMRI 45_61
3 0 45 62 -0.0015 fMRI 45_62
3 0 45 63 -0.1046 fMRI 45_63
3 0 45 64 0.3245 fMRI 45_64
3 0 45 65 -0.0295 fMRI 45_65
3 0 45 66 0.1152 fMRI 45_66
3 0 45 67 0.0233 fMRI 45_67
3 0 45 68 0.1952 fMRI 45_68
3 0 45 69 -0.1922 fMRI 45_69
3 0 45 70 0.2469 fMRI 45_70
3 0 45 71 0.2902 fMRI 45_71
3 0 45 72 0.3372 fMRI 45_72
3 0 45 73 0.0638 fMRI 45_73
3 0 45 74 0.0475 fMRI 45_74
3 0 45 75 0.1421 fMRI 45_75
3 0 45 76 0.04 fMRI 45_76
3 0 45 77 0.1865 fMRI 45_77
3 0 45 78 0.111 fMRI 45_78
3 0 45 79 0.5321 fMRI 45_79
3 0 45 80 0.3777 fMRI 45_80
3 0 45 81 0.0759 fMRI 45_81
3 0 45 82 -0.0443 fMRI 45_82
3 0 45 83 0.3063 fMRI 45_83
3 0 45 84 0.0878 fMRI 45_84
3 0 45 85 0.1608 fMRI 45_85
3 0 45 86 -0.1172 fMRI 45_86
3 0 45 87 0.023 fMRI 45_87
3 0 46 47 0.2185 fMRI 46_47
3 0 46 48 0.0878 fMRI 46_48
3 0 46 49 0.2789 fMRI 46_49
3 0 46 50 0.6467 fMRI 46_50
3 0 46 51 0.1597 fMRI 46_51
3 0 46 52 0.0121 fMRI 46_52
3 0 46 53 0.1639 fMRI 46_53
3 0 46 54 0.1048 fMRI 46_54
3 0 46 55 -0.0079 fMRI 46_55
3 0 46 56 0.3627 fMRI 46_56
3 0 46 57 0.4157 fMRI 46_57
3 0 46 58 0.2687 fMRI 46_58
3 0 46 59 -0.1091 fMRI 46_59
3 0 46 60 0.4996 fMRI 46_60
3 0 46 61 0.1451 fMRI 46_61
3 0 46 62 0.1882 fMRI 46_62
3 0 46 63 -0.238 fMRI 46_63
3 0 46 64 0.3224 fMRI 46_64
3 0 46 65 0.1673 fMRI 46_65
3 0 46 66 0.5369 fMRI 46_66
3 0 46 67 0.1887 fMRI 46_67
3 0 46 68 0.3541 fMRI 46_68
3 0 46 69 0.118 fMRI 46_69
3 0 46 70 0.0101 fMRI 46_70
3 0 46 71 0.2063 fMRI 46_71
3 0 46 72 0.2719 fMRI 46_72
3 0 46 73 0.3044 fMRI 46_73
3 0 46 74 0.2377 fMRI 46_74
3 0 46 75 0.3596 fMRI 46_75
3 0 46 76 0.3085 fMRI 46_76
3 0 46 77 0.5981 fMRI 46_77
3 0 46 78 0.4904 fMRI 46_78
3 0 46 79 0.4702 fMRI 46_79
3 0 46 80 0.8839 fMRI 46_80
3 0 46 81 0.1393 fMRI 46_81
3 0 46 82 0.0686 fMRI 46_82
3 0 46 83 0.1789 fMRI 46_83
3 0 46 84 0.4418 fMRI 46_84
3 0 46 85 0.1808 fMRI 46_85
3 0 46 86 0.0317 fMRI 46_86
3 0 46 87 -0.0209 fMRI 46_87
3 0 47 48 0.4012 fMRI 47_48
3 0 47 49 0.7806 fMRI 47_49
3 0 47 50 0.1751 fMRI 47_50
3 0 47 51 0.2972 fMRI 47_51
3 0 47 52 0.3147 fMRI 47_52
3 0 47 53 -0.0252 fMRI 47_53
3 0 47 54 0.2508 fMRI 47_54
3 0 47 55 0.1485 fMRI 47_55
3 0 47 56 0.0665 fMRI 47_56
3 0 47 57 0.4103 fMRI 47_57
3 0 47 58 0.0946 fMRI 47_58
3 0 47 59 0.049 fMRI 47_59
3 0 47 60 0.276 fMRI 47_60
3 0 47 61 0.4061 fMRI 47_61
3 0 47 62 -0.2585 fMRI 47_62
3 0 47 63 0.6435 fMRI 47_63
3 0 47 64 0.0783 fMRI 47_64
3 0 47 65 0.4936 fMRI 47_65
3 0 47 66 0.1732 fMRI 47_66
3 0 47 67 0.5002 fMRI 47_67
3 0 47 68 0.1239 fMRI 47_68
3 0 47 69 0.5945 fMRI 47_69
3 0 47 70 0.1357 fMRI 47_70
3 0 47 71 0.0906 fMRI 47_71
3 0 47 72 0.1024 fMRI 47_72
3 0 47 73 0.5839 fMRI 47_73
3 0 47 74 0.5697 fMRI 47_74
3 0 47 75 0.1284 fMRI 47_75
3 0 47 76 0.5253 fMRI 47_76
3 0 47 77 0.2623 fMRI 47_77
3 0 47 78 0.0607 fMRI 47_78
3 0 47 79 0.2092 fMRI 47_79
3 0 47 80 0.1754 fMRI 47_80
3 0 47 81 1.1744 fMRI 47_81
3 0 47 82 0.3447 fMRI 47_82
3 0 47 83 0.4786 fMRI 47_83
3 0 47 84 0.0254 fMRI 47_84
3 0 47 85 0.2145 fMRI 47_85
3 0 47 86 0.2278 fMRI 47_86
3 0 47 87 -0.0307 fMRI 47_87
3 0 48 49 0.7529 fMRI 48_49
3 0 48 50 -0.0327 fMRI 48_50
3 0 48 51 0.5559 fMRI 48_51
3 0 48 52 0.6357 fMRI 48_52
3 0 48 53 0.5151 fMRI 48_53
3 0 48 54 0.9201 fMRI 48_54
3 0 48 55 0.1327 fMRI 48_55
3 0 48 56 -0.2133 fMRI 48_56
3 0 48 57 -0.0174 fMRI 48_57
3 0 48 58 0.4071 fMRI 48_58
3 0 48 59 0.0176 fMRI 48_59
3 0 48 60 -0.0733 fMRI 48_60
3 0 48 61 0.4058 fMRI 48_61
3 0 48 62 -0.45 fMRI 48_62
3 0 48 63 0.3376 fMRI 48_63
3 0 48 64 0.1344 fMRI 48_64
3 0 48 65 0.1053 fMRI 48_65
3 0 48 66 0.0954 fMRI 48_66
3 0 48 67 0.8602 fMRI 48_67
3 0 48 68 0.0378 fMRI 48_68
3 0 48 69 0.5945 fMRI 48_69
3 0 48 70 0.2165 fMRI 48_70
3 0 48 71 0.4536 fMRI 48_71
3 0 48 72 0.3707 fMRI 48_72
3 0 48 73 0.0949 fMRI 48_73
3 0 48 74 0.598 fMRI 48_74
3 0 48 75 0.0508 fMRI 48_75
3 0 48 76 0.5743 fMRI 48_76
3 0 48 77 -0.0922 fMRI 48_77
3 0 48 78 0.0018 fMRI 48_78
3 0 48 79 0.2322 fMRI 48_79
3 0 48 80 0.0142 fMRI 48_80
3 0 48 81 0.3304 fMRI 48_81
3 0 48 82 1.3337 fMRI 48_82
3 0 48 83 0.3091 fMRI 48_83
3 0 48 84 0.0768 fMRI 48_84
3 0 48 85 0.4012 fMRI 48_85
3 0 48 86 0.8206 fMRI 48_86
3 0 48 87 0.5398 fMRI 48_87
3 0 49 50 0.0441 fMRI 49_50
3 0 49 51 0.269 fMRI 49_51
3 0 49 52 0.3065 fMRI 49_52
3 0 49 53 0.335 fMRI 49_53
3 0 49 54 0.5578 fMRI 49_54
3 0 49 55 0.2971 fMRI 49_55
3 0 49 56 -0.0718 fMRI 49_56
3 0 49 57 0.0806 fMRI 49_57
3 0 49 58 0.1911 fMRI 49_58
3 0 49 59 0.0023 fMRI 49_59
3 0 49 60 0.0699 fMRI 49_60
3 0 49 61 0.3837 fMRI 49_61
3 0 49 62 -0.1243 fMRI 49_62
3 0 49 63 0.3339 fMRI 49_63
3 0 49 64 0.0942 fMRI 49_64
3 0 49 65 0.1642 fMRI 49_65
3 0 49 66 0.1499 fMRI 49_66
3 0 49 67 0.6285 fMRI 49_67
3 0 49 68 0.085 fMRI 49_68
3 0 49 69 0.766 fMRI 49_69
3 0 49 70 0.1887 fMRI 49_70
3 0 49 71 0.1732 fMRI 49_71
3 0 49 72 0.2323 fMRI 49_72
3 0 49 73 0.2295 fMRI 49_73
3 0 49 74 0.6867 fMRI 49_74
3 0 49 75 0.272 fMRI 49_75
3 0 49 76 0.7083 fMRI 49_76
3 0 49 77 0.1009 fMRI 49_77
3 0 49 78 0.1776 fMRI 49_78
3 0 49 79 0.217 fMRI 49_79
3 0 49 80 0.1749 fMRI 49_80
3 0 49 81 0.649 fMRI 49_81
3 0 49 82 0.6913 fMRI 49_82
3 0 49 83 0.5759 fMRI 49_83
3 0 49 84 0.0099 fMRI 49_84
3 0 49 85 0.3315 fMRI 49_85
3 0 49 86 0.3728 fMRI 49_86
3 0 49 87 0.2189 fMRI 49_87
3 0 50 51 0.2106 fMRI 50_51
3 0 50 52 -0.0096 fMRI 50_52
3 0 50 53 -0.072 fMRI 50_53
3 0 50 54 -0.1092 fMRI 50_54
3 0 50 55 -0.2091 fMRI 50_55
3 0 50 56 0.2209 fMRI 50_56
3 0 50 57 0.4604 fMRI 50_57
3 0 50 58 0.3246 fMRI 50_58
3 0 50 59 0.0791 fMRI 50_59
3 0 50 60 0.3248 fMRI 50_60
3 0 50 61 -0.0818 fMRI 50_61
3 0 50 62 0.3301 fMRI 50_62
3 0 50 63 -0.0579 fMRI 50_63
3 0 50 64 0.0198 fMRI 50_64
3 0 50 65 0.2443 fMRI 50_65
3 0 50 66 0.6751 fMRI 50_66
3 0 50 67 0.0537 fMRI 50_67
3 0 50 68 0.3401 fMRI 50_68
3 0 50 69 -0.0196 fMRI 50_69
3 0 50 70 -0.1297 fMRI 50_70
3 0 50 71 -0.0059 fMRI 50_71
3 0 50 72 0.006 fMRI 50_72
3 0 50 73 0.3492 fMRI 50_73
3 0 50 74 0.0208 fMRI 50_74
3 0 50 75 0.0242 fMRI 50_75
3 0 50 76 -0.0626 fMRI 50_76
3 0 50 77 0.703 fMRI 50_77
3 0 50 78 0.4382 fMRI 50_78
3 0 50 79 0.2206 fMRI 50_79
3 0 50 80 0.3686 fMRI 50_80
3 0 50 81 0.1308 fMRI 50_81
3 0 50 82 -0.0588 fMRI 50_82
3 0 50 83 -0.0365 fMRI 50_83
3 0 50 84 0.6979 fMRI 50_84
3 0 50 85 0.169 fMRI 50_85
3 0 50 86 -0.0258 fMRI 50_86
3 0 50 87 -0.1367 fMRI 50_87
3 0 51 52 0.2149 fMRI 51_52
3 0 51 53 0.3767 fMRI 51_53
3 0 51 54 0.2708 fMRI 51_54
3 0 51 55 -0.2315 fMRI 51_55
3 0 51 56 -0.0764 fMRI 51_56
3 0 51 57 0.117 fMRI 51_57
3 0 51 58 0.7081 fMRI 51_58
3 0 51 59 0.2221 fMRI 51_59
3 0 51 60 0.0276 fMRI 51_60
3 0 51 61 0.132 fMRI 51_61
3 0 51 62 -0.0951 fMRI 51_62
3 0 51 63 0.3264 fMRI 51_63
3 0 51 64 -0.0767 fMRI 51_64
3 0 51 65 0.3107 fMRI 51_65
3 0 51 66 -0.0414 fMRI 51_66
3 0 51 67 0.1423 fMRI 51_67
3 0 51 68 0.3221 fMRI 51_68
3 0 51 69 0.1412 fMRI 51_69
3 0 51 70 0.264 fMRI 51_70
3 0 51 71 0.1972 fMRI 51_71
3 0 51 72 0.1401 fMRI 51_72
3 0 51 73 0.3597 fMRI 51_73
3 0 51 74 0.3548 fMRI 51_74
3 0 51 75 -0.1366 fMRI 51_75
3 0 51 76 0.2462 fMRI 51_76
3 0 51 77 0.1289 fMRI 51_77
3 0 51 78 -0.1294 fMRI 51_78
3 0 51 79 0.0082 fMRI 51_79
3 0 51 80 0.0771 fMRI 51_80
3 0 51 81 0.2111 fMRI 51_81
3 0 51 82 0.2627 fMRI 51_82
3 0 51 83 0.2032 fMRI 51_83
3 0 51 84 0.0895 fMRI 51_84
3 0 51 85 0.5357 fMRI 51_85
3 0 51 86 0.2778 fMRI 51_86
3 0 51 87 0.4477 fMRI 51_87
3 0 52 53 0.3687 fMRI 52_53
3 0 52 54 0.4825 fMRI 52_54
3 0 52 55 0.1678 fMRI 52_55
3 0 52 56 -0.1884 fMRI 52_56
3 0 52 57 0.0045 fMRI 52_57
3 0 52 58 0.2923 fMRI 52_58
3 0 52 59 0.2141 fMRI 52_59
3 0 52 60 0.0081 fMRI 52_60
3 0 52 61 0.2516 fMRI 52_61
3 0 52 62 -0.188 fMRI 52_62
3 0 52 63 0.2642 fMRI 52_63
3 0 52 64 0.0394 fMRI 52_64
3 0 52 65 0.1335 fMRI 52_65
3 0 52 66 0.0019 fMRI 52_66
3 0 52 67 0.4984 fMRI 52_67
3 0 52 68 -0.0172 fMRI 52_68
3 0 52 69 0.5022 fMRI 52_69
3 0 52 70 0.177 fMRI 52_70
3 0 52 71 0.1467 fMRI 52_71
3 0 52 72 0.3297 fMRI 52_72
3 0 52 73 0.0975 fMRI 52_73
3 0 52 74 0.485 fMRI 52_74
3 0 52 75 0.1394 fMRI 52_75
3 0 52 76 0.4995 fMRI 52_76
3 0 52 77 -0.0904 fMRI 52_77
3 0 52 78 -0.1035 fMRI 52_78
3 0 52 79 0.0885 fMRI 52_79
3 0 52 80 0.0125 fMRI 52_80
3 0 52 81 0.1734 fMRI 52_81
3 0 52 82 0.5833 fMRI 52_82
3 0 52 83 0.249 fMRI 52_83
3 0 52 84 0.1018 fMRI 52_84
3 0 52 85 0.1949 fMRI 52_85
3 0 52 86 0.7331 fMRI 52_86
3 0 52 87 0.3766 fMRI 52_87
3 0 53 54 0.337 fMRI 53_54
3 0 53 55 0.064 fMRI 53_55
3 0 53 56 -0.036 fMRI 53_56
3 0 53 57 -0.2677 fMRI 53_57
3 0 53 58 0.5866 fMRI 53_58
3 0 53 59 0.0931 fMRI 53_59
3 0 53 60 0.0615 fMRI 53_60
3 0 53 61 0.3119 fMRI 53_61
3 0 53 62 -0.0217 fMRI 53_62
3 0 53 63 -0.1399 fMRI 53_63
3 0 53 64 0.0929 fMRI 53_64
3 0 53 65 -0.1314 fMRI 53_65
3 0 53 66 -0.2108 fMRI 53_66
3 0 53 67 0.1899 fMRI 53_67
3 0 53 68 0.0224 fMRI 53_68
3 0 53 69 0.1442 fMRI 53_69
3 0 53 70 0.3684 fMRI 53_70
3 0 53 71 0.4818 fMRI 53_71
3 0 53 72 0.6953 fMRI 53_72
3 0 53 73 -0.2164 fMRI 53_73
3 0 53 74 0.233 fMRI 53_74
3 0 53 75 0.1718 fMRI 53_75
3 0 53 76 0.4589 fMRI 53_76
3 0 53 77 -0.1091 fMRI 53_77
3 0 53 78 -0.1263 fMRI 53_78
3 0 53 79 -0.0054 fMRI 53_79
3 0 53 80 0.0703 fMRI 53_80
3 0 53 81 -0.126 fMRI 53_81
3 0 53 82 0.3494 fMRI 53_82
3 0 53 83 0.261 fMRI 53_83
3 0 53 84 -0.0098 fMRI 53_84
3 0 53 85 0.4046 fMRI 53_85
3 0 53 86 0.171 fMRI 53_86
3 0 53 87 0.7419 fMRI 53_87
3 0 54 55 0.1086 fMRI 54_55
3 0 54 56 -0.1775 fMRI 54_56
3 0 54 57 0.0267 fMRI 54_57
3 0 54 58 0.2418 fMRI 54_58
3 0 54 59 0.0858 fMRI 54_59
3 0 54 60 -0.004 fMRI 54_60
3 0 54 61 0.4492 fMRI 54_61
3 0 54 62 -0.2829 fMRI 54_62
3 0 54 63 0.3528 fMRI 54_63
3 0 54 64 0.0713 fMRI 54_64
3 0 54 65 0.2321 fMRI 54_65
3 0 54 66 0.0998 fMRI 54_66
3 0 54 67 0.9551 fMRI 54_67
3 0 54 68 0.1654 fMRI 54_68
3 0 54 69 0.5011 fMRI 54_69
3 0 54 70 0.2714 fMRI 54_70
3 0 54 71 0.299 fMRI 54_71
3 0 54 72 0.1588 fMRI 54_72
3 0 54 73 0.1465 fMRI 54_73
3 0 54 74 0.4743 fMRI 54_74
3 0 54 75 0.101 fMRI 54_75
3 0 54 76 0.4368 fMRI 54_76
3 0 54 77 -0.0377 fMRI 54_77
3 0 54 78 0.1475 fMRI 54_78
3 0 54 79 0.2199 fMRI 54_79
3 0 54 80 0.1179 fMRI 54_80
3 0 54 81 0.2378 fMRI 54_81
3 0 54 82 1.0993 fMRI 54_82
3 0 54 83 0.22 fMRI 54_83
3 0 54 84 0.1506 fMRI 54_84
3 0 54 85 0.2042 fMRI 54_85
3 0 54 86 0.753 fMRI 54_86
3 0 54 87 0.3508 fMRI 54_87
3 0 55 56 -0.0708 fMRI 55_56
3 0 55 57 -0.0415 fMRI 55_57
3 0 55 58 -0.0161 fMRI 55_58
3 0 55 59 0.0068 fMRI 55_59
3 0 55 60 -0.1077 fMRI 55_60
3 0 55 61 0.2231 fMRI 55_61
3 0 55 62 0.0921 fMRI 55_62
3 0 55 63 0.0236 fMRI 55_63
3 0 55 64 0.2419 fMRI 55_64
3 0 55 65 -0.0774 fMRI 55_65
3 0 55 66 -0.1327 fMRI 55_66
3 0 55 67 0.1583 fMRI 55_67
3 0 55 68 -0.1264 fMRI 55_68
3 0 55 69 0.3479 fMRI 55_69
3 0 55 70 0.0979 fMRI 55_70
3 0 55 71 0.1218 fMRI 55_71
3 0 55 72 0.2092 fMRI 55_72
3 0 55 73 -0.1112 fMRI 55_73
3 0 55 74 0.0107 fMRI 55_74
3 0 55 75 0.6896 fMRI 55_75
3 0 55 76 0.0377 fMRI 55_76
3 0 55 77 -0.0638 fMRI 55_77
3 0 55 78 0.1937 fMRI 55_78
3 0 55 79 0.1603 fMRI 55_79
3 0 55 80 0.0641 fMRI 55_80
3 0 55 81 0.0775 fMRI 55_81
3 0 55 82 0.1368 fMRI 55_82
3 0 55 83 0.0365 fMRI 55_83
3 0 55 84 -0.0485 fMRI 55_84
3 0 55 85 0.1952 fMRI 55_85
3 0 55 86 -0.0638 fMRI 55_86
3 0 55 87 0.0553 fMRI 55_87
3 0 56 57 0.5187 fMRI 56_57
3 0 56 58 0.0531 fMRI 56_58
3 0 56 59 -0.3861 fMRI 56_59
3 0 56 60 0.9566 fMRI 56_60
3 0 56 61 0.006 fMRI 56_61
3 0 56 62 0.1176 fMRI 56_62
3 0 56 63 -0.2428 fMRI 56_63
3 0 56 64 -0.0538 fMRI 56_64
3 0 56 65 0.0996 fMRI 56_65
3 0 56 66 0.1826 fMRI 56_66
3 0 56 67 -0.0219 fMRI 56_67
3 0 56 68 0.4818 fMRI 56_68
3 0 56 69 -0.0288 fMRI 56_69
3 0 56 70 0.1675 fMRI 56_70
3 0 56 71 0.2158 fMRI 56_71
3 0 56 72 0.2507 fMRI 56_72
3 0 56 73 0.2712 fMRI 56_73
3 0 56 74 0 fMRI 56_74
3 0 56 75 0.2056 fMRI 56_75
3 0 56 76 0.0486 fMRI 56_76
3 0 56 77 0.5455 fMRI 56_77
3 0 56 78 0.078 fMRI 56_78
3 0 56 79 0.6729 fMRI 56_79
3 0 56 80 0.8084 fMRI 56_80
3 0 56 81 0.2727 fMRI 56_81
3 0 56 82 -0.151 fMRI 56_82
3 0 56 83 0.3764 fMRI 56_83
3 0 56 84 0.4301 fMRI 56_84
3 0 56 85 0.1555 fMRI 56_85
3 0 56 86 -0.1909 fMRI 56_86
3 0 56 87 -0.1824 fMRI 56_87
3 0 57 58 0.1309 fMRI 57_58
3 0 57 59 0.0316 fMRI 57_59
3 0 57 60 0.8392 fMRI 57_60
3 0 57 61 0.178 fMRI 57_61
3 0 57 62 0.2947 fMRI 57_62
3 0 57 63 0.2603 fMRI 57_63
3 0 57 64 -0.0086 fMRI 57_64
3 0 57 65 0.7834 fMRI 57_65
3 0 57 66 0.4122 fMRI 57_66
3 0 57 67 0.2051 fMRI 57_67
3 0 57 68 0.5959 fMRI 57_68
3 0 57 69 0.0902 fMRI 57_69
3 0 57 70 -0.1756 fMRI 57_70
3 0 57 71 0.1893 fMRI 57_71
3 0 57 72 0.0033 fMRI 57_72
3 0 57 73 0.9775 fMRI 57_73
3 0 57 74 0.1652 fMRI 57_74
3 0 57 75 0.3038 fMRI 57_75
3 0 57 76 -0.0213 fMRI 57_76
3 0 57 77 1.215 fMRI 57_77
3 0 57 78 0.2418 fMRI 57_78
3 0 57 79 0.5341 fMRI 57_79
3 0 57 80 0.6649 fMRI 57_80
3 0 57 81 0.5903 fMRI 57_81
3 0 57 82 -0.0044 fMRI 57_82
3 0 57 83 0.0668 fMRI 57_83
3 0 57 84 0.543 fMRI 57_84
3 0 57 85 0.2158 fMRI 57_85
3 0 57 86 -0.027 fMRI 57_86
3 0 57 87 -0.572 fMRI 57_87
3 0 58 59 0.4088 fMRI 58_59
3 0 58 60 0.1976 fMRI 58_60
3 0 58 61 0.2344 fMRI 58_61
3 0 58 62 0.2018 fMRI 58_62
3 0 58 63 0.0792 fMRI 58_63
3 0 58 64 0.0619 fMRI 58_64
3 0 58 65 0.3204 fMRI 58_65
3 0 58 66 0.0328 fMRI 58_66
3 0 58 67 0.1753 fMRI 58_67
3 0 58 68 0.5074 fMRI 58_68
3 0 58 69 -0.0187 fMRI 58_69
3 0 58 70 0.2856 fMRI 58_70
3 0 58 71 0.4015 fMRI 58_71
3 0 58 72 0.4237 fMRI 58_72
3 0 58 73 0.2645 fMRI 58_73
3 0 58 74 0.3192 fMRI 58_74
3 0 58 75 0.0405 fMRI 58_75
3 0 58 76 0.287 fMRI 58_76
3 0 58 77 0.2382 fMRI 58_77
3 0 58 78 -0.0451 fMRI 58_78
3 0 58 79 0.127 fMRI 58_79
3 0 58 80 0.2385 fMRI 58_80
3 0 58 81 0.1189 fMRI 58_81
3 0 58 82 0.2185 fMRI 58_82
3 0 58 83 0.1775 fMRI 58_83
3 0 58 84 0.2892 fMRI 58_84
3 0 58 85 0.5773 fMRI 58_85
3 0 58 86 0.1812 fMRI 58_86
3 0 58 87 0.477 fMRI 58_87
3 0 59 60 -0.1134 fMRI 59_60
3 0 59 61 0.2727 fMRI 59_61
3 0 59 62 0.369 fMRI 59_62
3 0 59 63 0.3721 fMRI 59_63
3 0 59 64 -0.0964 fMRI 59_64
3 0 59 65 0.4629 fMRI 59_65
3 0 59 66 -0.2113 fMRI 59_66
3 0 59 67 0.0971 fMRI 59_67
3 0 59 68 0.0809 fMRI 59_68
3 0 59 69 -0.0978 fMRI 59_69
3 0 59 70 0.0391 fMRI 59_70
3 0 59 71 -0.0155 fMRI 59_71
3 0 59 72 -0.0765 fMRI 59_72
3 0 59 73 0.2628 fMRI 59_73
3 0 59 74 0.0151 fMRI 59_74
3 0 59 75 -0.0397 fMRI 59_75
3 0 59 76 -0.0588 fMRI 59_76
3 0 59 77 0.0497 fMRI 59_77
3 0 59 78 -0.1533 fMRI 59_78
3 0 59 79 -0.3173 fMRI 59_79
3 0 59 80 -0.2061 fMRI 59_80
3 0 59 81 -0.0379 fMRI 59_81
3 0 59 82 -0.031 fMRI 59_82
3 0 59 83 -0.0974 fMRI 59_83
3 0 59 84 -0.0634 fMRI 59_84
3 0 59 85 0.2593 fMRI 59_85
3 0 59 86 0.1076 fMRI 59_86
3 0 59 87 0.1558 fMRI 59_87
3 0 60 61 0.1604 fMRI 60_61
3 0 60 62 0.2311 fMRI 60_62
3 0 60 63 -0.1285 fMRI 60_63
3 0 60 64 -0.0988 fMRI 60_64
3 0 60 65 0.35 fMRI 60_65
3 0 60 66 0.3253 fMRI 60_66
3 0 60 67 0.0462 fMRI 60_67
3 0 60 68 0.4797 fMRI 60_68
3 0 60 69 0.0086 fMRI 60_69
3 0 60 70 0.1151 fMRI 60_70
3 0 60 71 0.2871 fMRI 60_71
3 0 60 72 0.3151 fMRI 60_72
3 0 60 73 0.3792 fMRI 60_73
3 0 60 74 0.1195 fMRI 60_74
3 0 60 75 0.3467 fMRI 60_75
3 0 60 76 0.2329 fMRI 60_76
3 0 60 77 0.9208 fMRI 60_77
3 0 60 78 0.1477 fMRI 60_78
3 0 60 79 0.5984 fMRI 60_79
3 0 60 80 0.7837 fMRI 60_80
3 0 60 81 0.4208 fMRI 60_81
3 0 60 82 -0.1149 fMRI 60_82
3 0 60 83 0.4046 fMRI 60_83
3 0 60 84 0.4896 fMRI 60_84
3 0 60 85 0.2658 fMRI 60_85
3 0 60 86 -0.1436 fMRI 60_86
3 0 60 87 -0.3093 fMRI 60_87
3 0 61 62 -0.2332 fMRI 61_62
3 0 61 63 0.2503 fMRI 61_63
3 0 61 64 0.312 fMRI 61_64
3 0 61 65 0.2357 fMRI 61_65
3 0 61 66 -0.0193 fMRI 61_66
3 0 61 67 0.7001 fMRI 61_67
3 0 61 68 0.0531 fMRI 61_68
3 0 61 69 0.1994 fMRI 61_69
3 0 61 70 0.0678 fMRI 61_70
3 0 61 71 0.5909 fMRI 61_71
3 0 61 72 0.4527 fMRI 61_72
3 0 61 73 0.1966 fMRI 61_73
3 0 61 74 0.2022 fMRI 61_74
3 0 61 75 0.1573 fMRI 61_75
3 0 61 76 0.3956 fMRI 61_76
3 0 61 77 0.1432 fMRI 61_77
3 0 61 78 0.0208 fMRI 61_78
3 0 61 79 0.1658 fMRI 61_79
3 0 61 80 0.1715 fMRI 61_80
3 0 61 81 0.3127 fMRI 61_81
3 0 61 82 0.4492 fMRI 61_82
3 0 61 83 0.0802 fMRI 61_83
3 0 61 84 0.0814 fMRI 61_84
3 0 61 85 0.2442 fMRI 61_85
3 0 61 86 0.0805 fMRI 61_86
3 0 61 87 0.1988 fMRI 61_87
3 0 62 63 -0.1888 fMRI 62_63
3 0 62 64 -0.1334 fMRI 62_64
3 0 62 65 0.2353 fMRI 62_65
3 0 62 66 0.0772 fMRI 62_66
3 0 62 67 -0.3616 fMRI 62_67
3 0 62 68 0.3606 fMRI 62_68
3 0 62 69 -0.2325 fMRI 62_69
3 0 62 70 -0.1293 fMRI 62_70
3 0 62 71 -0.157 fMRI 62_71
3 0 62 72 -0.0347 fMRI 62_72
3 0 62 73 0.2069 fMRI 62_73
3 0 62 74 -0.1721 fMRI 62_74
3 0 62 75 0.2657 fMRI 62_75
3 0 62 76 -0.2635 fMRI 62_76
3 0 62 77 0.4666 fMRI 62_77
3 0 62 78 0.1848 fMRI 62_78
3 0 62 79 -0.0011 fMRI 62_79
3 0 62 80 0.1946 fMRI 62_80
3 0 62 81 -0.1612 fMRI 62_81
3 0 62 82 -0.4566 fMRI 62_82
3 0 62 83 -0.1627 fMRI 62_83
3 0 62 84 0.1886 fMRI 62_84
3 0 62 85 0.1112 fMRI 62_85
3 0 62 86 -0.3703 fMRI 62_86
3 0 62 87 -0.3496 fMRI 62_87
3 0 63 64 -0.0359 fMRI 63_64
3 0 63 65 0.8 fMRI 63_65
3 0 63 66 -0.0646 fMRI 63_66
3 0 63 67 0.4876 fMRI 63_67
3 0 63 68 0.1725 fMRI 63_68
3 0 63 69 0.2962 fMRI 63_69
3 0 63 70 0.1137 fMRI 63_70
3 0 63 71 0.0297 fMRI 63_71
3 0 63 72 -0.1292 fMRI 63_72
3 0 63 73 0.6879 fMRI 63_73
3 0 63 74 0.3686 fMRI 63_74
3 0 63 75 -0.1149 fMRI 63_75
3 0 63 76 0.0263 fMRI 63_76
3 0 63 77 -0.0689 fMRI 63_77
3 0 63 78 8e-04 fMRI 63_78
3 0 63 79 0.0711 fMRI 63_79
3 0 63 80 -0.1913 fMRI 63_80
3 0 63 81 0.616 fMRI 63_81
3 0 63 82 0.3659 fMRI 63_82
3 0 63 83 0.2028 fMRI 63_83
3 0 63 84 -0.0597 fMRI 63_84
3 0 63 85 0.1968 fMRI 63_85
3 0 63 86 0.343 fMRI 63_86
3 0 63 87 0.0725 fMRI 63_87
3 0 64 65 -0.1088 fMRI 64_65
3 0 64 66 0.2949 fMRI 64_66
3 0 64 67 0.2349 fMRI 64_67
3 0 64 68 -0.1927 fMRI 64_68
3 0 64 69 0.0118 fMRI 64_69
3 0 64 70 0.0287 fMRI 64_70
3 0 64 71 0.3946 fMRI 64_71
3 0 64 72 0.3693 fMRI 64_72
3 0 64 73 -0.0755 fMRI 64_73
3 0 64 74 0.1612 fMRI 64_74
3 0 64 75 0.3674 fMRI 64_75
3 0 64 76 0.2035 fMRI 64_76
3 0 64 77 -0.0478 fMRI 64_77
3 0 64 78 0.4446 fMRI 64_78
3 0 64 79 0.3317 fMRI 64_79
3 0 64 80 0.2416 fMRI 64_80
3 0 64 81 0.0528 fMRI 64_81
3 0 64 82 0.1115 fMRI 64_82
3 0 64 83 0.0841 fMRI 64_83
3 0 64 84 -0.0514 fMRI 64_84
3 0 64 85 0.0403 fMRI 64_85
3 0 64 86 -0.0035 fMRI 64_86
3 0 64 87 0.18 fMRI 64_87
3 0 65 66 0.1687 fMRI 65_66
3 0 65 67 0.3299 fMRI 65_67
3 0 65 68 0.5859 fMRI 65_68
3 0 65 69 0.1006 fMRI 65_69
3 0 65 70 0.0866 fMRI 65_70
3 0 65 71 0.0566 fMRI 65_71
3 0 65 72 -0.0804 fMRI 65_72
3 0 65 73 1.399 fMRI 65_73
3 0 65 74 0.3764 fMRI 65_74
3 0 65 75 0.0712 fMRI 65_75
3 0 65 76 0.0886 fMRI 65_76
3 0 65 77 0.4539 fMRI 65_77
3 0 65 78 0.1334 fMRI 65_78
3 0 65 79 0.1565 fMRI 65_79
3 0 65 80 0.1969 fMRI 65_80
3 0 65 81 0.6151 fMRI 65_81
3 0 65 82 0.0982 fMRI 65_82
3 0 65 83 0.1478 fMRI 65_83
3 0 65 84 0.2607 fMRI 65_84
3 0 65 85 0.2804 fMRI 65_85
3 0 65 86 0.1235 fMRI 65_86
3 0 65 87 -0.1789 fMRI 65_87
3 0 66 67 0.1531 fMRI 66_67
3 0 66 68 0.2438 fMRI 66_68
3 0 66 69 0.119 fMRI 66_69
3 0 66 70 -0.0666 fMRI 66_70
3 0 66 71 0.1349 fMRI 66_71
3 0 66 72 0.0097 fMRI 66_72
3 0 66 73 0.2189 fMRI 66_73
3 0 66 74 0.1745 fMRI 66_74
3 0 66 75 0.1685 fMRI 66_75
3 0 66 76 0.149 fMRI 66_76
3 0 66 77 0.5443 fMRI 66_77
3 0 66 78 0.9755 fMRI 66_78
3 0 66 79 0.523 fMRI 66_79
3 0 66 80 0.5035 fMRI 66_80
3 0 66 81 0.2575 fMRI 66_81
3 0 66 82 0.09 fMRI 66_82
3 0 66 83 0.1485 fMRI 66_83
3 0 66 84 0.7246 fMRI 66_84
3 0 66 85 0.1167 fMRI 66_85
3 0 66 86 0.1417 fMRI 66_86
3 0 66 87 -0.1985 fMRI 66_87
3 0 67 68 0.0784 fMRI 67_68
3 0 67 69 0.5743 fMRI 67_69
3 0 67 70 0.0704 fMRI 67_70
3 0 67 71 0.4186 fMRI 67_71
3 0 67 72 0.2681 fMRI 67_72
3 0 67 73 0.324 fMRI 67_73
3 0 67 74 0.455 fMRI 67_74
3 0 67 75 0.0793 fMRI 67_75
3 0 67 76 0.4499 fMRI 67_76
3 0 67 77 0.0296 fMRI 67_77
3 0 67 78 0.0921 fMRI 67_78
3 0 67 79 0.3409 fMRI 67_79
3 0 67 80 0.1825 fMRI 67_80
3 0 67 81 0.4291 fMRI 67_81
3 0 67 82 1.1679 fMRI 67_82
3 0 67 83 0.2267 fMRI 67_83
3 0 67 84 0.1453 fMRI 67_84
3 0 67 85 0.1999 fMRI 67_85
3 0 67 86 0.6839 fMRI 67_86
3 0 67 87 0.2413 fMRI 67_87
3 0 68 69 -0.0098 fMRI 68_69
3 0 68 70 0.2386 fMRI 68_70
3 0 68 71 0.2141 fMRI 68_71
3 0 68 72 0.1404 fMRI 68_72
3 0 68 73 0.6664 fMRI 68_73
3 0 68 74 0.2028 fMRI 68_74
3 0 68 75 0.1159 fMRI 68_75
3 0 68 76 0.0108 fMRI 68_76
3 0 68 77 0.569 fMRI 68_77
3 0 68 78 0.1365 fMRI 68_78
3 0 68 79 0.3636 fMRI 68_79
3 0 68 80 0.5468 fMRI 68_80
3 0 68 81 0.3247 fMRI 68_81
3 0 68 82 0.036 fMRI 68_82
3 0 68 83 0.1331 fMRI 68_83
3 0 68 84 0.4963 fMRI 68_84
3 0 68 85 0.3077 fMRI 68_85
3 0 68 86 0.0803 fMRI 68_86
3 0 68 87 -0.1033 fMRI 68_87
3 0 69 70 0.175 fMRI 69_70
3 0 69 71 0.0164 fMRI 69_71
3 0 69 72 0.0871 fMRI 69_72
3 0 69 73 0.185 fMRI 69_73
3 0 69 74 0.6761 fMRI 69_74
3 0 69 75 0.4388 fMRI 69_75
3 0 69 76 0.6321 fMRI 69_76
3 0 69 77 -0.0014 fMRI 69_77
3 0 69 78 0.0982 fMRI 69_78
3 0 69 79 0.2176 fMRI 69_79
3 0 69 80 0.2056 fMRI 69_80
3 0 69 81 0.4896 fMRI 69_81
3 0 69 82 0.6145 fMRI 69_82
3 0 69 83 0.4267 fMRI 69_83
3 0 69 84 0.0105 fMRI 69_84
3 0 69 85 0.2218 fMRI 69_85
3 0 69 86 0.5645 fMRI 69_86
3 0 69 87 0.2272 fMRI 69_87
3 0 70 71 0.1198 fMRI 70_71
3 0 70 72 0.3342 fMRI 70_72
3 0 70 73 3e-04 fMRI 70_73
3 0 70 74 0.3402 fMRI 70_74
3 0 70 75 0.1988 fMRI 70_75
3 0 70 76 0.2981 fMRI 70_76
3 0 70 77 -0.1422 fMRI 70_77
3 0 70 78 0.0164 fMRI 70_78
3 0 70 79 0.1401 fMRI 70_79
3 0 70 80 0.1375 fMRI 70_80
3 0 70 81 0.1697 fMRI 70_81
3 0 70 82 0.0279 fMRI 70_82
3 0 70 83 0.6307 fMRI 70_83
3 0 70 84 -0.0746 fMRI 70_84
3 0 70 85 0.2829 fMRI 70_85
3 0 70 86 0.1865 fMRI 70_86
3 0 70 87 0.605 fMRI 70_87
3 0 71 72 0.9317 fMRI 71_72
3 0 71 73 0.0159 fMRI 71_73
3 0 71 74 -0.0167 fMRI 71_74
3 0 71 75 0.246 fMRI 71_75
3 0 71 76 0.1474 fMRI 71_76
3 0 71 77 0.1069 fMRI 71_77
3 0 71 78 0.1068 fMRI 71_78
3 0 71 79 0.5933 fMRI 71_79
3 0 71 80 0.2996 fMRI 71_80
3 0 71 81 0.0945 fMRI 71_81
3 0 71 82 0.4208 fMRI 71_82
3 0 71 83 0.0867 fMRI 71_83
3 0 71 84 0.2573 fMRI 71_84
3 0 71 85 0.4816 fMRI 71_85
3 0 71 86 0.1162 fMRI 71_86
3 0 71 87 0.2335 fMRI 71_87
3 0 72 73 -0.1035 fMRI 72_73
3 0 72 74 0.072 fMRI 72_74
3 0 72 75 0.3832 fMRI 72_75
3 0 72 76 0.3602 fMRI 72_76
3 0 72 77 -0.0187 fMRI 72_77
3 0 72 78 0.0537 fMRI 72_78
3 0 72 79 0.4741 fMRI 72_79
3 0 72 80 0.2174 fMRI 72_80
3 0 72 81 0.0509 fMRI 72_81
3 0 72 82 0.3067 fMRI 72_82
3 0 72 83 0.2752 fMRI 72_83
3 0 72 84 0.0532 fMRI 72_84
3 0 72 85 0.3998 fMRI 72_85
3 0 72 86 0.0029 fMRI 72_86
3 0 72 87 0.2903 fMRI 72_87
3 0 73 74 0.421 fMRI 73_74
3 0 73 75 0.0746 fMRI 73_75
3 0 73 76 0.1103 fMRI 73_76
3 0 73 77 0.5992 fMRI 73_77
3 0 73 78 0.129 fMRI 73_78
3 0 73 79 0.2802 fMRI 73_79
3 0 73 80 0.3981 fMRI 73_80
3 0 73 81 0.7573 fMRI 73_81
3 0 73 82 0.129 fMRI 73_82
3 0 73 83 0.1905 fMRI 73_83
3 0 73 84 0.3414 fMRI 73_84
3 0 73 85 0.1983 fMRI 73_85
3 0 73 86 0.1429 fMRI 73_86
3 0 73 87 -0.2343 fMRI 73_87
3 0 74 75 0.1389 fMRI 74_75
3 0 74 76 0.9544 fMRI 74_76
3 0 74 77 0.1025 fMRI 74_77
3 0 74 78 0.097 fMRI 74_78
3 0 74 79 0.1438 fMRI 74_79
3 0 74 80 0.2759 fMRI 74_80
3 0 74 81 0.6402 fMRI 74_81
3 0 74 82 0.4829 fMRI 74_82
3 0 74 83 0.7344 fMRI 74_83
3 0 74 84 0.0706 fMRI 74_84
3 0 74 85 0.1605 fMRI 74_85
3 0 74 86 0.6466 fMRI 74_86
3 0 74 87 0.2973 fMRI 74_87
3 0 75 76 0.2139 fMRI 75_76
3 0 75 77 0.3014 fMRI 75_77
3 0 75 78 0.4539 fMRI 75_78
3 0 75 79 0.4093 fMRI 75_79
3 0 75 80 0.4867 fMRI 75_80
3 0 75 81 0.1572 fMRI 75_81
3 0 75 82 -0.0111 fMRI 75_82
3 0 75 83 0.2326 fMRI 75_83
3 0 75 84 0.0953 fMRI 75_84
3 0 75 85 0.2315 fMRI 75_85
3 0 75 86 -0.0881 fMRI 75_86
3 0 75 87 -0.0189 fMRI 75_87
3 0 76 77 0.0271 fMRI 76_77
3 0 76 78 0.0463 fMRI 76_78
3 0 76 79 0.1291 fMRI 76_79
3 0 76 80 0.3047 fMRI 76_80
3 0 76 81 0.5223 fMRI 76_81
3 0 76 82 0.4802 fMRI 76_82
3 0 76 83 0.6758 fMRI 76_83
3 0 76 84 -0.0211 fMRI 76_84
3 0 76 85 0.2532 fMRI 76_85
3 0 76 86 0.3934 fMRI 76_86
3 0 76 87 0.3221 fMRI 76_87
3 0 77 78 0.3255 fMRI 77_78
3 0 77 79 0.3909 fMRI 77_79
3 0 77 80 0.8134 fMRI 77_80
3 0 77 81 0.4212 fMRI 77_81
3 0 77 82 -0.1235 fMRI 77_82
3 0 77 83 0.0368 fMRI 77_83
3 0 77 84 0.7237 fMRI 77_84
3 0 77 85 0.264 fMRI 77_85
3 0 77 86 -0.1494 fMRI 77_86
3 0 77 87 -0.4384 fMRI 77_87
3 0 78 79 0.4847 fMRI 78_79
3 0 78 80 0.3868 fMRI 78_80
3 0 78 81 0.0847 fMRI 78_81
3 0 78 82 0.0174 fMRI 78_82
3 0 78 83 0.1098 fMRI 78_83
3 0 78 84 0.5251 fMRI 78_84
3 0 78 85 0.2019 fMRI 78_85
3 0 78 86 -0.0592 fMRI 78_86
3 0 78 87 -0.1144 fMRI 78_87
3 0 79 80 0.8158 fMRI 79_80
3 0 79 81 0.392 fMRI 79_81
3 0 79 82 0.3058 fMRI 79_82
3 0 79 83 0.4005 fMRI 79_83
3 0 79 84 0.6198 fMRI 79_84
3 0 79 85 0.3648 fMRI 79_85
3 0 79 86 0.102 fMRI 79_86
3 0 79 87 -0.0916 fMRI 79_87
3 0 80 81 0.3288 fMRI 80_81
3 0 80 82 0.0407 fMRI 80_82
3 0 80 83 0.302 fMRI 80_83
3 0 80 84 0.6414 fMRI 80_84
3 0 80 85 0.2728 fMRI 80_85
3 0 80 86 0.0289 fMRI 80_86
3 0 80 87 -0.0913 fMRI 80_87
3 0 81 82 0.3305 fMRI 81_82
3 0 81 83 0.6031 fMRI 81_83
3 0 81 84 0.1866 fMRI 81_84
3 0 81 85 0.2494 fMRI 81_85
3 0 81 86 0.2046 fMRI 81_86
3 0 81 87 -0.1275 fMRI 81_87
3 0 82 83 0.2118 fMRI 82_83
3 0 82 84 0.1603 fMRI 82_84
3 0 82 85 0.2327 fMRI 82_85
3 0 82 86 0.8641 fMRI 82_86
3 0 82 87 0.356 fMRI 82_87
3 0 83 84 0.0724 fMRI 83_84
3 0 83 85 0.2626 fMRI 83_85
3 0 83 86 0.3232 fMRI 83_86
3 0 83 87 0.3142 fMRI 83_87
3 0 84 85 0.2654 fMRI 84_85
3 0 84 86 0.1108 fMRI 84_86
3 0 84 87 -0.1117 fMRI 84_87
3 0 85 86 0.0777 fMRI 85_86
3 0 85 87 0.2921 fMRI 85_87
3 0 86 87 0.4375 fMRI 86_87
4 0 1 2 -0.0789 fMRI 1_2
4 0 1 3 0.0598 fMRI 1_3
4 0 1 4 0.1793 fMRI 1_4
4 0 1 5 0.059 fMRI 1_5
4 0 1 6 -0.1564 fMRI 1_6
4 0 1 7 -0.1112 fMRI 1_7
4 0 1 8 -0.0388 fMRI 1_8
4 0 1 9 0.1359 fMRI 1_9
4 0 1 10 -0.1115 fMRI 1_10
4 0 1 11 1.1672 fMRI 1_11
4 0 1 12 -0.0398 fMRI 1_12
4 0 1 13 0.1009 fMRI 1_13
4 0 1 14 0.2892 fMRI 1_14
4 0 1 15 0.1107 fMRI 1_15
4 0 1 16 -0.2051 fMRI 1_16
4 0 1 17 -0.158 fMRI 1_17
4 0 1 18 0.2264 fMRI 1_18
4 0 1 19 -0.1392 fMRI 1_19
4 0 1 20 0.237 fMRI 1_20
4 0 1 21 -0.2919 fMRI 1_21
4 0 1 22 0.0315 fMRI 1_22
4 0 1 23 0.2362 fMRI 1_23
4 0 1 24 -0.026 fMRI 1_24
4 0 1 25 0.1906 fMRI 1_25
4 0 1 26 0.1688 fMRI 1_26
4 0 1 27 0.0639 fMRI 1_27
4 0 1 28 -0.3054 fMRI 1_28
4 0 1 29 0.684 fMRI 1_29
4 0 1 30 -0.0185 fMRI 1_30
4 0 1 31 0.412 fMRI 1_31
4 0 1 32 0.0106 fMRI 1_32
4 0 1 33 0.1231 fMRI 1_33
4 0 1 34 -0.1385 fMRI 1_34
4 0 1 35 -0.2202 fMRI 1_35
4 0 1 36 0.3286 fMRI 1_36
4 0 1 37 -0.1119 fMRI 1_37
4 0 1 38 -0.0624 fMRI 1_38
4 0 1 39 0.4533 fMRI 1_39
4 0 1 40 -0.1478 fMRI 1_40
4 0 1 41 -0.2423 fMRI 1_41
4 0 1 42 -0.0392 fMRI 1_42
4 0 1 43 -0.0538 fMRI 1_43
4 0 1 44 -0.1634 fMRI 1_44
4 0 1 45 0.1195 fMRI 1_45
4 0 1 46 -0.1746 fMRI 1_46
4 0 1 47 0.306 fMRI 1_47
4 0 1 48 -0.1229 fMRI 1_48
4 0 1 49 0.1736 fMRI 1_49
4 0 1 50 0.162 fMRI 1_50
4 0 1 51 -0.1685 fMRI 1_51
4 0 1 52 -0.0468 fMRI 1_52
4 0 1 53 0.168 fMRI 1_53
4 0 1 54 0.1004 fMRI 1_54
4 0 1 55 -0.3953 fMRI 1_55
4 0 1 56 -0.0432 fMRI 1_56
4 0 1 57 0.2661 fMRI 1_57
4 0 1 58 -0.0503 fMRI 1_58
4 0 1 59 0.1634 fMRI 1_59
4 0 1 60 0.2945 fMRI 1_60
4 0 1 61 0.0341 fMRI 1_61
4 0 1 62 -0.3545 fMRI 1_62
4 0 1 63 0.6234 fMRI 1_63
4 0 1 64 0.1102 fMRI 1_64
4 0 1 65 0.4355 fMRI 1_65
4 0 1 66 0.1641 fMRI 1_66
4 0 1 67 0.2599 fMRI 1_67
4 0 1 68 0.1964 fMRI 1_68
4 0 1 69 -0.0673 fMRI 1_69
4 0 1 70 0.1471 fMRI 1_70
4 0 1 71 0.1247 fMRI 1_71
4 0 1 72 0.1341 fMRI 1_72
4 0 1 73 0.4902 fMRI 1_73
4 0 1 74 -0.1464 fMRI 1_74
4 0 1 75 -0.268 fMRI 1_75
4 0 1 76 -0.1157 fMRI 1_76
4 0 1 77 -0.0935 fMRI 1_77
4 0 1 78 -0.0634 fMRI 1_78
4 0 1 79 0.1474 fMRI 1_79
4 0 1 80 -0.1811 fMRI 1_80
4 0 1 81 0.5247 fMRI 1_81
4 0 1 82 -0.195 fMRI 1_82
4 0 1 83 0.0922 fMRI 1_83
4 0 1 84 0.2882 fMRI 1_84
4 0 1 85 -0.1269 fMRI 1_85
4 0 1 86 -0.1433 fMRI 1_86
4 0 1 87 -0.1231 fMRI 1_87
4 0 2 3 0.1264 fMRI 2_3
4 0 2 4 0.1141 fMRI 2_4
4 0 2 5 0.6279 fMRI 2_5
4 0 2 6 0.303 fMRI 2_6
4 0 2 7 0.1811 fMRI 2_7
4 0 2 8 0.0826 fMRI 2_8
4 0 2 9 0.1778 fMRI 2_9
4 0 2 10 0.1672 fMRI 2_10
4 0 2 11 0.0552 fMRI 2_11
4 0 2 12 0.9681 fMRI 2_12
4 0 2 13 0.0361 fMRI 2_13
4 0 2 14 -0.1288 fMRI 2_14
4 0 2 15 0.5149 fMRI 2_15
4 0 2 16 -0.0762 fMRI 2_16
4 0 2 17 0.0728 fMRI 2_17
4 0 2 18 0.1188 fMRI 2_18
4 0 2 19 0.3522 fMRI 2_19
4 0 2 20 -0.1343 fMRI 2_20
4 0 2 21 -2e-04 fMRI 2_21
4 0 2 22 -0.2345 fMRI 2_22
4 0 2 23 0.1634 fMRI 2_23
4 0 2 24 -0.0481 fMRI 2_24
4 0 2 25 -0.1583 fMRI 2_25
4 0 2 26 0.2089 fMRI 2_26
4 0 2 27 -0.1106 fMRI 2_27
4 0 2 28 0.3002 fMRI 2_28
4 0 2 29 -0.0256 fMRI 2_29
4 0 2 30 0.3023 fMRI 2_30
4 0 2 31 -0.0998 fMRI 2_31
4 0 2 32 0.3459 fMRI 2_32
4 0 2 33 -0.0603 fMRI 2_33
4 0 2 34 0.1125 fMRI 2_34
4 0 2 35 -0.1121 fMRI 2_35
4 0 2 36 -0.0983 fMRI 2_36
4 0 2 37 0.0412 fMRI 2_37
4 0 2 38 0.2091 fMRI 2_38
4 0 2 39 -0.2243 fMRI 2_39
4 0 2 40 -0.2086 fMRI 2_40
4 0 2 41 0.2343 fMRI 2_41
4 0 2 42 -0.428 fMRI 2_42
4 0 2 43 0.2243 fMRI 2_43
4 0 2 44 -0.0193 fMRI 2_44
4 0 2 45 0.5299 fMRI 2_45
4 0 2 46 0.1288 fMRI 2_46
4 0 2 47 -0.0023 fMRI 2_47
4 0 2 48 -0.1185 fMRI 2_48
4 0 2 49 -0.1198 fMRI 2_49
4 0 2 50 0.1839 fMRI 2_50
4 0 2 51 -0.0527 fMRI 2_51
4 0 2 52 -0.1129 fMRI 2_52
4 0 2 53 -0.0992 fMRI 2_53
4 0 2 54 -0.3365 fMRI 2_54
4 0 2 55 0.1335 fMRI 2_55
4 0 2 56 -0.3677 fMRI 2_56
4 0 2 57 0.2172 fMRI 2_57
4 0 2 58 -0.07 fMRI 2_58
4 0 2 59 0.0336 fMRI 2_59
4 0 2 60 -0.0413 fMRI 2_60
4 0 2 61 -0.3213 fMRI 2_61
4 0 2 62 0.2171 fMRI 2_62
4 0 2 63 -0.0073 fMRI 2_63
4 0 2 64 -0.073 fMRI 2_64
4 0 2 65 -0.1434 fMRI 2_65
4 0 2 66 0.3429 fMRI 2_66
4 0 2 67 -0.2086 fMRI 2_67
4 0 2 68 0.1111 fMRI 2_68
4 0 2 69 -0.3006 fMRI 2_69
4 0 2 70 -0.1436 fMRI 2_70
4 0 2 71 0.1377 fMRI 2_71
4 0 2 72 -0.1094 fMRI 2_72
4 0 2 73 -0.0385 fMRI 2_73
4 0 2 74 -0.2128 fMRI 2_74
4 0 2 75 0.2992 fMRI 2_75
4 0 2 76 -0.4445 fMRI 2_76
4 0 2 77 0.3385 fMRI 2_77
4 0 2 78 0.06 fMRI 2_78
4 0 2 79 -0.0689 fMRI 2_79
4 0 2 80 -0.1192 fMRI 2_80
4 0 2 81 -0.0742 fMRI 2_81
4 0 2 82 -0.1715 fMRI 2_82
4 0 2 83 -0.3401 fMRI 2_83
4 0 2 84 0.3092 fMRI 2_84
4 0 2 85 0.0128 fMRI 2_85
4 0 2 86 -0.0719 fMRI 2_86
4 0 2 87 -0.1696 fMRI 2_87
4 0 3 4 0.429 fMRI 3_4
4 0 3 5 0.1276 fMRI 3_5
4 0 3 6 -0.0814 fMRI 3_6
4 0 3 7 0.1621 fMRI 3_7
4 0 3 8 -0.0572 fMRI 3_8
4 0 3 9 0.543 fMRI 3_9
4 0 3 10 -0.2682 fMRI 3_10
4 0 3 11 0.1633 fMRI 3_11
4 0 3 12 0.375 fMRI 3_12
4 0 3 13 0.9985 fMRI 3_13
4 0 3 14 0.2911 fMRI 3_14
4 0 3 15 0.1168 fMRI 3_15
4 0 3 16 0.3116 fMRI 3_16
4 0 3 17 0.0299 fMRI 3_17
4 0 3 18 0.359 fMRI 3_18
4 0 3 19 -0.1829 fMRI 3_19
4 0 3 20 0.0526 fMRI 3_20
4 0 3 21 -0.1194 fMRI 3_21
4 0 3 22 -0.0554 fMRI 3_22
4 0 3 23 -0.0657 fMRI 3_23
4 0 3 24 -0.172 fMRI 3_24
4 0 3 25 0.1156 fMRI 3_25
4 0 3 26 -0.0093 fMRI 3_26
4 0 3 27 -0.0515 fMRI 3_27
4 0 3 28 0.0452 fMRI 3_28
4 0 3 29 0.1831 fMRI 3_29
4 0 3 30 0.5259 fMRI 3_30
4 0 3 31 -0.2855 fMRI 3_31
4 0 3 32 0.1463 fMRI 3_32
4 0 3 33 -0.1532 fMRI 3_33
4 0 3 34 -0.0125 fMRI 3_34
4 0 3 35 -0.4372 fMRI 3_35
4 0 3 36 0.1435 fMRI 3_36
4 0 3 37 0.0036 fMRI 3_37
4 0 3 38 0.2877 fMRI 3_38
4 0 3 39 -0.0598 fMRI 3_39
4 0 3 40 -0.6671 fMRI 3_40
4 0 3 41 -0.3104 fMRI 3_41
4 0 3 42 -0.4325 fMRI 3_42
4 0 3 43 -0.1463 fMRI 3_43
4 0 3 44 -0.0088 fMRI 3_44
4 0 3 45 0.2666 fMRI 3_45
4 0 3 46 -0.2949 fMRI 3_46
4 0 3 47 0.0077 fMRI 3_47
4 0 3 48 -0.6125 fMRI 3_48
4 0 3 49 -0.0562 fMRI 3_49
4 0 3 50 0.0134 fMRI 3_50
4 0 3 51 -0.5209 fMRI 3_51
4 0 3 52 -0.7788 fMRI 3_52
4 0 3 53 -0.1881 fMRI 3_53
4 0 3 54 2e-04 fMRI 3_54
4 0 3 55 -0.2659 fMRI 3_55
4 0 3 56 0.0355 fMRI 3_56
4 0 3 57 -0.1047 fMRI 3_57
4 0 3 58 -0.0304 fMRI 3_58
4 0 3 59 0.2673 fMRI 3_59
4 0 3 60 0.1418 fMRI 3_60
4 0 3 61 -0.077 fMRI 3_61
4 0 3 62 0.0581 fMRI 3_62
4 0 3 63 0.2295 fMRI 3_63
4 0 3 64 0.3389 fMRI 3_64
4 0 3 65 -0.4198 fMRI 3_65
4 0 3 66 0.056 fMRI 3_66
4 0 3 67 -0.1 fMRI 3_67
4 0 3 68 0.0911 fMRI 3_68
4 0 3 69 -0.5065 fMRI 3_69
4 0 3 70 0.2217 fMRI 3_70
4 0 3 71 0.0141 fMRI 3_71
4 0 3 72 0.258 fMRI 3_72
4 0 3 73 -0.0309 fMRI 3_73
4 0 3 74 -0.6705 fMRI 3_74
4 0 3 75 -0.293 fMRI 3_75
4 0 3 76 -0.509 fMRI 3_76
4 0 3 77 -0.0066 fMRI 3_77
4 0 3 78 0.0772 fMRI 3_78
4 0 3 79 0.3828 fMRI 3_79
4 0 3 80 -0.3687 fMRI 3_80
4 0 3 81 3e-04 fMRI 3_81
4 0 3 82 -0.571 fMRI 3_82
4 0 3 83 0.0445 fMRI 3_83
4 0 3 84 -0.0497 fMRI 3_84
4 0 3 85 -0.3443 fMRI 3_85
4 0 3 86 -0.714 fMRI 3_86
4 0 3 87 -0.2072 fMRI 3_87
4 0 4 5 0.1913 fMRI 4_5
4 0 4 6 0.079 fMRI 4_6
4 0 4 7 0.2691 fMRI 4_7
4 0 4 8 0.3529 fMRI 4_8
4 0 4 9 0.2499 fMRI 4_9
4 0 4 10 0.0973 fMRI 4_10
4 0 4 11 0.2046 fMRI 4_11
4 0 4 12 0.2452 fMRI 4_12
4 0 4 13 0.1936 fMRI 4_13
4 0 4 14 0.7881 fMRI 4_14
4 0 4 15 0.4326 fMRI 4_15
4 0 4 16 0.163 fMRI 4_16
4 0 4 17 0.2662 fMRI 4_17
4 0 4 18 0.167 fMRI 4_18
4 0 4 19 0.0995 fMRI 4_19
4 0 4 20 0.0952 fMRI 4_20
4 0 4 21 0.0396 fMRI 4_21
4 0 4 22 0.1533 fMRI 4_22
4 0 4 23 -0.048 fMRI 4_23
4 0 4 24 0.2454 fMRI 4_24
4 0 4 25 0.0081 fMRI 4_25
4 0 4 26 0.0536 fMRI 4_26
4 0 4 27 -0.0762 fMRI 4_27
4 0 4 28 -0.025 fMRI 4_28
4 0 4 29 -0.1827 fMRI 4_29
4 0 4 30 0.2436 fMRI 4_30
4 0 4 31 -0.2278 fMRI 4_31
4 0 4 32 0.0911 fMRI 4_32
4 0 4 33 0.0937 fMRI 4_33
4 0 4 34 -0.0916 fMRI 4_34
4 0 4 35 -0.4007 fMRI 4_35
4 0 4 36 0.2039 fMRI 4_36
4 0 4 37 0.0693 fMRI 4_37
4 0 4 38 0.2613 fMRI 4_38
4 0 4 39 -0.1843 fMRI 4_39
4 0 4 40 -0.4169 fMRI 4_40
4 0 4 41 -0.0712 fMRI 4_41
4 0 4 42 -0.2464 fMRI 4_42
4 0 4 43 -0.0826 fMRI 4_43
4 0 4 44 0.1811 fMRI 4_44
4 0 4 45 0.1727 fMRI 4_45
4 0 4 46 0.0971 fMRI 4_46
4 0 4 47 -0.2863 fMRI 4_47
4 0 4 48 -0.1056 fMRI 4_48
4 0 4 49 -0.0951 fMRI 4_49
4 0 4 50 0.0715 fMRI 4_50
4 0 4 51 -0.0653 fMRI 4_51
4 0 4 52 -0.2325 fMRI 4_52
4 0 4 53 0.3069 fMRI 4_53
4 0 4 54 0.1623 fMRI 4_54
4 0 4 55 0.0563 fMRI 4_55
4 0 4 56 0.0192 fMRI 4_56
4 0 4 57 -0.0101 fMRI 4_57
4 0 4 58 0.1306 fMRI 4_58
4 0 4 59 -0.0524 fMRI 4_59
4 0 4 60 0.2376 fMRI 4_60
4 0 4 61 -0.0435 fMRI 4_61
4 0 4 62 0.0648 fMRI 4_62
4 0 4 63 -0.0876 fMRI 4_63
4 0 4 64 0.2503 fMRI 4_64
4 0 4 65 -0.175 fMRI 4_65
4 0 4 66 0.0661 fMRI 4_66
4 0 4 67 0.2184 fMRI 4_67
4 0 4 68 -0.1529 fMRI 4_68
4 0 4 69 -0.2594 fMRI 4_69
4 0 4 70 0.0046 fMRI 4_70
4 0 4 71 0.1353 fMRI 4_71
4 0 4 72 0.1806 fMRI 4_72
4 0 4 73 -0.1155 fMRI 4_73
4 0 4 74 -0.3745 fMRI 4_74
4 0 4 75 0.146 fMRI 4_75
4 0 4 76 -0.2513 fMRI 4_76
4 0 4 77 0.1337 fMRI 4_77
4 0 4 78 0.2782 fMRI 4_78
4 0 4 79 0.2315 fMRI 4_79
4 0 4 80 0.0762 fMRI 4_80
4 0 4 81 -0.0905 fMRI 4_81
4 0 4 82 -0.1011 fMRI 4_82
4 0 4 83 0.1307 fMRI 4_83
4 0 4 84 0.0977 fMRI 4_84
4 0 4 85 0.2556 fMRI 4_85
4 0 4 86 -0.4442 fMRI 4_86
4 0 4 87 0.2104 fMRI 4_87
4 0 5 6 0.102 fMRI 5_6
4 0 5 7 0.0065 fMRI 5_7
4 0 5 8 0.0457 fMRI 5_8
4 0 5 9 0.121 fMRI 5_9
4 0 5 10 -0.0036 fMRI 5_10
4 0 5 11 -0.0088 fMRI 5_11
4 0 5 12 0.5534 fMRI 5_12
4 0 5 13 0.0244 fMRI 5_13
4 0 5 14 0.096 fMRI 5_14
4 0 5 15 0.7102 fMRI 5_15
4 0 5 16 -0.3547 fMRI 5_16
4 0 5 17 -0.1586 fMRI 5_17
4 0 5 18 0.1241 fMRI 5_18
4 0 5 19 0.2559 fMRI 5_19
4 0 5 20 0.1457 fMRI 5_20
4 0 5 21 -0.0309 fMRI 5_21
4 0 5 22 -0.3448 fMRI 5_22
4 0 5 23 -0.0921 fMRI 5_23
4 0 5 24 -0.2873 fMRI 5_24
4 0 5 25 -0.1254 fMRI 5_25
4 0 5 26 -0.0922 fMRI 5_26
4 0 5 27 -0.1477 fMRI 5_27
4 0 5 28 -0.1725 fMRI 5_28
4 0 5 29 -0.0336 fMRI 5_29
4 0 5 30 0.0574 fMRI 5_30
4 0 5 31 -0.1829 fMRI 5_31
4 0 5 32 0.0894 fMRI 5_32
4 0 5 33 0.0098 fMRI 5_33
4 0 5 34 -0.0766 fMRI 5_34
4 0 5 35 -0.1015 fMRI 5_35
4 0 5 36 0.0559 fMRI 5_36
4 0 5 37 -0.175 fMRI 5_37
4 0 5 38 -0.036 fMRI 5_38
4 0 5 39 -0.2731 fMRI 5_39
4 0 5 40 0.0135 fMRI 5_40
4 0 5 41 0.0692 fMRI 5_41
4 0 5 42 -0.2054 fMRI 5_42
4 0 5 43 -0.2676 fMRI 5_43
4 0 5 44 -0.211 fMRI 5_44
4 0 5 45 0.2256 fMRI 5_45
4 0 5 46 -0.0538 fMRI 5_46
4 0 5 47 0.0936 fMRI 5_47
4 0 5 48 0.1066 fMRI 5_48
4 0 5 49 0.1058 fMRI 5_49
4 0 5 50 -0.1297 fMRI 5_50
4 0 5 51 -0.1668 fMRI 5_51
4 0 5 52 0.1234 fMRI 5_52
4 0 5 53 0.1902 fMRI 5_53
4 0 5 54 -0.2605 fMRI 5_54
4 0 5 55 0.1019 fMRI 5_55
4 0 5 56 -0.2155 fMRI 5_56
4 0 5 57 -0.0204 fMRI 5_57
4 0 5 58 -0.146 fMRI 5_58
4 0 5 59 -0.0531 fMRI 5_59
4 0 5 60 0.0913 fMRI 5_60
4 0 5 61 -0.1875 fMRI 5_61
4 0 5 62 -0.0897 fMRI 5_62
4 0 5 63 -0.0476 fMRI 5_63
4 0 5 64 -0.2207 fMRI 5_64
4 0 5 65 -0.2835 fMRI 5_65
4 0 5 66 0.072 fMRI 5_66
4 0 5 67 0.0102 fMRI 5_67
4 0 5 68 0.02 fMRI 5_68
4 0 5 69 -0.1283 fMRI 5_69
4 0 5 70 0.2325 fMRI 5_70
4 0 5 71 0.0923 fMRI 5_71
4 0 5 72 0.1378 fMRI 5_72
4 0 5 73 -0.1907 fMRI 5_73
4 0 5 74 -0.0627 fMRI 5_74
4 0 5 75 0.2231 fMRI 5_75
4 0 5 76 -0.2808 fMRI 5_76
4 0 5 77 0.0493 fMRI 5_77
4 0 5 78 -0.1426 fMRI 5_78
4 0 5 79 0.1428 fMRI 5_79
4 0 5 80 0.0063 fMRI 5_80
4 0 5 81 0.0995 fMRI 5_81
4 0 5 82 0.0844 fMRI 5_82
4 0 5 83 -0.0206 fMRI 5_83
4 0 5 84 -0.0433 fMRI 5_84
4 0 5 85 -0.1079 fMRI 5_85
4 0 5 86 0.0367 fMRI 5_86
4 0 5 87 0.0164 fMRI 5_87
4 0 6 7 0.2951 fMRI 6_7
4 0 6 8 0.1784 fMRI 6_8
4 0 6 9 -0.0281 fMRI 6_9
4 0 6 10 0.2722 fMRI 6_10
4 0 6 11 -0.2238 fMRI 6_11
4 0 6 12 0.1197 fMRI 6_12
4 0 6 13 -0.2415 fMRI 6_13
4 0 6 14 -0.2025 fMRI 6_14
4 0 6 15 0.0443 fMRI 6_15
4 0 6 16 0.0906 fMRI 6_16
4 0 6 17 0.0163 fMRI 6_17
4 0 6 18 -0.014 fMRI 6_18
4 0 6 19 0.2318 fMRI 6_19
4 0 6 20 -0.2475 fMRI 6_20
4 0 6 21 0.3847 fMRI 6_21
4 0 6 22 -0.0184 fMRI 6_22
4 0 6 23 -0.186 fMRI 6_23
4 0 6 24 0.3147 fMRI 6_24
4 0 6 25 0.1503 fMRI 6_25
4 0 6 26 -0.2639 fMRI 6_26
4 0 6 27 -0.3086 fMRI 6_27
4 0 6 28 0.1554 fMRI 6_28
4 0 6 29 -0.4433 fMRI 6_29
4 0 6 30 -0.0342 fMRI 6_30
4 0 6 31 -0.2739 fMRI 6_31
4 0 6 32 0.1509 fMRI 6_32
4 0 6 33 -0.1313 fMRI 6_33
4 0 6 34 0.5287 fMRI 6_34
4 0 6 35 0.045 fMRI 6_35
4 0 6 36 -0.1545 fMRI 6_36
4 0 6 37 0.1402 fMRI 6_37
4 0 6 38 0.1233 fMRI 6_38
4 0 6 39 -0.455 fMRI 6_39
4 0 6 40 0.0647 fMRI 6_40
4 0 6 41 0.1932 fMRI 6_41
4 0 6 42 0.0451 fMRI 6_42
4 0 6 43 0.102 fMRI 6_43
4 0 6 44 0.3376 fMRI 6_44
4 0 6 45 0.0769 fMRI 6_45
4 0 6 46 0.2586 fMRI 6_46
4 0 6 47 -0.2651 fMRI 6_47
4 0 6 48 0.1839 fMRI 6_48
4 0 6 49 -0.0634 fMRI 6_49
4 0 6 50 0.1953 fMRI 6_50
4 0 6 51 0.2987 fMRI 6_51
4 0 6 52 0.0145 fMRI 6_52
4 0 6 53 0.0803 fMRI 6_53
4 0 6 54 -0.1251 fMRI 6_54
4 0 6 55 0.5021 fMRI 6_55
4 0 6 56 0.0295 fMRI 6_56
4 0 6 57 -0.1468 fMRI 6_57
4 0 6 58 0.3231 fMRI 6_58
4 0 6 59 0.0229 fMRI 6_59
4 0 6 60 -0.2946 fMRI 6_60
4 0 6 61 -0.1458 fMRI 6_61
4 0 6 62 0.018 fMRI 6_62
4 0 6 63 -0.415 fMRI 6_63
4 0 6 64 -0.0738 fMRI 6_64
4 0 6 65 -0.2927 fMRI 6_65
4 0 6 66 0.0797 fMRI 6_66
4 0 6 67 -0.0694 fMRI 6_67
4 0 6 68 0.2547 fMRI 6_68
4 0 6 69 -0.0605 fMRI 6_69
4 0 6 70 -0.1622 fMRI 6_70
4 0 6 71 0.0787 fMRI 6_71
4 0 6 72 0.016 fMRI 6_72
4 0 6 73 -0.3146 fMRI 6_73
4 0 6 74 0.0337 fMRI 6_74
4 0 6 75 0.4376 fMRI 6_75
4 0 6 76 0.0055 fMRI 6_76
4 0 6 77 0.1454 fMRI 6_77
4 0 6 78 0.2803 fMRI 6_78
4 0 6 79 -0.1127 fMRI 6_79
4 0 6 80 0.2344 fMRI 6_80
4 0 6 81 -0.2507 fMRI 6_81
4 0 6 82 0.1526 fMRI 6_82
4 0 6 83 -0.0893 fMRI 6_83
4 0 6 84 0.0605 fMRI 6_84
4 0 6 85 0.2701 fMRI 6_85
4 0 6 86 -0.0239 fMRI 6_86
4 0 6 87 0.1122 fMRI 6_87
4 0 7 8 0.4776 fMRI 7_8
4 0 7 9 0.3542 fMRI 7_9
4 0 7 10 0.2712 fMRI 7_10
4 0 7 11 0.0503 fMRI 7_11
4 0 7 12 0.1811 fMRI 7_12
4 0 7 13 0.1852 fMRI 7_13
4 0 7 14 0.163 fMRI 7_14
4 0 7 15 -0.0175 fMRI 7_15
4 0 7 16 0.5604 fMRI 7_16
4 0 7 17 0.3538 fMRI 7_17
4 0 7 18 0.0654 fMRI 7_18
4 0 7 19 0.1617 fMRI 7_19
4 0 7 20 0.151 fMRI 7_20
4 0 7 21 0.3438 fMRI 7_21
4 0 7 22 0.3142 fMRI 7_22
4 0 7 23 0.0627 fMRI 7_23
4 0 7 24 0.5535 fMRI 7_24
4 0 7 25 0.2635 fMRI 7_25
4 0 7 26 0.2059 fMRI 7_26
4 0 7 27 0.2733 fMRI 7_27
4 0 7 28 0.2856 fMRI 7_28
4 0 7 29 -0.0906 fMRI 7_29
4 0 7 30 0.0888 fMRI 7_30
4 0 7 31 -0.0887 fMRI 7_31
4 0 7 32 0.4052 fMRI 7_32
4 0 7 33 0.1959 fMRI 7_33
4 0 7 34 0.6238 fMRI 7_34
4 0 7 35 0.2172 fMRI 7_35
4 0 7 36 -0.2154 fMRI 7_36
4 0 7 37 0.2669 fMRI 7_37
4 0 7 38 0.0386 fMRI 7_38
4 0 7 39 -0.1147 fMRI 7_39
4 0 7 40 -0.0191 fMRI 7_40
4 0 7 41 0.1121 fMRI 7_41
4 0 7 42 0.076 fMRI 7_42
4 0 7 43 0.3107 fMRI 7_43
4 0 7 44 0.3563 fMRI 7_44
4 0 7 45 -0.0387 fMRI 7_45
4 0 7 46 0.3058 fMRI 7_46
4 0 7 47 -0.0586 fMRI 7_47
4 0 7 48 0.0208 fMRI 7_48
4 0 7 49 -0.0068 fMRI 7_49
4 0 7 50 0.4004 fMRI 7_50
4 0 7 51 0.0821 fMRI 7_51
4 0 7 52 -0.0514 fMRI 7_52
4 0 7 53 -0.1263 fMRI 7_53
4 0 7 54 0.4004 fMRI 7_54
4 0 7 55 0.3467 fMRI 7_55
4 0 7 56 -0.0799 fMRI 7_56
4 0 7 57 0.03 fMRI 7_57
4 0 7 58 0.552 fMRI 7_58
4 0 7 59 0.1973 fMRI 7_59
4 0 7 60 -0.0647 fMRI 7_60
4 0 7 61 0.1262 fMRI 7_61
4 0 7 62 0.1526 fMRI 7_62
4 0 7 63 0.0528 fMRI 7_63
4 0 7 64 -0.1344 fMRI 7_64
4 0 7 65 -0.1601 fMRI 7_65
4 0 7 66 0.147 fMRI 7_66
4 0 7 67 0.0592 fMRI 7_67
4 0 7 68 0.2574 fMRI 7_68
4 0 7 69 0.1937 fMRI 7_69
4 0 7 70 -0.3472 fMRI 7_70
4 0 7 71 -0.0548 fMRI 7_71
4 0 7 72 -0.3757 fMRI 7_72
4 0 7 73 0.113 fMRI 7_73
4 0 7 74 0.0244 fMRI 7_74
4 0 7 75 0.1494 fMRI 7_75
4 0 7 76 0.0942 fMRI 7_76
4 0 7 77 0.1265 fMRI 7_77
4 0 7 78 0.1739 fMRI 7_78
4 0 7 79 -0.2779 fMRI 7_79
4 0 7 80 -0.0758 fMRI 7_80
4 0 7 81 0.0501 fMRI 7_81
4 0 7 82 -0.0299 fMRI 7_82
4 0 7 83 -0.0278 fMRI 7_83
4 0 7 84 0.2487 fMRI 7_84
4 0 7 85 0.3534 fMRI 7_85
4 0 7 86 -0.073 fMRI 7_86
4 0 7 87 -0.0093 fMRI 7_87
4 0 8 9 0.012 fMRI 8_9
4 0 8 10 0.4629 fMRI 8_10
4 0 8 11 -0.0064 fMRI 8_11
4 0 8 12 -0.002 fMRI 8_12
4 0 8 13 -0.0424 fMRI 8_13
4 0 8 14 0.3031 fMRI 8_14
4 0 8 15 0.2211 fMRI 8_15
4 0 8 16 0.1246 fMRI 8_16
4 0 8 17 0.5077 fMRI 8_17
4 0 8 18 -0.106 fMRI 8_18
4 0 8 19 0.3911 fMRI 8_19
4 0 8 20 0.2383 fMRI 8_20
4 0 8 21 0.3742 fMRI 8_21
4 0 8 22 0.089 fMRI 8_22
4 0 8 23 0.0755 fMRI 8_23
4 0 8 24 0.6357 fMRI 8_24
4 0 8 25 0.2272 fMRI 8_25
4 0 8 26 0.0139 fMRI 8_26
4 0 8 27 0.2112 fMRI 8_27
4 0 8 28 0.2661 fMRI 8_28
4 0 8 29 -0.2831 fMRI 8_29
4 0 8 30 -0.113 fMRI 8_30
4 0 8 31 -0.1412 fMRI 8_31
4 0 8 32 0.209 fMRI 8_32
4 0 8 33 0.4123 fMRI 8_33
4 0 8 34 0.2489 fMRI 8_34
4 0 8 35 0.2054 fMRI 8_35
4 0 8 36 -0.2968 fMRI 8_36
4 0 8 37 0.2657 fMRI 8_37
4 0 8 38 0.047 fMRI 8_38
4 0 8 39 -0.1267 fMRI 8_39
4 0 8 40 0.0741 fMRI 8_40
4 0 8 41 0.2443 fMRI 8_41
4 0 8 42 0.1512 fMRI 8_42
4 0 8 43 0.0731 fMRI 8_43
4 0 8 44 0.3197 fMRI 8_44
4 0 8 45 -0.1493 fMRI 8_45
4 0 8 46 0.3444 fMRI 8_46
4 0 8 47 -0.2791 fMRI 8_47
4 0 8 48 0.3182 fMRI 8_48
4 0 8 49 -0.0763 fMRI 8_49
4 0 8 50 0.0685 fMRI 8_50
4 0 8 51 0.4822 fMRI 8_51
4 0 8 52 0.1457 fMRI 8_52
4 0 8 53 0.0737 fMRI 8_53
4 0 8 54 0.2162 fMRI 8_54
4 0 8 55 0.4862 fMRI 8_55
4 0 8 56 -0.1664 fMRI 8_56
4 0 8 57 0.0775 fMRI 8_57
4 0 8 58 0.2703 fMRI 8_58
4 0 8 59 -9e-04 fMRI 8_59
4 0 8 60 -0.1081 fMRI 8_60
4 0 8 61 0.2364 fMRI 8_61
4 0 8 62 0.276 fMRI 8_62
4 0 8 63 -0.1239 fMRI 8_63
4 0 8 64 -0.1889 fMRI 8_64
4 0 8 65 -0.0703 fMRI 8_65
4 0 8 66 0.0115 fMRI 8_66
4 0 8 67 0.2387 fMRI 8_67
4 0 8 68 -0.0459 fMRI 8_68
4 0 8 69 0.2411 fMRI 8_69
4 0 8 70 -0.2527 fMRI 8_70
4 0 8 71 0.0094 fMRI 8_71
4 0 8 72 0.0542 fMRI 8_72
4 0 8 73 0.0035 fMRI 8_73
4 0 8 74 0.09 fMRI 8_74
4 0 8 75 0.4131 fMRI 8_75
4 0 8 76 0.1387 fMRI 8_76
4 0 8 77 0.0676 fMRI 8_77
4 0 8 78 0.3125 fMRI 8_78
4 0 8 79 -0.1911 fMRI 8_79
4 0 8 80 0.3742 fMRI 8_80
4 0 8 81 -0.0581 fMRI 8_81
4 0 8 82 0.2402 fMRI 8_82
4 0 8 83 -0.0045 fMRI 8_83
4 0 8 84 0.0703 fMRI 8_84
4 0 8 85 0.732 fMRI 8_85
4 0 8 86 0.0542 fMRI 8_86
4 0 8 87 0.3212 fMRI 8_87
4 0 9 10 -0.0541 fMRI 9_10
4 0 9 11 0.2582 fMRI 9_11
4 0 9 12 0.2953 fMRI 9_12
4 0 9 13 0.4079 fMRI 9_13
4 0 9 14 0.1743 fMRI 9_14
4 0 9 15 0.1056 fMRI 9_15
4 0 9 16 0.2556 fMRI 9_16
4 0 9 17 -0.0481 fMRI 9_17
4 0 9 18 0.6785 fMRI 9_18
4 0 9 19 0.053 fMRI 9_19
4 0 9 20 0.1053 fMRI 9_20
4 0 9 21 -0.1048 fMRI 9_21
4 0 9 22 0.0964 fMRI 9_22
4 0 9 23 0.0474 fMRI 9_23
4 0 9 24 0.0906 fMRI 9_24
4 0 9 25 0.1756 fMRI 9_25
4 0 9 26 0.0749 fMRI 9_26
4 0 9 27 0.1673 fMRI 9_27
4 0 9 28 -0.0575 fMRI 9_28
4 0 9 29 0.2883 fMRI 9_29
4 0 9 30 0.1992 fMRI 9_30
4 0 9 31 -0.0868 fMRI 9_31
4 0 9 32 0.5039 fMRI 9_32
4 0 9 33 0.1375 fMRI 9_33
4 0 9 34 0.1842 fMRI 9_34
4 0 9 35 -0.0228 fMRI 9_35
4 0 9 36 0.2257 fMRI 9_36
4 0 9 37 0.0028 fMRI 9_37
4 0 9 38 0.0346 fMRI 9_38
4 0 9 39 0.0216 fMRI 9_39
4 0 9 40 -0.1844 fMRI 9_40
4 0 9 41 -0.1713 fMRI 9_41
4 0 9 42 -0.0984 fMRI 9_42
4 0 9 43 -0.0152 fMRI 9_43
4 0 9 44 -0.0018 fMRI 9_44
4 0 9 45 0.2275 fMRI 9_45
4 0 9 46 -0.0405 fMRI 9_46
4 0 9 47 0.2043 fMRI 9_47
4 0 9 48 -0.1426 fMRI 9_48
4 0 9 49 0.156 fMRI 9_49
4 0 9 50 0.2444 fMRI 9_50
4 0 9 51 -0.2538 fMRI 9_51
4 0 9 52 -0.2909 fMRI 9_52
4 0 9 53 -0.0671 fMRI 9_53
4 0 9 54 0.0989 fMRI 9_54
4 0 9 55 -0.1549 fMRI 9_55
4 0 9 56 0.0097 fMRI 9_56
4 0 9 57 0.0525 fMRI 9_57
4 0 9 58 0.0305 fMRI 9_58
4 0 9 59 0.3949 fMRI 9_59
4 0 9 60 -0.0087 fMRI 9_60
4 0 9 61 0.2067 fMRI 9_61
4 0 9 62 -0.1216 fMRI 9_62
4 0 9 63 0.2971 fMRI 9_63
4 0 9 64 0.2488 fMRI 9_64
4 0 9 65 -0.1288 fMRI 9_65
4 0 9 66 0.385 fMRI 9_66
4 0 9 67 0.0984 fMRI 9_67
4 0 9 68 0.3431 fMRI 9_68
4 0 9 69 -0.1254 fMRI 9_69
4 0 9 70 0.0049 fMRI 9_70
4 0 9 71 0.0706 fMRI 9_71
4 0 9 72 -0.1694 fMRI 9_72
4 0 9 73 0.1679 fMRI 9_73
4 0 9 74 -0.2182 fMRI 9_74
4 0 9 75 -0.1666 fMRI 9_75
4 0 9 76 -0.1308 fMRI 9_76
4 0 9 77 -0.0214 fMRI 9_77
4 0 9 78 0.0123 fMRI 9_78
4 0 9 79 -0.0084 fMRI 9_79
4 0 9 80 -0.288 fMRI 9_80
4 0 9 81 0.2174 fMRI 9_81
4 0 9 82 -0.2606 fMRI 9_82
4 0 9 83 0.0041 fMRI 9_83
4 0 9 84 0.1722 fMRI 9_84
4 0 9 85 0.0192 fMRI 9_85
4 0 9 86 -0.3023 fMRI 9_86
4 0 9 87 -0.0537 fMRI 9_87
4 0 10 11 -0.0636 fMRI 10_11
4 0 10 12 -0.0443 fMRI 10_12
4 0 10 13 -0.304 fMRI 10_13
4 0 10 14 0.0697 fMRI 10_14
4 0 10 15 0.2028 fMRI 10_15
4 0 10 16 0.0037 fMRI 10_16
4 0 10 17 0.3914 fMRI 10_17
4 0 10 18 0.1201 fMRI 10_18
4 0 10 19 0.7793 fMRI 10_19
4 0 10 20 -0.0249 fMRI 10_20
4 0 10 21 0.4304 fMRI 10_21
4 0 10 22 0.189 fMRI 10_22
4 0 10 23 0.0246 fMRI 10_23
4 0 10 24 0.2347 fMRI 10_24
4 0 10 25 -0.2344 fMRI 10_25
4 0 10 26 0.0958 fMRI 10_26
4 0 10 27 -0.0838 fMRI 10_27
4 0 10 28 0.1483 fMRI 10_28
4 0 10 29 -0.4824 fMRI 10_29
4 0 10 30 -0.0695 fMRI 10_30
4 0 10 31 -0.2126 fMRI 10_31
4 0 10 32 0.2263 fMRI 10_32
4 0 10 33 0.1778 fMRI 10_33
4 0 10 34 0.047 fMRI 10_34
4 0 10 35 0.2032 fMRI 10_35
4 0 10 36 -0.0396 fMRI 10_36
4 0 10 37 0.2399 fMRI 10_37
4 0 10 38 0.2124 fMRI 10_38
4 0 10 39 -0.2264 fMRI 10_39
4 0 10 40 0.2591 fMRI 10_40
4 0 10 41 0.3728 fMRI 10_41
4 0 10 42 0.2312 fMRI 10_42
4 0 10 43 0.1677 fMRI 10_43
4 0 10 44 0.1847 fMRI 10_44
4 0 10 45 0.149 fMRI 10_45
4 0 10 46 0.3976 fMRI 10_46
4 0 10 47 -0.1977 fMRI 10_47
4 0 10 48 0.4025 fMRI 10_48
4 0 10 49 0.0482 fMRI 10_49
4 0 10 50 -0.0293 fMRI 10_50
4 0 10 51 0.5114 fMRI 10_51
4 0 10 52 0.2676 fMRI 10_52
4 0 10 53 0.0917 fMRI 10_53
4 0 10 54 0.0938 fMRI 10_54
4 0 10 55 0.5204 fMRI 10_55
4 0 10 56 -0.1348 fMRI 10_56
4 0 10 57 0.0275 fMRI 10_57
4 0 10 58 -0.0101 fMRI 10_58
4 0 10 59 -0.293 fMRI 10_59
4 0 10 60 -0.1156 fMRI 10_60
4 0 10 61 -0.0234 fMRI 10_61
4 0 10 62 0.037 fMRI 10_62
4 0 10 63 -0.352 fMRI 10_63
4 0 10 64 -0.0546 fMRI 10_64
4 0 10 65 0.0435 fMRI 10_65
4 0 10 66 0.1672 fMRI 10_66
4 0 10 67 0.1385 fMRI 10_67
4 0 10 68 -0.0326 fMRI 10_68
4 0 10 69 0.2229 fMRI 10_69
4 0 10 70 -0.1943 fMRI 10_70
4 0 10 71 0.0743 fMRI 10_71
4 0 10 72 0.0818 fMRI 10_72
4 0 10 73 -0.1132 fMRI 10_73
4 0 10 74 0.298 fMRI 10_74
4 0 10 75 0.4888 fMRI 10_75
4 0 10 76 0.2883 fMRI 10_76
4 0 10 77 0.1861 fMRI 10_77
4 0 10 78 0.2334 fMRI 10_78
4 0 10 79 -0.2085 fMRI 10_79
4 0 10 80 0.375 fMRI 10_80
4 0 10 81 -0.0897 fMRI 10_81
4 0 10 82 0.4191 fMRI 10_82
4 0 10 83 0.0101 fMRI 10_83
4 0 10 84 0.0385 fMRI 10_84
4 0 10 85 0.461 fMRI 10_85
4 0 10 86 0.2299 fMRI 10_86
4 0 10 87 0.4161 fMRI 10_87
4 0 11 12 0.076 fMRI 11_12
4 0 11 13 0.1702 fMRI 11_13
4 0 11 14 0.2649 fMRI 11_14
4 0 11 15 -0.0346 fMRI 11_15
4 0 11 16 -0.0541 fMRI 11_16
4 0 11 17 -0.0497 fMRI 11_17
4 0 11 18 0.3076 fMRI 11_18
4 0 11 19 -0.1821 fMRI 11_19
4 0 11 20 0.2554 fMRI 11_20
4 0 11 21 -0.3621 fMRI 11_21
4 0 11 22 0.0713 fMRI 11_22
4 0 11 23 0.3956 fMRI 11_23
4 0 11 24 0.014 fMRI 11_24
4 0 11 25 0.0754 fMRI 11_25
4 0 11 26 0.4179 fMRI 11_26
4 0 11 27 0.2027 fMRI 11_27
4 0 11 28 -0.0343 fMRI 11_28
4 0 11 29 0.7557 fMRI 11_29
4 0 11 30 0.1696 fMRI 11_30
4 0 11 31 0.412 fMRI 11_31
4 0 11 32 0.259 fMRI 11_32
4 0 11 33 0.2366 fMRI 11_33
4 0 11 34 -0.0493 fMRI 11_34
4 0 11 35 -0.1963 fMRI 11_35
4 0 11 36 0.3131 fMRI 11_36
4 0 11 37 -0.0191 fMRI 11_37
4 0 11 38 -0.0355 fMRI 11_38
4 0 11 39 0.5136 fMRI 11_39
4 0 11 40 -0.2673 fMRI 11_40
4 0 11 41 -0.2121 fMRI 11_41
4 0 11 42 -0.1162 fMRI 11_42
4 0 11 43 0.2392 fMRI 11_43
4 0 11 44 -0.1005 fMRI 11_44
4 0 11 45 0.1755 fMRI 11_45
4 0 11 46 -0.0896 fMRI 11_46
4 0 11 47 0.2802 fMRI 11_47
4 0 11 48 -0.2682 fMRI 11_48
4 0 11 49 0.0293 fMRI 11_49
4 0 11 50 0.3851 fMRI 11_50
4 0 11 51 -0.2664 fMRI 11_51
4 0 11 52 -0.2312 fMRI 11_52
4 0 11 53 -0.0407 fMRI 11_53
4 0 11 54 0.0713 fMRI 11_54
4 0 11 55 -0.4871 fMRI 11_55
4 0 11 56 -0.1946 fMRI 11_56
4 0 11 57 0.4445 fMRI 11_57
4 0 11 58 -0.0564 fMRI 11_58
4 0 11 59 0.1417 fMRI 11_59
4 0 11 60 0.2391 fMRI 11_60
4 0 11 61 0.0362 fMRI 11_61
4 0 11 62 -0.114 fMRI 11_62
4 0 11 63 0.8089 fMRI 11_63
4 0 11 64 0.1297 fMRI 11_64
4 0 11 65 0.4759 fMRI 11_65
4 0 11 66 0.3367 fMRI 11_66
4 0 11 67 0.1861 fMRI 11_67
4 0 11 68 0.2235 fMRI 11_68
4 0 11 69 -0.1453 fMRI 11_69
4 0 11 70 -0.012 fMRI 11_70
4 0 11 71 1e-04 fMRI 11_71
4 0 11 72 -0.0879 fMRI 11_72
4 0 11 73 0.6401 fMRI 11_73
4 0 11 74 -0.225 fMRI 11_74
4 0 11 75 -0.3138 fMRI 11_75
4 0 11 76 -0.1823 fMRI 11_76
4 0 11 77 0.0657 fMRI 11_77
4 0 11 78 -0.0046 fMRI 11_78
4 0 11 79 0.0212 fMRI 11_79
4 0 11 80 -0.3471 fMRI 11_80
4 0 11 81 0.5055 fMRI 11_81
4 0 11 82 -0.3792 fMRI 11_82
4 0 11 83 -0.1289 fMRI 11_83
4 0 11 84 0.5329 fMRI 11_84
4 0 11 85 -0.113 fMRI 11_85
4 0 11 86 -0.2377 fMRI 11_86
4 0 11 87 -0.2947 fMRI 11_87
4 0 12 13 0.1757 fMRI 12_13
4 0 12 14 0.1939 fMRI 12_14
4 0 12 15 0.5266 fMRI 12_15
4 0 12 16 0.0316 fMRI 12_16
4 0 12 17 0.0555 fMRI 12_17
4 0 12 18 0.1945 fMRI 12_18
4 0 12 19 0.1338 fMRI 12_19
4 0 12 20 -0.1365 fMRI 12_20
4 0 12 21 -0.2194 fMRI 12_21
4 0 12 22 -0.3489 fMRI 12_22
4 0 12 23 -0.0758 fMRI 12_23
4 0 12 24 -0.0631 fMRI 12_24
4 0 12 25 -0.1585 fMRI 12_25
4 0 12 26 0.0798 fMRI 12_26
4 0 12 27 -0.1176 fMRI 12_27
4 0 12 28 0.1293 fMRI 12_28
4 0 12 29 -0.0331 fMRI 12_29
4 0 12 30 0.272 fMRI 12_30
4 0 12 31 -0.2469 fMRI 12_31
4 0 12 32 0.1919 fMRI 12_32
4 0 12 33 -0.2134 fMRI 12_33
4 0 12 34 0.0013 fMRI 12_34
4 0 12 35 -0.2628 fMRI 12_35
4 0 12 36 0.091 fMRI 12_36
4 0 12 37 -0.1616 fMRI 12_37
4 0 12 38 0.1008 fMRI 12_38
4 0 12 39 -0.2619 fMRI 12_39
4 0 12 40 -0.4339 fMRI 12_40
4 0 12 41 -0.0891 fMRI 12_41
4 0 12 42 -0.4984 fMRI 12_42
4 0 12 43 0.0145 fMRI 12_43
4 0 12 44 -0.1783 fMRI 12_44
4 0 12 45 0.289 fMRI 12_45
4 0 12 46 -0.2087 fMRI 12_46
4 0 12 47 -0.0417 fMRI 12_47
4 0 12 48 -0.4007 fMRI 12_48
4 0 12 49 -0.0964 fMRI 12_49
4 0 12 50 -0.0157 fMRI 12_50
4 0 12 51 -0.3154 fMRI 12_51
4 0 12 52 -0.3382 fMRI 12_52
4 0 12 53 -0.0814 fMRI 12_53
4 0 12 54 -0.298 fMRI 12_54
4 0 12 55 -0.095 fMRI 12_55
4 0 12 56 -0.2802 fMRI 12_56
4 0 12 57 -0.0234 fMRI 12_57
4 0 12 58 -0.0738 fMRI 12_58
4 0 12 59 0.0436 fMRI 12_59
4 0 12 60 0.1 fMRI 12_60
4 0 12 61 -0.3577 fMRI 12_61
4 0 12 62 0.1386 fMRI 12_62
4 0 12 63 -0.0114 fMRI 12_63
4 0 12 64 0.1232 fMRI 12_64
4 0 12 65 -0.2875 fMRI 12_65
4 0 12 66 0.2469 fMRI 12_66
4 0 12 67 -0.2764 fMRI 12_67
4 0 12 68 0.0718 fMRI 12_68
4 0 12 69 -0.4456 fMRI 12_69
4 0 12 70 0.0465 fMRI 12_70
4 0 12 71 0.3575 fMRI 12_71
4 0 12 72 0.0453 fMRI 12_72
4 0 12 73 -0.1265 fMRI 12_73
4 0 12 74 -0.4245 fMRI 12_74
4 0 12 75 0.0052 fMRI 12_75
4 0 12 76 -0.5481 fMRI 12_76
4 0 12 77 0.1393 fMRI 12_77
4 0 12 78 -0.0886 fMRI 12_78
4 0 12 79 0.1298 fMRI 12_79
4 0 12 80 -0.3639 fMRI 12_80
4 0 12 81 0.0259 fMRI 12_81
4 0 12 82 -0.3587 fMRI 12_82
4 0 12 83 -0.0928 fMRI 12_83
4 0 12 84 0.0832 fMRI 12_84
4 0 12 85 -0.1022 fMRI 12_85
4 0 12 86 -0.3713 fMRI 12_86
4 0 12 87 -0.0497 fMRI 12_87
4 0 13 14 0.2382 fMRI 13_14
4 0 13 15 0.0302 fMRI 13_15
4 0 13 16 0.2508 fMRI 13_16
4 0 13 17 0.0239 fMRI 13_17
4 0 13 18 0.3571 fMRI 13_18
4 0 13 19 -0.2341 fMRI 13_19
4 0 13 20 0.1665 fMRI 13_20
4 0 13 21 -0.0473 fMRI 13_21
4 0 13 22 0.064 fMRI 13_22
4 0 13 23 0.2755 fMRI 13_23
4 0 13 24 -0.1609 fMRI 13_24
4 0 13 25 0.1175 fMRI 13_25
4 0 13 26 0.2994 fMRI 13_26
4 0 13 27 0.0607 fMRI 13_27
4 0 13 28 0.2006 fMRI 13_28
4 0 13 29 0.3735 fMRI 13_29
4 0 13 30 0.2629 fMRI 13_30
4 0 13 31 -0.0106 fMRI 13_31
4 0 13 32 0.2601 fMRI 13_32
4 0 13 33 -0.0783 fMRI 13_33
4 0 13 34 0.0891 fMRI 13_34
4 0 13 35 -0.2566 fMRI 13_35
4 0 13 36 0.0645 fMRI 13_36
4 0 13 37 0.0562 fMRI 13_37
4 0 13 38 0.0998 fMRI 13_38
4 0 13 39 0.1778 fMRI 13_39
4 0 13 40 -0.4772 fMRI 13_40
4 0 13 41 -0.0016 fMRI 13_41
4 0 13 42 -0.3811 fMRI 13_42
4 0 13 43 0.1271 fMRI 13_43
4 0 13 44 0.0742 fMRI 13_44
4 0 13 45 0.2713 fMRI 13_45
4 0 13 46 -0.0567 fMRI 13_46
4 0 13 47 0.2392 fMRI 13_47
4 0 13 48 -0.5435 fMRI 13_48
4 0 13 49 -0.0579 fMRI 13_49
4 0 13 50 0.1777 fMRI 13_50
4 0 13 51 -0.4056 fMRI 13_51
4 0 13 52 -0.4545 fMRI 13_52
4 0 13 53 -0.1918 fMRI 13_53
4 0 13 54 0.0668 fMRI 13_54
4 0 13 55 -0.1748 fMRI 13_55
4 0 13 56 0.1308 fMRI 13_56
4 0 13 57 0.2165 fMRI 13_57
4 0 13 58 -0.1323 fMRI 13_58
4 0 13 59 0.1743 fMRI 13_59
4 0 13 60 0.231 fMRI 13_60
4 0 13 61 -0.0725 fMRI 13_61
4 0 13 62 0.1991 fMRI 13_62
4 0 13 63 0.3742 fMRI 13_63
4 0 13 64 0.2742 fMRI 13_64
4 0 13 65 -0.1325 fMRI 13_65
4 0 13 66 0.1916 fMRI 13_66
4 0 13 67 -0.0487 fMRI 13_67
4 0 13 68 0.1736 fMRI 13_68
4 0 13 69 -0.2555 fMRI 13_69
4 0 13 70 0.1284 fMRI 13_70
4 0 13 71 -0.1156 fMRI 13_71
4 0 13 72 0.0372 fMRI 13_72
4 0 13 73 0.2513 fMRI 13_73
4 0 13 74 -0.4773 fMRI 13_74
4 0 13 75 -0.1937 fMRI 13_75
4 0 13 76 -0.3797 fMRI 13_76
4 0 13 77 0.2382 fMRI 13_77
4 0 13 78 0.0877 fMRI 13_78
4 0 13 79 0.2815 fMRI 13_79
4 0 13 80 -0.2337 fMRI 13_80
4 0 13 81 0.107 fMRI 13_81
4 0 13 82 -0.4938 fMRI 13_82
4 0 13 83 -0.1139 fMRI 13_83
4 0 13 84 0.1697 fMRI 13_84
4 0 13 85 -0.4024 fMRI 13_85
4 0 13 86 -0.3545 fMRI 13_86
4 0 13 87 -0.24 fMRI 13_87
4 0 14 15 0.3175 fMRI 14_15
4 0 14 16 0.0898 fMRI 14_16
4 0 14 17 0.1653 fMRI 14_17
4 0 14 18 0.1666 fMRI 14_18
4 0 14 19 -0.0047 fMRI 14_19
4 0 14 20 0.3846 fMRI 14_20
4 0 14 21 -0.1395 fMRI 14_21
4 0 14 22 0.0609 fMRI 14_22
4 0 14 23 -0.0163 fMRI 14_23
4 0 14 24 0.078 fMRI 14_24
4 0 14 25 -0.1001 fMRI 14_25
4 0 14 26 0.142 fMRI 14_26
4 0 14 27 -0.0783 fMRI 14_27
4 0 14 28 -0.2206 fMRI 14_28
4 0 14 29 -0.0539 fMRI 14_29
4 0 14 30 -0.0487 fMRI 14_30
4 0 14 31 -0.17 fMRI 14_31
4 0 14 32 0.0189 fMRI 14_32
4 0 14 33 0.2048 fMRI 14_33
4 0 14 34 -0.1568 fMRI 14_34
4 0 14 35 -0.3372 fMRI 14_35
4 0 14 36 0.3743 fMRI 14_36
4 0 14 37 -0.1394 fMRI 14_37
4 0 14 38 -0.0121 fMRI 14_38
4 0 14 39 0.0158 fMRI 14_39
4 0 14 40 -0.2879 fMRI 14_40
4 0 14 41 -0.2442 fMRI 14_41
4 0 14 42 -0.1513 fMRI 14_42
4 0 14 43 -0.1657 fMRI 14_43
4 0 14 44 0.0774 fMRI 14_44
4 0 14 45 -8e-04 fMRI 14_45
4 0 14 46 -0.1551 fMRI 14_46
4 0 14 47 -0.1037 fMRI 14_47
4 0 14 48 -0.1423 fMRI 14_48
4 0 14 49 0.1042 fMRI 14_49
4 0 14 50 -0.0952 fMRI 14_50
4 0 14 51 -0.2282 fMRI 14_51
4 0 14 52 -0.1909 fMRI 14_52
4 0 14 53 0.2368 fMRI 14_53
4 0 14 54 0.2469 fMRI 14_54
4 0 14 55 -0.1287 fMRI 14_55
4 0 14 56 0.1395 fMRI 14_56
4 0 14 57 0.0179 fMRI 14_57
4 0 14 58 -0.1122 fMRI 14_58
4 0 14 59 -0.1384 fMRI 14_59
4 0 14 60 0.5026 fMRI 14_60
4 0 14 61 0.0172 fMRI 14_61
4 0 14 62 -0.043 fMRI 14_62
4 0 14 63 0.0226 fMRI 14_63
4 0 14 64 0.2738 fMRI 14_64
4 0 14 65 -0.0965 fMRI 14_65
4 0 14 66 0.1764 fMRI 14_66
4 0 14 67 0.3521 fMRI 14_67
4 0 14 68 -0.0123 fMRI 14_68
4 0 14 69 -0.1183 fMRI 14_69
4 0 14 70 0.2454 fMRI 14_70
4 0 14 71 0.2661 fMRI 14_71
4 0 14 72 0.2484 fMRI 14_72
4 0 14 73 0.0887 fMRI 14_73
4 0 14 74 -0.2775 fMRI 14_74
4 0 14 75 -0.0825 fMRI 14_75
4 0 14 76 -0.1309 fMRI 14_76
4 0 14 77 0.0269 fMRI 14_77
4 0 14 78 0.1757 fMRI 14_78
4 0 14 79 0.3994 fMRI 14_79
4 0 14 80 -0.077 fMRI 14_80
4 0 14 81 0.1658 fMRI 14_81
4 0 14 82 -0.1026 fMRI 14_82
4 0 14 83 0.3471 fMRI 14_83
4 0 14 84 0.0363 fMRI 14_84
4 0 14 85 0.0989 fMRI 14_85
4 0 14 86 -0.3022 fMRI 14_86
4 0 14 87 0.4235 fMRI 14_87
4 0 15 16 -0.2203 fMRI 15_16
4 0 15 17 0.2056 fMRI 15_17
4 0 15 18 0.0952 fMRI 15_18
4 0 15 19 0.4406 fMRI 15_19
4 0 15 20 0.086 fMRI 15_20
4 0 15 21 0.0804 fMRI 15_21
4 0 15 22 -0.2126 fMRI 15_22
4 0 15 23 -0.0065 fMRI 15_23
4 0 15 24 -0.0843 fMRI 15_24
4 0 15 25 -0.2969 fMRI 15_25
4 0 15 26 -0.005 fMRI 15_26
4 0 15 27 -0.3364 fMRI 15_27
4 0 15 28 -0.0356 fMRI 15_28
4 0 15 29 -0.2326 fMRI 15_29
4 0 15 30 0.0825 fMRI 15_30
4 0 15 31 -0.2132 fMRI 15_31
4 0 15 32 0.0937 fMRI 15_32
4 0 15 33 0.0429 fMRI 15_33
4 0 15 34 -0.2381 fMRI 15_34
4 0 15 35 -0.2348 fMRI 15_35
4 0 15 36 0.0721 fMRI 15_36
4 0 15 37 0.0472 fMRI 15_37
4 0 15 38 0.1854 fMRI 15_38
4 0 15 39 -0.2444 fMRI 15_39
4 0 15 40 -0.0854 fMRI 15_40
4 0 15 41 0.211 fMRI 15_41
4 0 15 42 -0.208 fMRI 15_42
4 0 15 43 -0.1407 fMRI 15_43
4 0 15 44 -0.0996 fMRI 15_44
4 0 15 45 0.3455 fMRI 15_45
4 0 15 46 0.086 fMRI 15_46
4 0 15 47 -0.0608 fMRI 15_47
4 0 15 48 0.1225 fMRI 15_48
4 0 15 49 0.063 fMRI 15_49
4 0 15 50 -0.104 fMRI 15_50
4 0 15 51 -0.0586 fMRI 15_51
4 0 15 52 0.1198 fMRI 15_52
4 0 15 53 0.2718 fMRI 15_53
4 0 15 54 -0.2779 fMRI 15_54
4 0 15 55 0.2108 fMRI 15_55
4 0 15 56 -0.1341 fMRI 15_56
4 0 15 57 0.0215 fMRI 15_57
4 0 15 58 -0.288 fMRI 15_58
4 0 15 59 -0.353 fMRI 15_59
4 0 15 60 0.2177 fMRI 15_60
4 0 15 61 -0.1613 fMRI 15_61
4 0 15 62 0.101 fMRI 15_62
4 0 15 63 -0.2624 fMRI 15_63
4 0 15 64 0.0465 fMRI 15_64
4 0 15 65 -0.2223 fMRI 15_65
4 0 15 66 0.162 fMRI 15_66
4 0 15 67 0.1322 fMRI 15_67
4 0 15 68 -0.113 fMRI 15_68
4 0 15 69 -0.1716 fMRI 15_69
4 0 15 70 0.2309 fMRI 15_70
4 0 15 71 0.2949 fMRI 15_71
4 0 15 72 0.2766 fMRI 15_72
4 0 15 73 -0.2391 fMRI 15_73
4 0 15 74 -0.1164 fMRI 15_74
4 0 15 75 0.424 fMRI 15_75
4 0 15 76 -0.2829 fMRI 15_76
4 0 15 77 0.1891 fMRI 15_77
4 0 15 78 0.1531 fMRI 15_78
4 0 15 79 0.2591 fMRI 15_79
4 0 15 80 0.1879 fMRI 15_80
4 0 15 81 -0.0362 fMRI 15_81
4 0 15 82 0.1567 fMRI 15_82
4 0 15 83 0.0562 fMRI 15_83
4 0 15 84 0.0315 fMRI 15_84
4 0 15 85 0.2522 fMRI 15_85
4 0 15 86 -0.0726 fMRI 15_86
4 0 15 87 0.2776 fMRI 15_87
4 0 16 17 0.2922 fMRI 16_17
4 0 16 18 0.0516 fMRI 16_18
4 0 16 19 0.0622 fMRI 16_19
4 0 16 20 -0.0944 fMRI 16_20
4 0 16 21 0.0418 fMRI 16_21
4 0 16 22 0.2164 fMRI 16_22
4 0 16 23 -0.0078 fMRI 16_23
4 0 16 24 0.2644 fMRI 16_24
4 0 16 25 0.2181 fMRI 16_25
4 0 16 26 0.0055 fMRI 16_26
4 0 16 27 0.2633 fMRI 16_27
4 0 16 28 0.3603 fMRI 16_28
4 0 16 29 -0.0443 fMRI 16_29
4 0 16 30 -0.0064 fMRI 16_30
4 0 16 31 -0.1522 fMRI 16_31
4 0 16 32 0.1606 fMRI 16_32
4 0 16 33 0.0676 fMRI 16_33
4 0 16 34 0.3535 fMRI 16_34
4 0 16 35 -0.137 fMRI 16_35
4 0 16 36 -0.1503 fMRI 16_36
4 0 16 37 0.194 fMRI 16_37
4 0 16 38 0.0034 fMRI 16_38
4 0 16 39 -0.0952 fMRI 16_39
4 0 16 40 -0.2186 fMRI 16_40
4 0 16 41 -0.111 fMRI 16_41
4 0 16 42 -0.0918 fMRI 16_42
4 0 16 43 0.1887 fMRI 16_43
4 0 16 44 0.2303 fMRI 16_44
4 0 16 45 -0.2086 fMRI 16_45
4 0 16 46 0.0327 fMRI 16_46
4 0 16 47 -0.1538 fMRI 16_47
4 0 16 48 -0.2496 fMRI 16_48
4 0 16 49 -0.1146 fMRI 16_49
4 0 16 50 0.275 fMRI 16_50
4 0 16 51 0.0479 fMRI 16_51
4 0 16 52 -0.3629 fMRI 16_52
4 0 16 53 -0.2901 fMRI 16_53
4 0 16 54 0.4221 fMRI 16_54
4 0 16 55 0.0501 fMRI 16_55
4 0 16 56 0.1359 fMRI 16_56
4 0 16 57 -0.0337 fMRI 16_57
4 0 16 58 0.3501 fMRI 16_58
4 0 16 59 0.1137 fMRI 16_59
4 0 16 60 -0.02 fMRI 16_60
4 0 16 61 0.1976 fMRI 16_61
4 0 16 62 0.2634 fMRI 16_62
4 0 16 63 0.0686 fMRI 16_63
4 0 16 64 -0.0023 fMRI 16_64
4 0 16 65 -0.1665 fMRI 16_65
4 0 16 66 -0.0077 fMRI 16_66
4 0 16 67 -0.0396 fMRI 16_67
4 0 16 68 0.2295 fMRI 16_68
4 0 16 69 -0.1207 fMRI 16_69
4 0 16 70 -0.2421 fMRI 16_70
4 0 16 71 -0.0567 fMRI 16_71
4 0 16 72 -0.3136 fMRI 16_72
4 0 16 73 -0.0157 fMRI 16_73
4 0 16 74 -0.2032 fMRI 16_74
4 0 16 75 -0.1242 fMRI 16_75
4 0 16 76 -0.0792 fMRI 16_76
4 0 16 77 0.0496 fMRI 16_77
4 0 16 78 0.1923 fMRI 16_78
4 0 16 79 -0.1484 fMRI 16_79
4 0 16 80 -0.1095 fMRI 16_80
4 0 16 81 -0.1299 fMRI 16_81
4 0 16 82 -0.2388 fMRI 16_82
4 0 16 83 0.0353 fMRI 16_83
4 0 16 84 0.046 fMRI 16_84
4 0 16 85 0.1443 fMRI 16_85
4 0 16 86 -0.2904 fMRI 16_86
4 0 16 87 0.0203 fMRI 16_87
4 0 17 18 -0.2898 fMRI 17_18
4 0 17 19 0.2518 fMRI 17_19
4 0 17 20 -0.158 fMRI 17_20
4 0 17 21 0.4148 fMRI 17_21
4 0 17 22 0.1746 fMRI 17_22
4 0 17 23 -0.0199 fMRI 17_23
4 0 17 24 0.2688 fMRI 17_24
4 0 17 25 -0.1314 fMRI 17_25
4 0 17 26 0.0016 fMRI 17_26
4 0 17 27 -0.0395 fMRI 17_27
4 0 17 28 0.2717 fMRI 17_28
4 0 17 29 -0.343 fMRI 17_29
4 0 17 30 0.2535 fMRI 17_30
4 0 17 31 -0.1667 fMRI 17_31
4 0 17 32 0.162 fMRI 17_32
4 0 17 33 0.0387 fMRI 17_33
4 0 17 34 -0.1715 fMRI 17_34
4 0 17 35 -0.0881 fMRI 17_35
4 0 17 36 -0.3456 fMRI 17_36
4 0 17 37 0.1075 fMRI 17_37
4 0 17 38 0.0976 fMRI 17_38
4 0 17 39 -0.1246 fMRI 17_39
4 0 17 40 -0.1245 fMRI 17_40
4 0 17 41 0.1814 fMRI 17_41
4 0 17 42 -0.1365 fMRI 17_42
4 0 17 43 0.1251 fMRI 17_43
4 0 17 44 0.1538 fMRI 17_44
4 0 17 45 0.1334 fMRI 17_45
4 0 17 46 0.1707 fMRI 17_46
4 0 17 47 -0.3428 fMRI 17_47
4 0 17 48 -0.0181 fMRI 17_48
4 0 17 49 -0.1725 fMRI 17_49
4 0 17 50 0.0511 fMRI 17_50
4 0 17 51 0.2295 fMRI 17_51
4 0 17 52 -0.1681 fMRI 17_52
4 0 17 53 0.0748 fMRI 17_53
4 0 17 54 0.016 fMRI 17_54
4 0 17 55 0.2995 fMRI 17_55
4 0 17 56 -0.2192 fMRI 17_56
4 0 17 57 -0.1159 fMRI 17_57
4 0 17 58 0.0921 fMRI 17_58
4 0 17 59 -0.2421 fMRI 17_59
4 0 17 60 -0.1693 fMRI 17_60
4 0 17 61 0 fMRI 17_61
4 0 17 62 0.2343 fMRI 17_62
4 0 17 63 -0.2335 fMRI 17_63
4 0 17 64 -0.0271 fMRI 17_64
4 0 17 65 -0.1789 fMRI 17_65
4 0 17 66 -0.0582 fMRI 17_66
4 0 17 67 -0.0343 fMRI 17_67
4 0 17 68 -0.3427 fMRI 17_68
4 0 17 69 -0.1127 fMRI 17_69
4 0 17 70 -0.4102 fMRI 17_70
4 0 17 71 -0.2445 fMRI 17_71
4 0 17 72 -0.1093 fMRI 17_72
4 0 17 73 -0.19 fMRI 17_73
4 0 17 74 -0.1142 fMRI 17_74
4 0 17 75 0.1515 fMRI 17_75
4 0 17 76 -0.1082 fMRI 17_76
4 0 17 77 0.0301 fMRI 17_77
4 0 17 78 0.1529 fMRI 17_78
4 0 17 79 -0.3004 fMRI 17_79
4 0 17 80 0.0196 fMRI 17_80
4 0 17 81 -0.3661 fMRI 17_81
4 0 17 82 -0.0287 fMRI 17_82
4 0 17 83 -0.1618 fMRI 17_83
4 0 17 84 0.2084 fMRI 17_84
4 0 17 85 0.3525 fMRI 17_85
4 0 17 86 -0.1001 fMRI 17_86
4 0 17 87 0.1302 fMRI 17_87
4 0 18 19 0.1792 fMRI 18_19
4 0 18 20 0.1911 fMRI 18_20
4 0 18 21 -0.243 fMRI 18_21
4 0 18 22 0.0851 fMRI 18_22
4 0 18 23 0.2375 fMRI 18_23
4 0 18 24 -0.1558 fMRI 18_24
4 0 18 25 0.0278 fMRI 18_25
4 0 18 26 0.1324 fMRI 18_26
4 0 18 27 -0.0045 fMRI 18_27
4 0 18 28 -0.1415 fMRI 18_28
4 0 18 29 0.2996 fMRI 18_29
4 0 18 30 0.0302 fMRI 18_30
4 0 18 31 0.0016 fMRI 18_31
4 0 18 32 0.2942 fMRI 18_32
4 0 18 33 0.1176 fMRI 18_33
4 0 18 34 0.083 fMRI 18_34
4 0 18 35 0.0253 fMRI 18_35
4 0 18 36 0.523 fMRI 18_36
4 0 18 37 0.0501 fMRI 18_37
4 0 18 38 0.1555 fMRI 18_38
4 0 18 39 0.1157 fMRI 18_39
4 0 18 40 -0.066 fMRI 18_40
4 0 18 41 -0.0421 fMRI 18_41
4 0 18 42 0.0045 fMRI 18_42
4 0 18 43 -0.006 fMRI 18_43
4 0 18 44 -0.138 fMRI 18_44
4 0 18 45 0.2856 fMRI 18_45
4 0 18 46 -0.0424 fMRI 18_46
4 0 18 47 0.4406 fMRI 18_47
4 0 18 48 -0.0668 fMRI 18_48
4 0 18 49 0.3127 fMRI 18_49
4 0 18 50 0.0242 fMRI 18_50
4 0 18 51 -0.1981 fMRI 18_51
4 0 18 52 -0.1163 fMRI 18_52
4 0 18 53 0.1199 fMRI 18_53
4 0 18 54 0.1166 fMRI 18_54
4 0 18 55 -0.188 fMRI 18_55
4 0 18 56 0.1362 fMRI 18_56
4 0 18 57 0.2282 fMRI 18_57
4 0 18 58 -0.1908 fMRI 18_58
4 0 18 59 0.0067 fMRI 18_59
4 0 18 60 0.1919 fMRI 18_60
4 0 18 61 0.0632 fMRI 18_61
4 0 18 62 -0.1966 fMRI 18_62
4 0 18 63 0.3205 fMRI 18_63
4 0 18 64 0.268 fMRI 18_64
4 0 18 65 0.0669 fMRI 18_65
4 0 18 66 0.3326 fMRI 18_66
4 0 18 67 0.2027 fMRI 18_67
4 0 18 68 0.4415 fMRI 18_68
4 0 18 69 -0.0094 fMRI 18_69
4 0 18 70 0.2918 fMRI 18_70
4 0 18 71 0.2285 fMRI 18_71
4 0 18 72 0.1015 fMRI 18_72
4 0 18 73 0.2165 fMRI 18_73
4 0 18 74 -0.0685 fMRI 18_74
4 0 18 75 -0.0606 fMRI 18_75
4 0 18 76 0.0091 fMRI 18_76
4 0 18 77 0.1365 fMRI 18_77
4 0 18 78 -0.0116 fMRI 18_78
4 0 18 79 0.2853 fMRI 18_79
4 0 18 80 -0.0762 fMRI 18_80
4 0 18 81 0.523 fMRI 18_81
4 0 18 82 -0.0687 fMRI 18_82
4 0 18 83 0.1398 fMRI 18_83
4 0 18 84 0.0809 fMRI 18_84
4 0 18 85 -0.1531 fMRI 18_85
4 0 18 86 -0.1517 fMRI 18_86
4 0 18 87 0.0092 fMRI 18_87
4 0 19 20 0.0351 fMRI 19_20
4 0 19 21 0.2843 fMRI 19_21
4 0 19 22 0.0826 fMRI 19_22
4 0 19 23 -0.0093 fMRI 19_23
4 0 19 24 0.0909 fMRI 19_24
4 0 19 25 -0.0752 fMRI 19_25
4 0 19 26 -0.0896 fMRI 19_26
4 0 19 27 -0.0538 fMRI 19_27
4 0 19 28 0.0509 fMRI 19_28
4 0 19 29 -0.3183 fMRI 19_29
4 0 19 30 -0.2033 fMRI 19_30
4 0 19 31 -0.165 fMRI 19_31
4 0 19 32 0.2188 fMRI 19_32
4 0 19 33 0.1853 fMRI 19_33
4 0 19 34 0.0646 fMRI 19_34
4 0 19 35 0.2411 fMRI 19_35
4 0 19 36 0.0652 fMRI 19_36
4 0 19 37 0.3156 fMRI 19_37
4 0 19 38 0.1806 fMRI 19_38
4 0 19 39 -0.2098 fMRI 19_39
4 0 19 40 0.3381 fMRI 19_40
4 0 19 41 0.355 fMRI 19_41
4 0 19 42 0.245 fMRI 19_42
4 0 19 43 -0.0215 fMRI 19_43
4 0 19 44 0.0183 fMRI 19_44
4 0 19 45 0.2098 fMRI 19_45
4 0 19 46 0.3633 fMRI 19_46
4 0 19 47 0.0315 fMRI 19_47
4 0 19 48 0.4769 fMRI 19_48
4 0 19 49 0.2173 fMRI 19_49
4 0 19 50 -0.0543 fMRI 19_50
4 0 19 51 0.4738 fMRI 19_51
4 0 19 52 0.3753 fMRI 19_52
4 0 19 53 0.1875 fMRI 19_53
4 0 19 54 0.0645 fMRI 19_54
4 0 19 55 0.4258 fMRI 19_55
4 0 19 56 -0.1585 fMRI 19_56
4 0 19 57 0.0315 fMRI 19_57
4 0 19 58 -0.1171 fMRI 19_58
4 0 19 59 -0.1675 fMRI 19_59
4 0 19 60 -0.1325 fMRI 19_60
4 0 19 61 -0.0249 fMRI 19_61
4 0 19 62 0.0081 fMRI 19_62
4 0 19 63 -0.2255 fMRI 19_63
4 0 19 64 -0.1936 fMRI 19_64
4 0 19 65 -0.087 fMRI 19_65
4 0 19 66 0.1698 fMRI 19_66
4 0 19 67 0.1431 fMRI 19_67
4 0 19 68 0.102 fMRI 19_68
4 0 19 69 0.1906 fMRI 19_69
4 0 19 70 0.001 fMRI 19_70
4 0 19 71 0.0883 fMRI 19_71
4 0 19 72 0.0578 fMRI 19_72
4 0 19 73 -0.1539 fMRI 19_73
4 0 19 74 0.2902 fMRI 19_74
4 0 19 75 0.4217 fMRI 19_75
4 0 19 76 0.1931 fMRI 19_76
4 0 19 77 0.0711 fMRI 19_77
4 0 19 78 0.0698 fMRI 19_78
4 0 19 79 -0.1587 fMRI 19_79
4 0 19 80 0.4213 fMRI 19_80
4 0 19 81 0.0214 fMRI 19_81
4 0 19 82 0.4874 fMRI 19_82
4 0 19 83 0.0274 fMRI 19_83
4 0 19 84 -0.0302 fMRI 19_84
4 0 19 85 0.3452 fMRI 19_85
4 0 19 86 0.2877 fMRI 19_86
4 0 19 87 0.5004 fMRI 19_87
4 0 20 21 0.0461 fMRI 20_21
4 0 20 22 0.0014 fMRI 20_22
4 0 20 23 0.3511 fMRI 20_23
4 0 20 24 0.0637 fMRI 20_24
4 0 20 25 0.1237 fMRI 20_25
4 0 20 26 0.3501 fMRI 20_26
4 0 20 27 0.3369 fMRI 20_27
4 0 20 28 -0.2341 fMRI 20_28
4 0 20 29 0.4241 fMRI 20_29
4 0 20 30 -0.126 fMRI 20_30
4 0 20 31 0.3486 fMRI 20_31
4 0 20 32 0.1626 fMRI 20_32
4 0 20 33 0.8088 fMRI 20_33
4 0 20 34 0.0787 fMRI 20_34
4 0 20 35 0.3621 fMRI 20_35
4 0 20 36 0.1705 fMRI 20_36
4 0 20 37 0.1615 fMRI 20_37
4 0 20 38 -0.1047 fMRI 20_38
4 0 20 39 0.5533 fMRI 20_39
4 0 20 40 0.3063 fMRI 20_40
4 0 20 41 -0.065 fMRI 20_41
4 0 20 42 0.3262 fMRI 20_42
4 0 20 43 -0.0344 fMRI 20_43
4 0 20 44 0.0412 fMRI 20_44
4 0 20 45 -0.0541 fMRI 20_45
4 0 20 46 0.0797 fMRI 20_46
4 0 20 47 0.4128 fMRI 20_47
4 0 20 48 0.3821 fMRI 20_48
4 0 20 49 0.3855 fMRI 20_49
4 0 20 50 0.0809 fMRI 20_50
4 0 20 51 -0.1338 fMRI 20_51
4 0 20 52 0.375 fMRI 20_52
4 0 20 53 0.2023 fMRI 20_53
4 0 20 54 0.4182 fMRI 20_54
4 0 20 55 -0.0503 fMRI 20_55
4 0 20 56 -0.0256 fMRI 20_56
4 0 20 57 0.4112 fMRI 20_57
4 0 20 58 -0.0032 fMRI 20_58
4 0 20 59 0.1049 fMRI 20_59
4 0 20 60 0.4561 fMRI 20_60
4 0 20 61 0.3373 fMRI 20_61
4 0 20 62 -0.0322 fMRI 20_62
4 0 20 63 0.4195 fMRI 20_63
4 0 20 64 -0.175 fMRI 20_64
4 0 20 65 0.3046 fMRI 20_65
4 0 20 66 0.242 fMRI 20_66
4 0 20 67 0.7684 fMRI 20_67
4 0 20 68 0.3293 fMRI 20_68
4 0 20 69 0.4576 fMRI 20_69
4 0 20 70 0.2517 fMRI 20_70
4 0 20 71 0.0286 fMRI 20_71
4 0 20 72 0.0286 fMRI 20_72
4 0 20 73 0.6636 fMRI 20_73
4 0 20 74 0.2735 fMRI 20_74
4 0 20 75 -0.0671 fMRI 20_75
4 0 20 76 0.2606 fMRI 20_76
4 0 20 77 -0.0312 fMRI 20_77
4 0 20 78 0.1488 fMRI 20_78
4 0 20 79 0.1772 fMRI 20_79
4 0 20 80 0.0744 fMRI 20_80
4 0 20 81 0.6358 fMRI 20_81
4 0 20 82 0.2645 fMRI 20_82
4 0 20 83 0.1872 fMRI 20_83
4 0 20 84 0.1206 fMRI 20_84
4 0 20 85 0.1302 fMRI 20_85
4 0 20 86 0.2072 fMRI 20_86
4 0 20 87 0.0145 fMRI 20_87
4 0 21 22 0.0129 fMRI 21_22
4 0 21 23 -0.1015 fMRI 21_23
4 0 21 24 0.3153 fMRI 21_24
4 0 21 25 -0.1608 fMRI 21_25
4 0 21 26 -0.0496 fMRI 21_26
4 0 21 27 -0.1117 fMRI 21_27
4 0 21 28 0.237 fMRI 21_28
4 0 21 29 -0.4587 fMRI 21_29
4 0 21 30 -0.0454 fMRI 21_30
4 0 21 31 -0.1557 fMRI 21_31
4 0 21 32 0.1759 fMRI 21_32
4 0 21 33 0.198 fMRI 21_33
4 0 21 34 0.1573 fMRI 21_34
4 0 21 35 0.1972 fMRI 21_35
4 0 21 36 -0.379 fMRI 21_36
4 0 21 37 0.37 fMRI 21_37
4 0 21 38 0.0979 fMRI 21_38
4 0 21 39 -0.2223 fMRI 21_39
4 0 21 40 0.276 fMRI 21_40
4 0 21 41 0.5434 fMRI 21_41
4 0 21 42 0.1612 fMRI 21_42
4 0 21 43 0.0894 fMRI 21_43
4 0 21 44 0.4842 fMRI 21_44
4 0 21 45 0.2098 fMRI 21_45
4 0 21 46 0.6497 fMRI 21_46
4 0 21 47 -0.2901 fMRI 21_47
4 0 21 48 0.4256 fMRI 21_48
4 0 21 49 -0.0345 fMRI 21_49
4 0 21 50 0.0508 fMRI 21_50
4 0 21 51 0.3994 fMRI 21_51
4 0 21 52 0.276 fMRI 21_52
4 0 21 53 0.1355 fMRI 21_53
4 0 21 54 0.0894 fMRI 21_54
4 0 21 55 1.1027 fMRI 21_55
4 0 21 56 -0.0591 fMRI 21_56
4 0 21 57 -0.1577 fMRI 21_57
4 0 21 58 0.1398 fMRI 21_58
4 0 21 59 -0.2305 fMRI 21_59
4 0 21 60 -0.2944 fMRI 21_60
4 0 21 61 -0.0207 fMRI 21_61
4 0 21 62 0.1455 fMRI 21_62
4 0 21 63 -0.5031 fMRI 21_63
4 0 21 64 -0.2341 fMRI 21_64
4 0 21 65 -0.1049 fMRI 21_65
4 0 21 66 -0.036 fMRI 21_66
4 0 21 67 0.1369 fMRI 21_67
4 0 21 68 -0.1835 fMRI 21_68
4 0 21 69 0.2312 fMRI 21_69
4 0 21 70 -0.2654 fMRI 21_70
4 0 21 71 -0.0526 fMRI 21_71
4 0 21 72 0.0794 fMRI 21_72
4 0 21 73 -0.1799 fMRI 21_73
4 0 21 74 0.2748 fMRI 21_74
4 0 21 75 0.6065 fMRI 21_75
4 0 21 76 0.2509 fMRI 21_76
4 0 21 77 0.0523 fMRI 21_77
4 0 21 78 0.3516 fMRI 21_78
4 0 21 79 -0.2389 fMRI 21_79
4 0 21 80 0.5015 fMRI 21_80
4 0 21 81 -0.4512 fMRI 21_81
4 0 21 82 0.4478 fMRI 21_82
4 0 21 83 -0.054 fMRI 21_83
4 0 21 84 -0.0649 fMRI 21_84
4 0 21 85 0.414 fMRI 21_85
4 0 21 86 0.3007 fMRI 21_86
4 0 21 87 0.2964 fMRI 21_87
4 0 22 23 -0.0091 fMRI 22_23
4 0 22 24 0.2912 fMRI 22_24
4 0 22 25 0.2441 fMRI 22_25
4 0 22 26 0.2806 fMRI 22_26
4 0 22 27 0.2748 fMRI 22_27
4 0 22 28 0.0511 fMRI 22_28
4 0 22 29 0.0095 fMRI 22_29
4 0 22 30 -0.0293 fMRI 22_30
4 0 22 31 0.1204 fMRI 22_31
4 0 22 32 0.0897 fMRI 22_32
4 0 22 33 0.1986 fMRI 22_33
4 0 22 34 0.1052 fMRI 22_34
4 0 22 35 0.2246 fMRI 22_35
4 0 22 36 0.1669 fMRI 22_36
4 0 22 37 0.3928 fMRI 22_37
4 0 22 38 0.1896 fMRI 22_38
4 0 22 39 0.1342 fMRI 22_39
4 0 22 40 0.2314 fMRI 22_40
4 0 22 41 -0.0074 fMRI 22_41
4 0 22 42 0.4377 fMRI 22_42
4 0 22 43 0.1788 fMRI 22_43
4 0 22 44 -0.0257 fMRI 22_44
4 0 22 45 -0.0622 fMRI 22_45
4 0 22 46 0.2214 fMRI 22_46
4 0 22 47 0.1617 fMRI 22_47
4 0 22 48 0.1637 fMRI 22_48
4 0 22 49 0.2022 fMRI 22_49
4 0 22 50 0.1937 fMRI 22_50
4 0 22 51 0.1434 fMRI 22_51
4 0 22 52 0.1301 fMRI 22_52
4 0 22 53 -0.1088 fMRI 22_53
4 0 22 54 0.3915 fMRI 22_54
4 0 22 55 -0.0782 fMRI 22_55
4 0 22 56 0.0275 fMRI 22_56
4 0 22 57 -0.0259 fMRI 22_57
4 0 22 58 0.3312 fMRI 22_58
4 0 22 59 0.1217 fMRI 22_59
4 0 22 60 0.0638 fMRI 22_60
4 0 22 61 0.2784 fMRI 22_61
4 0 22 62 -0.0583 fMRI 22_62
4 0 22 63 0.1173 fMRI 22_63
4 0 22 64 0.0161 fMRI 22_64
4 0 22 65 0.1506 fMRI 22_65
4 0 22 66 0.1113 fMRI 22_66
4 0 22 67 0.1932 fMRI 22_67
4 0 22 68 0.2366 fMRI 22_68
4 0 22 69 0.3473 fMRI 22_69
4 0 22 70 -0.1533 fMRI 22_70
4 0 22 71 -0.2658 fMRI 22_71
4 0 22 72 -0.2932 fMRI 22_72
4 0 22 73 0.1615 fMRI 22_73
4 0 22 74 0.2954 fMRI 22_74
4 0 22 75 -0.1887 fMRI 22_75
4 0 22 76 0.4289 fMRI 22_76
4 0 22 77 -0.0482 fMRI 22_77
4 0 22 78 -0.0696 fMRI 22_78
4 0 22 79 -0.2192 fMRI 22_79
4 0 22 80 0.1078 fMRI 22_80
4 0 22 81 0.1407 fMRI 22_81
4 0 22 82 0.0892 fMRI 22_82
4 0 22 83 0.0979 fMRI 22_83
4 0 22 84 0.2445 fMRI 22_84
4 0 22 85 0.2297 fMRI 22_85
4 0 22 86 0.155 fMRI 22_86
4 0 22 87 -0.0199 fMRI 22_87
4 0 23 24 0.0306 fMRI 23_24
4 0 23 25 -0.0616 fMRI 23_25
4 0 23 26 0.661 fMRI 23_26
4 0 23 27 0.2114 fMRI 23_27
4 0 23 28 0.3565 fMRI 23_28
4 0 23 29 0.5409 fMRI 23_29
4 0 23 30 0.0336 fMRI 23_30
4 0 23 31 0.6856 fMRI 23_31
4 0 23 32 0.4347 fMRI 23_32
4 0 23 33 0.3177 fMRI 23_33
4 0 23 34 0.2951 fMRI 23_34
4 0 23 35 0.2052 fMRI 23_35
4 0 23 36 -0.0942 fMRI 23_36
4 0 23 37 0.1005 fMRI 23_37
4 0 23 38 -0.1041 fMRI 23_38
4 0 23 39 0.7365 fMRI 23_39
4 0 23 40 0.023 fMRI 23_40
4 0 23 41 0.4416 fMRI 23_41
4 0 23 42 -0.0662 fMRI 23_42
4 0 23 43 0.7492 fMRI 23_43
4 0 23 44 0.3085 fMRI 23_44
4 0 23 45 0.1804 fMRI 23_45
4 0 23 46 0.337 fMRI 23_46
4 0 23 47 0.4316 fMRI 23_47
4 0 23 48 0.0315 fMRI 23_48
4 0 23 49 -0.1152 fMRI 23_49
4 0 23 50 0.421 fMRI 23_50
4 0 23 51 0.0108 fMRI 23_51
4 0 23 52 0.1094 fMRI 23_52
4 0 23 53 -0.0061 fMRI 23_53
4 0 23 54 0.0055 fMRI 23_54
4 0 23 55 0.0431 fMRI 23_55
4 0 23 56 -0.0472 fMRI 23_56
4 0 23 57 1.587 fMRI 23_57
4 0 23 58 -0.1036 fMRI 23_58
4 0 23 59 -0.0528 fMRI 23_59
4 0 23 60 0.1803 fMRI 23_60
4 0 23 61 0.0281 fMRI 23_61
4 0 23 62 0.4046 fMRI 23_62
4 0 23 63 0.4627 fMRI 23_63
4 0 23 64 -0.0358 fMRI 23_64
4 0 23 65 0.6228 fMRI 23_65
4 0 23 66 0.4147 fMRI 23_66
4 0 23 67 0.2257 fMRI 23_67
4 0 23 68 0.2556 fMRI 23_68
4 0 23 69 0.1521 fMRI 23_69
4 0 23 70 -0.2014 fMRI 23_70
4 0 23 71 -0.1276 fMRI 23_71
4 0 23 72 -0.2759 fMRI 23_72
4 0 23 73 0.8711 fMRI 23_73
4 0 23 74 0.0408 fMRI 23_74
4 0 23 75 0.2475 fMRI 23_75
4 0 23 76 0.0328 fMRI 23_76
4 0 23 77 0.7481 fMRI 23_77
4 0 23 78 0.3298 fMRI 23_78
4 0 23 79 -0.1278 fMRI 23_79
4 0 23 80 -0.003 fMRI 23_80
4 0 23 81 0.3301 fMRI 23_81
4 0 23 82 -0.0397 fMRI 23_82
4 0 23 83 -0.485 fMRI 23_83
4 0 23 84 0.5226 fMRI 23_84
4 0 23 85 -0.0136 fMRI 23_85
4 0 23 86 0.092 fMRI 23_86
4 0 23 87 -0.1948 fMRI 23_87
4 0 24 25 0.3651 fMRI 24_25
4 0 24 26 0.1442 fMRI 24_26
4 0 24 27 0.2654 fMRI 24_27
4 0 24 28 0.3014 fMRI 24_28
4 0 24 29 -0.1419 fMRI 24_29
4 0 24 30 -0.0544 fMRI 24_30
4 0 24 31 0.0881 fMRI 24_31
4 0 24 32 0.2462 fMRI 24_32
4 0 24 33 0.296 fMRI 24_33
4 0 24 34 0.5197 fMRI 24_34
4 0 24 35 0.375 fMRI 24_35
4 0 24 36 -0.1666 fMRI 24_36
4 0 24 37 0.2987 fMRI 24_37
4 0 24 38 -0.0508 fMRI 24_38
4 0 24 39 -0.0061 fMRI 24_39
4 0 24 40 0.1608 fMRI 24_40
4 0 24 41 0.2401 fMRI 24_41
4 0 24 42 0.3426 fMRI 24_42
4 0 24 43 0.34 fMRI 24_43
4 0 24 44 0.4531 fMRI 24_44
4 0 24 45 -0.1693 fMRI 24_45
4 0 24 46 0.3926 fMRI 24_46
4 0 24 47 -0.1974 fMRI 24_47
4 0 24 48 0.2163 fMRI 24_48
4 0 24 49 -0.1327 fMRI 24_49
4 0 24 50 0.2788 fMRI 24_50
4 0 24 51 0.385 fMRI 24_51
4 0 24 52 0.1307 fMRI 24_52
4 0 24 53 0.0085 fMRI 24_53
4 0 24 54 0.2854 fMRI 24_54
4 0 24 55 0.312 fMRI 24_55
4 0 24 56 -0.1326 fMRI 24_56
4 0 24 57 0.0615 fMRI 24_57
4 0 24 58 0.6757 fMRI 24_58
4 0 24 59 0.1108 fMRI 24_59
4 0 24 60 -0.1166 fMRI 24_60
4 0 24 61 0.1947 fMRI 24_61
4 0 24 62 0.2422 fMRI 24_62
4 0 24 63 -0.1216 fMRI 24_63
4 0 24 64 -0.0795 fMRI 24_64
4 0 24 65 0.1916 fMRI 24_65
4 0 24 66 0.1402 fMRI 24_66
4 0 24 67 0.1101 fMRI 24_67
4 0 24 68 0.1881 fMRI 24_68
4 0 24 69 0.3677 fMRI 24_69
4 0 24 70 -0.4809 fMRI 24_70
4 0 24 71 -6e-04 fMRI 24_71
4 0 24 72 -0.2367 fMRI 24_72
4 0 24 73 0.0803 fMRI 24_73
4 0 24 74 0.2328 fMRI 24_74
4 0 24 75 0.2369 fMRI 24_75
4 0 24 76 0.3378 fMRI 24_76
4 0 24 77 0.0967 fMRI 24_77
4 0 24 78 0.2622 fMRI 24_78
4 0 24 79 -0.3769 fMRI 24_79
4 0 24 80 0.2296 fMRI 24_80
4 0 24 81 -0.0589 fMRI 24_81
4 0 24 82 0.106 fMRI 24_82
4 0 24 83 -0.0072 fMRI 24_83
4 0 24 84 0.2533 fMRI 24_84
4 0 24 85 0.7187 fMRI 24_85
4 0 24 86 0.0136 fMRI 24_86
4 0 24 87 0.1178 fMRI 24_87
4 0 25 26 -0.144 fMRI 25_26
4 0 25 27 0.459 fMRI 25_27
4 0 25 28 -0.0964 fMRI 25_28
4 0 25 29 0.3043 fMRI 25_29
4 0 25 30 -0.0656 fMRI 25_30
4 0 25 31 0.1085 fMRI 25_31
4 0 25 32 -0.0857 fMRI 25_32
4 0 25 33 0.0678 fMRI 25_33
4 0 25 34 0.3709 fMRI 25_34
4 0 25 35 0.2038 fMRI 25_35
4 0 25 36 0.0062 fMRI 25_36
4 0 25 37 0.0442 fMRI 25_37
4 0 25 38 -0.0816 fMRI 25_38
4 0 25 39 0.1787 fMRI 25_39
4 0 25 40 0.0395 fMRI 25_40
4 0 25 41 -0.293 fMRI 25_41
4 0 25 42 0.2162 fMRI 25_42
4 0 25 43 -0.1785 fMRI 25_43
4 0 25 44 -0.0244 fMRI 25_44
4 0 25 45 -0.3377 fMRI 25_45
4 0 25 46 -0.2126 fMRI 25_46
4 0 25 47 0.2476 fMRI 25_47
4 0 25 48 0.0571 fMRI 25_48
4 0 25 49 0.2161 fMRI 25_49
4 0 25 50 0.0225 fMRI 25_50
4 0 25 51 0.1388 fMRI 25_51
4 0 25 52 0.0023 fMRI 25_52
4 0 25 53 -0.0268 fMRI 25_53
4 0 25 54 0.3768 fMRI 25_54
4 0 25 55 -0.2131 fMRI 25_55
4 0 25 56 -0.0053 fMRI 25_56
4 0 25 57 -0.0472 fMRI 25_57
4 0 25 58 0.4496 fMRI 25_58
4 0 25 59 0.7285 fMRI 25_59
4 0 25 60 -0.0117 fMRI 25_60
4 0 25 61 0.3792 fMRI 25_61
4 0 25 62 -0.1346 fMRI 25_62
4 0 25 63 0.4428 fMRI 25_63
4 0 25 64 -0.0758 fMRI 25_64
4 0 25 65 -0.0308 fMRI 25_65
4 0 25 66 -0.1969 fMRI 25_66
4 0 25 67 0.0076 fMRI 25_67
4 0 25 68 0.3408 fMRI 25_68
4 0 25 69 0.1833 fMRI 25_69
4 0 25 70 -0.0808 fMRI 25_70
4 0 25 71 -0.281 fMRI 25_71
4 0 25 72 -0.1251 fMRI 25_72
4 0 25 73 0.1641 fMRI 25_73
4 0 25 74 0.0135 fMRI 25_74
4 0 25 75 -0.3202 fMRI 25_75
4 0 25 76 0.0723 fMRI 25_76
4 0 25 77 -0.2922 fMRI 25_77
4 0 25 78 -0.1745 fMRI 25_78
4 0 25 79 -0.1251 fMRI 25_79
4 0 25 80 -0.1287 fMRI 25_80
4 0 25 81 0.3629 fMRI 25_81
4 0 25 82 -0.1177 fMRI 25_82
4 0 25 83 0.1756 fMRI 25_83
4 0 25 84 0.0283 fMRI 25_84
4 0 25 85 0.0728 fMRI 25_85
4 0 25 86 -0.0513 fMRI 25_86
4 0 25 87 -0.1829 fMRI 25_87
4 0 26 27 0.3186 fMRI 26_27
4 0 26 28 0.3615 fMRI 26_28
4 0 26 29 0.4225 fMRI 26_29
4 0 26 30 0.1314 fMRI 26_30
4 0 26 31 0.4146 fMRI 26_31
4 0 26 32 0.4147 fMRI 26_32
4 0 26 33 0.4363 fMRI 26_33
4 0 26 34 0.1286 fMRI 26_34
4 0 26 35 0.0883 fMRI 26_35
4 0 26 36 0.1105 fMRI 26_36
4 0 26 37 0.3334 fMRI 26_37
4 0 26 38 0.0851 fMRI 26_38
4 0 26 39 0.4722 fMRI 26_39
4 0 26 40 -0.013 fMRI 26_40
4 0 26 41 0.2245 fMRI 26_41
4 0 26 42 -0.0572 fMRI 26_42
4 0 26 43 0.8645 fMRI 26_43
4 0 26 44 0.1108 fMRI 26_44
4 0 26 45 0.349 fMRI 26_45
4 0 26 46 0.3967 fMRI 26_46
4 0 26 47 0.3629 fMRI 26_47
4 0 26 48 -0.0823 fMRI 26_48
4 0 26 49 0.0496 fMRI 26_49
4 0 26 50 0.4692 fMRI 26_50
4 0 26 51 -0.1458 fMRI 26_51
4 0 26 52 0.0748 fMRI 26_52
4 0 26 53 -0.122 fMRI 26_53
4 0 26 54 0.1249 fMRI 26_54
4 0 26 55 -0.1315 fMRI 26_55
4 0 26 56 -0.1374 fMRI 26_56
4 0 26 57 0.6976 fMRI 26_57
4 0 26 58 -0.0367 fMRI 26_58
4 0 26 59 -0.0348 fMRI 26_59
4 0 26 60 0.5209 fMRI 26_60
4 0 26 61 -0.1031 fMRI 26_61
4 0 26 62 0.3691 fMRI 26_62
4 0 26 63 0.3958 fMRI 26_63
4 0 26 64 -0.0087 fMRI 26_64
4 0 26 65 0.5012 fMRI 26_65
4 0 26 66 0.6004 fMRI 26_66
4 0 26 67 0.331 fMRI 26_67
4 0 26 68 0.2476 fMRI 26_68
4 0 26 69 0.1429 fMRI 26_69
4 0 26 70 -0.1555 fMRI 26_70
4 0 26 71 -0.0452 fMRI 26_71
4 0 26 72 -0.2482 fMRI 26_72
4 0 26 73 0.7099 fMRI 26_73
4 0 26 74 0.0516 fMRI 26_74
4 0 26 75 -0.0273 fMRI 26_75
4 0 26 76 0.0647 fMRI 26_76
4 0 26 77 0.605 fMRI 26_77
4 0 26 78 0.1277 fMRI 26_78
4 0 26 79 0.0426 fMRI 26_79
4 0 26 80 -0.0577 fMRI 26_80
4 0 26 81 0.2721 fMRI 26_81
4 0 26 82 -0.0948 fMRI 26_82
4 0 26 83 -0.2975 fMRI 26_83
4 0 26 84 0.6557 fMRI 26_84
4 0 26 85 0.0275 fMRI 26_85
4 0 26 86 0.0839 fMRI 26_86
4 0 26 87 -0.3378 fMRI 26_87
4 0 27 28 0.1413 fMRI 27_28
4 0 27 29 0.4197 fMRI 27_29
4 0 27 30 -0.1551 fMRI 27_30
4 0 27 31 0.3901 fMRI 27_31
4 0 27 32 0.1118 fMRI 27_32
4 0 27 33 0.5342 fMRI 27_33
4 0 27 34 0.1499 fMRI 27_34
4 0 27 35 0.3404 fMRI 27_35
4 0 27 36 -0.0959 fMRI 27_36
4 0 27 37 0.2607 fMRI 27_37
4 0 27 38 -0.1112 fMRI 27_38
4 0 27 39 0.442 fMRI 27_39
4 0 27 40 0.192 fMRI 27_40
4 0 27 41 -0.176 fMRI 27_41
4 0 27 42 0.2988 fMRI 27_42
4 0 27 43 0.1876 fMRI 27_43
4 0 27 44 -0.0704 fMRI 27_44
4 0 27 45 -0.3246 fMRI 27_45
4 0 27 46 0.1055 fMRI 27_46
4 0 27 47 0.2177 fMRI 27_47
4 0 27 48 0.1526 fMRI 27_48
4 0 27 49 0.1247 fMRI 27_49
4 0 27 50 0.2352 fMRI 27_50
4 0 27 51 0.1329 fMRI 27_51
4 0 27 52 0.1346 fMRI 27_52
4 0 27 53 -0.1398 fMRI 27_53
4 0 27 54 0.5616 fMRI 27_54
4 0 27 55 -0.1657 fMRI 27_55
4 0 27 56 -0.2389 fMRI 27_56
4 0 27 57 0.2426 fMRI 27_57
4 0 27 58 0.3472 fMRI 27_58
4 0 27 59 0.3856 fMRI 27_59
4 0 27 60 0.0837 fMRI 27_60
4 0 27 61 0.5557 fMRI 27_61
4 0 27 62 0.0364 fMRI 27_62
4 0 27 63 0.5479 fMRI 27_63
4 0 27 64 -0.2191 fMRI 27_64
4 0 27 65 0.3732 fMRI 27_65
4 0 27 66 -0.0092 fMRI 27_66
4 0 27 67 0.3137 fMRI 27_67
4 0 27 68 0.1429 fMRI 27_68
4 0 27 69 0.3784 fMRI 27_69
4 0 27 70 -0.2597 fMRI 27_70
4 0 27 71 -0.1231 fMRI 27_71
4 0 27 72 -0.2648 fMRI 27_72
4 0 27 73 0.4847 fMRI 27_73
4 0 27 74 0.205 fMRI 27_74
4 0 27 75 -0.2948 fMRI 27_75
4 0 27 76 0.2461 fMRI 27_76
4 0 27 77 -0.125 fMRI 27_77
4 0 27 78 -0.1534 fMRI 27_78
4 0 27 79 -0.2704 fMRI 27_79
4 0 27 80 -0.0923 fMRI 27_80
4 0 27 81 0.3186 fMRI 27_81
4 0 27 82 0.0248 fMRI 27_82
4 0 27 83 -0.0449 fMRI 27_83
4 0 27 84 0.1595 fMRI 27_84
4 0 27 85 0.1798 fMRI 27_85
4 0 27 86 0.1644 fMRI 27_86
4 0 27 87 -0.2084 fMRI 27_87
4 0 28 29 -0.1689 fMRI 28_29
4 0 28 30 0.0813 fMRI 28_30
4 0 28 31 -0.0332 fMRI 28_31
4 0 28 32 0.351 fMRI 28_32
4 0 28 33 -0.0672 fMRI 28_33
4 0 28 34 0.3764 fMRI 28_34
4 0 28 35 -0.0689 fMRI 28_35
4 0 28 36 -0.4334 fMRI 28_36
4 0 28 37 0.4985 fMRI 28_37
4 0 28 38 0.155 fMRI 28_38
4 0 28 39 -0.081 fMRI 28_39
4 0 28 40 -0.2256 fMRI 28_40
4 0 28 41 0.5046 fMRI 28_41
4 0 28 42 -0.2355 fMRI 28_42
4 0 28 43 0.8227 fMRI 28_43
4 0 28 44 0.3424 fMRI 28_44
4 0 28 45 0.1089 fMRI 28_45
4 0 28 46 0.4325 fMRI 28_46
4 0 28 47 -0.2422 fMRI 28_47
4 0 28 48 -0.2538 fMRI 28_48
4 0 28 49 -0.5347 fMRI 28_49
4 0 28 50 0.3416 fMRI 28_50
4 0 28 51 0.2173 fMRI 28_51
4 0 28 52 -0.1708 fMRI 28_52
4 0 28 53 -0.4773 fMRI 28_53
4 0 28 54 -0.1185 fMRI 28_54
4 0 28 55 0.3334 fMRI 28_55
4 0 28 56 -0.1501 fMRI 28_56
4 0 28 57 0.3915 fMRI 28_57
4 0 28 58 0.1059 fMRI 28_58
4 0 28 59 -0.1658 fMRI 28_59
4 0 28 60 -0.1302 fMRI 28_60
4 0 28 61 -0.0444 fMRI 28_61
4 0 28 62 0.9911 fMRI 28_62
4 0 28 63 -0.1269 fMRI 28_63
4 0 28 64 -0.1222 fMRI 28_64
4 0 28 65 0.0713 fMRI 28_65
4 0 28 66 0.2322 fMRI 28_66
4 0 28 67 -0.3053 fMRI 28_67
4 0 28 68 -0.0284 fMRI 28_68
4 0 28 69 -0.187 fMRI 28_69
4 0 28 70 -0.5622 fMRI 28_70
4 0 28 71 -0.0769 fMRI 28_71
4 0 28 72 -0.3079 fMRI 28_72
4 0 28 73 0.0236 fMRI 28_73
4 0 28 74 -0.1857 fMRI 28_74
4 0 28 75 0.3651 fMRI 28_75
4 0 28 76 -0.1829 fMRI 28_76
4 0 28 77 0.7262 fMRI 28_77
4 0 28 78 0.2691 fMRI 28_78
4 0 28 79 -0.335 fMRI 28_79
4 0 28 80 0.1426 fMRI 28_80
4 0 28 81 -0.4054 fMRI 28_81
4 0 28 82 -0.2529 fMRI 28_82
4 0 28 83 -0.5772 fMRI 28_83
4 0 28 84 0.3398 fMRI 28_84
4 0 28 85 0.2206 fMRI 28_85
4 0 28 86 -0.0877 fMRI 28_86
4 0 28 87 -0.1512 fMRI 28_87
4 0 29 30 0.1097 fMRI 29_30
4 0 29 31 0.7357 fMRI 29_31
4 0 29 32 0.1855 fMRI 29_32
4 0 29 33 0.233 fMRI 29_33
4 0 29 34 0.035 fMRI 29_34
4 0 29 35 0.0623 fMRI 29_35
4 0 29 36 0.1972 fMRI 29_36
4 0 29 37 -0.0349 fMRI 29_37
4 0 29 38 -0.2256 fMRI 29_38
4 0 29 39 0.9137 fMRI 29_39
4 0 29 40 -0.0777 fMRI 29_40
4 0 29 41 -0.2166 fMRI 29_41
4 0 29 42 -0.0685 fMRI 29_42
4 0 29 43 0.1633 fMRI 29_43
4 0 29 44 -0.2292 fMRI 29_44
4 0 29 45 0.1101 fMRI 29_45
4 0 29 46 -0.1715 fMRI 29_46
4 0 29 47 0.72 fMRI 29_47
4 0 29 48 -0.2372 fMRI 29_48
4 0 29 49 0.1268 fMRI 29_49
4 0 29 50 0.3286 fMRI 29_50
4 0 29 51 -0.3805 fMRI 29_51
4 0 29 52 -0.0968 fMRI 29_52
4 0 29 53 -0.0704 fMRI 29_53
4 0 29 54 0.1146 fMRI 29_54
4 0 29 55 -0.6243 fMRI 29_55
4 0 29 56 -0.1062 fMRI 29_56
4 0 29 57 0.5511 fMRI 29_57
4 0 29 58 -0.0189 fMRI 29_58
4 0 29 59 0.4107 fMRI 29_59
4 0 29 60 0.294 fMRI 29_60
4 0 29 61 0.1174 fMRI 29_61
4 0 29 62 -0.1196 fMRI 29_62
4 0 29 63 1.4615 fMRI 29_63
4 0 29 64 -0.0011 fMRI 29_64
4 0 29 65 0.4866 fMRI 29_65
4 0 29 66 0.2239 fMRI 29_66
4 0 29 67 0.1956 fMRI 29_67
4 0 29 68 0.4218 fMRI 29_68
4 0 29 69 0.0454 fMRI 29_69
4 0 29 70 0.0398 fMRI 29_70
4 0 29 71 -0.1475 fMRI 29_71
4 0 29 72 -0.1753 fMRI 29_72
4 0 29 73 0.9002 fMRI 29_73
4 0 29 74 -0.0899 fMRI 29_74
4 0 29 75 -0.4938 fMRI 29_75
4 0 29 76 -0.1073 fMRI 29_76
4 0 29 77 0.0119 fMRI 29_77
4 0 29 78 -0.2165 fMRI 29_78
4 0 29 79 0.0422 fMRI 29_79
4 0 29 80 -0.3989 fMRI 29_80
4 0 29 81 0.6929 fMRI 29_81
4 0 29 82 -0.3575 fMRI 29_82
4 0 29 83 -0.1926 fMRI 29_83
4 0 29 84 0.3947 fMRI 29_84
4 0 29 85 -0.4007 fMRI 29_85
4 0 29 86 -0.0948 fMRI 29_86
4 0 29 87 -0.608 fMRI 29_87
4 0 30 31 -0.1701 fMRI 30_31
4 0 30 32 0.2126 fMRI 30_32
4 0 30 33 -0.1967 fMRI 30_33
4 0 30 34 -0.0964 fMRI 30_34
4 0 30 35 -0.2932 fMRI 30_35
4 0 30 36 -0.0884 fMRI 30_36
4 0 30 37 0.0093 fMRI 30_37
4 0 30 38 0.3761 fMRI 30_38
4 0 30 39 -0.0845 fMRI 30_39
4 0 30 40 -0.5528 fMRI 30_40
4 0 30 41 -0.0802 fMRI 30_41
4 0 30 42 -0.4759 fMRI 30_42
4 0 30 43 0.0616 fMRI 30_43
4 0 30 44 -0.0349 fMRI 30_44
4 0 30 45 0.4484 fMRI 30_45
4 0 30 46 -0.1794 fMRI 30_46
4 0 30 47 -0.1134 fMRI 30_47
4 0 30 48 -0.4449 fMRI 30_48
4 0 30 49 -0.3039 fMRI 30_49
4 0 30 50 0.0871 fMRI 30_50
4 0 30 51 -0.3426 fMRI 30_51
4 0 30 52 -0.5301 fMRI 30_52
4 0 30 53 -0.0754 fMRI 30_53
4 0 30 54 -0.3584 fMRI 30_54
4 0 30 55 -0.197 fMRI 30_55
4 0 30 56 -0.2128 fMRI 30_56
4 0 30 57 -0.0444 fMRI 30_57
4 0 30 58 -0.078 fMRI 30_58
4 0 30 59 0.0854 fMRI 30_59
4 0 30 60 -0.0294 fMRI 30_60
4 0 30 61 -0.1701 fMRI 30_61
4 0 30 62 0.1034 fMRI 30_62
4 0 30 63 0.115 fMRI 30_63
4 0 30 64 0.3637 fMRI 30_64
4 0 30 65 -0.2557 fMRI 30_65
4 0 30 66 0.0583 fMRI 30_66
4 0 30 67 -0.246 fMRI 30_67
4 0 30 68 -0.1164 fMRI 30_68
4 0 30 69 -0.4306 fMRI 30_69
4 0 30 70 -0.1716 fMRI 30_70
4 0 30 71 -0.2653 fMRI 30_71
4 0 30 72 -2e-04 fMRI 30_72
4 0 30 73 -0.1062 fMRI 30_73
4 0 30 74 -0.4677 fMRI 30_74
4 0 30 75 -0.1408 fMRI 30_75
4 0 30 76 -0.4044 fMRI 30_76
4 0 30 77 0.0563 fMRI 30_77
4 0 30 78 0.0093 fMRI 30_78
4 0 30 79 0.0251 fMRI 30_79
4 0 30 80 -0.4015 fMRI 30_80
4 0 30 81 -0.2216 fMRI 30_81
4 0 30 82 -0.4029 fMRI 30_82
4 0 30 83 -0.359 fMRI 30_83
4 0 30 84 0.2441 fMRI 30_84
4 0 30 85 -0.1423 fMRI 30_85
4 0 30 86 -0.4263 fMRI 30_86
4 0 30 87 -0.4628 fMRI 30_87
4 0 31 32 0.1497 fMRI 31_32
4 0 31 33 0.314 fMRI 31_33
4 0 31 34 0.0699 fMRI 31_34
4 0 31 35 0.4113 fMRI 31_35
4 0 31 36 0.064 fMRI 31_36
4 0 31 37 0.1084 fMRI 31_37
4 0 31 38 -0.2126 fMRI 31_38
4 0 31 39 1.2495 fMRI 31_39
4 0 31 40 0.2499 fMRI 31_40
4 0 31 41 0.1265 fMRI 31_41
4 0 31 42 0.2353 fMRI 31_42
4 0 31 43 0.3832 fMRI 31_43
4 0 31 44 0.0422 fMRI 31_44
4 0 31 45 -0.0623 fMRI 31_45
4 0 31 46 0.206 fMRI 31_46
4 0 31 47 0.4889 fMRI 31_47
4 0 31 48 0.161 fMRI 31_48
4 0 31 49 0.0494 fMRI 31_49
4 0 31 50 0.3899 fMRI 31_50
4 0 31 51 -0.0238 fMRI 31_51
4 0 31 52 0.2178 fMRI 31_52
4 0 31 53 0.0575 fMRI 31_53
4 0 31 54 0.1953 fMRI 31_54
4 0 31 55 -0.1914 fMRI 31_55
4 0 31 56 -0.1003 fMRI 31_56
4 0 31 57 0.6805 fMRI 31_57
4 0 31 58 0.0678 fMRI 31_58
4 0 31 59 0.1559 fMRI 31_59
4 0 31 60 0.0871 fMRI 31_60
4 0 31 61 0.252 fMRI 31_61
4 0 31 62 -0.0671 fMRI 31_62
4 0 31 63 0.5116 fMRI 31_63
4 0 31 64 -0.0314 fMRI 31_64
4 0 31 65 1.1253 fMRI 31_65
4 0 31 66 0.2036 fMRI 31_66
4 0 31 67 0.368 fMRI 31_67
4 0 31 68 0.1739 fMRI 31_68
4 0 31 69 0.412 fMRI 31_69
4 0 31 70 -0.1286 fMRI 31_70
4 0 31 71 -0.105 fMRI 31_71
4 0 31 72 -0.2936 fMRI 31_72
4 0 31 73 0.916 fMRI 31_73
4 0 31 74 0.2818 fMRI 31_74
4 0 31 75 -0.0951 fMRI 31_75
4 0 31 76 0.2516 fMRI 31_76
4 0 31 77 0.1129 fMRI 31_77
4 0 31 78 -2e-04 fMRI 31_78
4 0 31 79 -0.2064 fMRI 31_79
4 0 31 80 -0.0441 fMRI 31_80
4 0 31 81 0.4601 fMRI 31_81
4 0 31 82 0.083 fMRI 31_82
4 0 31 83 -0.2272 fMRI 31_83
4 0 31 84 0.4189 fMRI 31_84
4 0 31 85 -0.0084 fMRI 31_85
4 0 31 86 0.2589 fMRI 31_86
4 0 31 87 -0.3059 fMRI 31_87
4 0 32 33 0.249 fMRI 32_33
4 0 32 34 0.3539 fMRI 32_34
4 0 32 35 0.2148 fMRI 32_35
4 0 32 36 -0.0103 fMRI 32_36
4 0 32 37 0.2937 fMRI 32_37
4 0 32 38 0.0405 fMRI 32_38
4 0 32 39 0.1582 fMRI 32_39
4 0 32 40 0.0021 fMRI 32_40
4 0 32 41 0.3848 fMRI 32_41
4 0 32 42 -0.0014 fMRI 32_42
4 0 32 43 0.698 fMRI 32_43
4 0 32 44 0.5291 fMRI 32_44
4 0 32 45 0.3716 fMRI 32_45
4 0 32 46 0.5334 fMRI 32_46
4 0 32 47 0.0786 fMRI 32_47
4 0 32 48 0.0412 fMRI 32_48
4 0 32 49 -0.1427 fMRI 32_49
4 0 32 50 0.8002 fMRI 32_50
4 0 32 51 -0.0399 fMRI 32_51
4 0 32 52 -0.0754 fMRI 32_52
4 0 32 53 -0.1084 fMRI 32_53
4 0 32 54 -0.0378 fMRI 32_54
4 0 32 55 0.2808 fMRI 32_55
4 0 32 56 -0.2037 fMRI 32_56
4 0 32 57 0.4153 fMRI 32_57
4 0 32 58 -0.0287 fMRI 32_58
4 0 32 59 0.1011 fMRI 32_59
4 0 32 60 -0.0983 fMRI 32_60
4 0 32 61 0.0232 fMRI 32_61
4 0 32 62 0.3351 fMRI 32_62
4 0 32 63 0.1993 fMRI 32_63
4 0 32 64 0.1508 fMRI 32_64
4 0 32 65 0.1485 fMRI 32_65
4 0 32 66 1.1585 fMRI 32_66
4 0 32 67 0.1644 fMRI 32_67
4 0 32 68 0.3633 fMRI 32_68
4 0 32 69 0.105 fMRI 32_69
4 0 32 70 -0.365 fMRI 32_70
4 0 32 71 -0.0586 fMRI 32_71
4 0 32 72 -0.2524 fMRI 32_72
4 0 32 73 0.3102 fMRI 32_73
4 0 32 74 -0.0301 fMRI 32_74
4 0 32 75 0.2813 fMRI 32_75
4 0 32 76 -0.0066 fMRI 32_76
4 0 32 77 0.5043 fMRI 32_77
4 0 32 78 0.4596 fMRI 32_78
4 0 32 79 -0.3235 fMRI 32_79
4 0 32 80 0.0434 fMRI 32_80
4 0 32 81 0.0755 fMRI 32_81
4 0 32 82 -0.0335 fMRI 32_82
4 0 32 83 -0.4833 fMRI 32_83
4 0 32 84 0.7161 fMRI 32_84
4 0 32 85 0.2217 fMRI 32_85
4 0 32 86 -0.0528 fMRI 32_86
4 0 32 87 -0.0602 fMRI 32_87
4 0 33 34 0.1392 fMRI 33_34
4 0 33 35 0.4376 fMRI 33_35
4 0 33 36 0.0488 fMRI 33_36
4 0 33 37 0.276 fMRI 33_37
4 0 33 38 -0.1317 fMRI 33_38
4 0 33 39 0.3787 fMRI 33_39
4 0 33 40 0.5186 fMRI 33_40
4 0 33 41 0.0414 fMRI 33_41
4 0 33 42 0.4714 fMRI 33_42
4 0 33 43 0.1407 fMRI 33_43
4 0 33 44 0.1641 fMRI 33_44
4 0 33 45 -4e-04 fMRI 33_45
4 0 33 46 0.4124 fMRI 33_46
4 0 33 47 0.2788 fMRI 33_47
4 0 33 48 0.6527 fMRI 33_48
4 0 33 49 0.4074 fMRI 33_49
4 0 33 50 0.2759 fMRI 33_50
4 0 33 51 0.1726 fMRI 33_51
4 0 33 52 0.3978 fMRI 33_52
4 0 33 53 0.2028 fMRI 33_53
4 0 33 54 0.4234 fMRI 33_54
4 0 33 55 0.1247 fMRI 33_55
4 0 33 56 -0.0134 fMRI 33_56
4 0 33 57 0.3324 fMRI 33_57
4 0 33 58 0.0951 fMRI 33_58
4 0 33 59 0.0596 fMRI 33_59
4 0 33 60 0.2944 fMRI 33_60
4 0 33 61 0.529 fMRI 33_61
4 0 33 62 0.0048 fMRI 33_62
4 0 33 63 0.2248 fMRI 33_63
4 0 33 64 -0.2472 fMRI 33_64
4 0 33 65 0.4067 fMRI 33_65
4 0 33 66 0.2733 fMRI 33_66
4 0 33 67 0.9714 fMRI 33_67
4 0 33 68 0.3188 fMRI 33_68
4 0 33 69 0.5704 fMRI 33_69
4 0 33 70 0.0361 fMRI 33_70
4 0 33 71 0.009 fMRI 33_71
4 0 33 72 -0.118 fMRI 33_72
4 0 33 73 0.4953 fMRI 33_73
4 0 33 74 0.5136 fMRI 33_74
4 0 33 75 0.0794 fMRI 33_75
4 0 33 76 0.4626 fMRI 33_76
4 0 33 77 0.0017 fMRI 33_77
4 0 33 78 0.2519 fMRI 33_78
4 0 33 79 0.0436 fMRI 33_79
4 0 33 80 0.2601 fMRI 33_80
4 0 33 81 0.3906 fMRI 33_81
4 0 33 82 0.4455 fMRI 33_82
4 0 33 83 0.191 fMRI 33_83
4 0 33 84 0.1969 fMRI 33_84
4 0 33 85 0.4573 fMRI 33_85
4 0 33 86 0.3553 fMRI 33_86
4 0 33 87 0.1147 fMRI 33_87
4 0 34 35 0.3457 fMRI 34_35
4 0 34 36 -0.1348 fMRI 34_36
4 0 34 37 0.1843 fMRI 34_37
4 0 34 38 -0.0635 fMRI 34_38
4 0 34 39 -0.0297 fMRI 34_39
4 0 34 40 0.1753 fMRI 34_40
4 0 34 41 0.3142 fMRI 34_41
4 0 34 42 0.1996 fMRI 34_42
4 0 34 43 0.4265 fMRI 34_43
4 0 34 44 0.4591 fMRI 34_44
4 0 34 45 -0.2275 fMRI 34_45
4 0 34 46 0.2896 fMRI 34_46
4 0 34 47 0.1103 fMRI 34_47
4 0 34 48 0.14 fMRI 34_48
4 0 34 49 -0.0586 fMRI 34_49
4 0 34 50 0.3771 fMRI 34_50
4 0 34 51 0.1999 fMRI 34_51
4 0 34 52 0.0972 fMRI 34_52
4 0 34 53 -0.117 fMRI 34_53
4 0 34 54 0.1276 fMRI 34_54
4 0 34 55 0.2534 fMRI 34_55
4 0 34 56 0.1673 fMRI 34_56
4 0 34 57 0.2735 fMRI 34_57
4 0 34 58 0.3536 fMRI 34_58
4 0 34 59 0.2124 fMRI 34_59
4 0 34 60 -0.157 fMRI 34_60
4 0 34 61 0.1257 fMRI 34_61
4 0 34 62 0.2882 fMRI 34_62
4 0 34 63 0.0339 fMRI 34_63
4 0 34 64 -0.0944 fMRI 34_64
4 0 34 65 0.0229 fMRI 34_65
4 0 34 66 0.2257 fMRI 34_66
4 0 34 67 -0.0217 fMRI 34_67
4 0 34 68 0.6688 fMRI 34_68
4 0 34 69 0.2522 fMRI 34_69
4 0 34 70 -0.1891 fMRI 34_70
4 0 34 71 -0.0409 fMRI 34_71
4 0 34 72 -0.3394 fMRI 34_72
4 0 34 73 0.1873 fMRI 34_73
4 0 34 74 0.2001 fMRI 34_74
4 0 34 75 0.2424 fMRI 34_75
4 0 34 76 0.2231 fMRI 34_76
4 0 34 77 0.2902 fMRI 34_77
4 0 34 78 0.2674 fMRI 34_78
4 0 34 79 -0.2605 fMRI 34_79
4 0 34 80 0.0641 fMRI 34_80
4 0 34 81 0.0803 fMRI 34_81
4 0 34 82 0.0697 fMRI 34_82
4 0 34 83 -0.1931 fMRI 34_83
4 0 34 84 0.1106 fMRI 34_84
4 0 34 85 0.1835 fMRI 34_85
4 0 34 86 0.0673 fMRI 34_86
4 0 34 87 0.0315 fMRI 34_87
4 0 35 36 -0.1282 fMRI 35_36
4 0 35 37 0.1958 fMRI 35_37
4 0 35 38 -0.1793 fMRI 35_38
4 0 35 39 0.3205 fMRI 35_39
4 0 35 40 1.022 fMRI 35_40
4 0 35 41 0.2731 fMRI 35_41
4 0 35 42 1.0158 fMRI 35_42
4 0 35 43 0.2018 fMRI 35_43
4 0 35 44 0.1376 fMRI 35_44
4 0 35 45 -0.2188 fMRI 35_45
4 0 35 46 0.3947 fMRI 35_46
4 0 35 47 0.4018 fMRI 35_47
4 0 35 48 0.781 fMRI 35_48
4 0 35 49 0.3695 fMRI 35_49
4 0 35 50 0.0637 fMRI 35_50
4 0 35 51 0.3164 fMRI 35_51
4 0 35 52 0.6987 fMRI 35_52
4 0 35 53 0.1063 fMRI 35_53
4 0 35 54 0.2591 fMRI 35_54
4 0 35 55 0.2734 fMRI 35_55
4 0 35 56 -0.171 fMRI 35_56
4 0 35 57 0.1817 fMRI 35_57
4 0 35 58 0.3258 fMRI 35_58
4 0 35 59 0.1818 fMRI 35_59
4 0 35 60 -0.1972 fMRI 35_60
4 0 35 61 0.2508 fMRI 35_61
4 0 35 62 -0.0506 fMRI 35_62
4 0 35 63 0.0261 fMRI 35_63
4 0 35 64 -0.385 fMRI 35_64
4 0 35 65 0.3992 fMRI 35_65
4 0 35 66 0.0927 fMRI 35_66
4 0 35 67 0.2839 fMRI 35_67
4 0 35 68 0.3009 fMRI 35_68
4 0 35 69 1.3724 fMRI 35_69
4 0 35 70 -0.1141 fMRI 35_70
4 0 35 71 -0.1168 fMRI 35_71
4 0 35 72 -0.1849 fMRI 35_72
4 0 35 73 0.3459 fMRI 35_73
4 0 35 74 1.0318 fMRI 35_74
4 0 35 75 0.1549 fMRI 35_75
4 0 35 76 0.9828 fMRI 35_76
4 0 35 77 -0.0636 fMRI 35_77
4 0 35 78 -0.0557 fMRI 35_78
4 0 35 79 -0.3748 fMRI 35_79
4 0 35 80 0.2796 fMRI 35_80
4 0 35 81 0.3965 fMRI 35_81
4 0 35 82 0.6224 fMRI 35_82
4 0 35 83 0.0953 fMRI 35_83
4 0 35 84 -0.009 fMRI 35_84
4 0 35 85 0.2437 fMRI 35_85
4 0 35 86 0.7511 fMRI 35_86
4 0 35 87 0.0789 fMRI 35_87
4 0 36 37 -0.0458 fMRI 36_37
4 0 36 38 0.2459 fMRI 36_38
4 0 36 39 0.1392 fMRI 36_39
4 0 36 40 -0.0444 fMRI 36_40
4 0 36 41 -0.1771 fMRI 36_41
4 0 36 42 0.1066 fMRI 36_42
4 0 36 43 -0.1632 fMRI 36_43
4 0 36 44 -0.2378 fMRI 36_44
4 0 36 45 0.1608 fMRI 36_45
4 0 36 46 -0.1618 fMRI 36_46
4 0 36 47 0.3943 fMRI 36_47
4 0 36 48 -0.0233 fMRI 36_48
4 0 36 49 0.417 fMRI 36_49
4 0 36 50 -0.1302 fMRI 36_50
4 0 36 51 -0.2872 fMRI 36_51
4 0 36 52 -0.0827 fMRI 36_52
4 0 36 53 0.3058 fMRI 36_53
4 0 36 54 0.0775 fMRI 36_54
4 0 36 55 -0.4321 fMRI 36_55
4 0 36 56 0.2632 fMRI 36_56
4 0 36 57 -0.0692 fMRI 36_57
4 0 36 58 -0.3102 fMRI 36_58
4 0 36 59 -0.068 fMRI 36_59
4 0 36 60 0.3561 fMRI 36_60
4 0 36 61 -0.0807 fMRI 36_61
4 0 36 62 -0.358 fMRI 36_62
4 0 36 63 0.1783 fMRI 36_63
4 0 36 64 0.3235 fMRI 36_64
4 0 36 65 0.1015 fMRI 36_65
4 0 36 66 0.2277 fMRI 36_66
4 0 36 67 0.2303 fMRI 36_67
4 0 36 68 0.281 fMRI 36_68
4 0 36 69 -0.0891 fMRI 36_69
4 0 36 70 0.6972 fMRI 36_70
4 0 36 71 0.2576 fMRI 36_71
4 0 36 72 0.2326 fMRI 36_72
4 0 36 73 0.0945 fMRI 36_73
4 0 36 74 -0.0474 fMRI 36_74
4 0 36 75 -0.2626 fMRI 36_75
4 0 36 76 0.0301 fMRI 36_76
4 0 36 77 -0.1303 fMRI 36_77
4 0 36 78 -0.1538 fMRI 36_78
4 0 36 79 0.4489 fMRI 36_79
4 0 36 80 -0.0188 fMRI 36_80
4 0 36 81 0.4391 fMRI 36_81
4 0 36 82 0.0311 fMRI 36_82
4 0 36 83 0.3126 fMRI 36_83
4 0 36 84 -0.0344 fMRI 36_84
4 0 36 85 -0.1962 fMRI 36_85
4 0 36 86 -0.0768 fMRI 36_86
4 0 36 87 0.1982 fMRI 36_87
4 0 37 38 0.5177 fMRI 37_38
4 0 37 39 0.0478 fMRI 37_39
4 0 37 40 0.1024 fMRI 37_40
4 0 37 41 0.2986 fMRI 37_41
4 0 37 42 0.2468 fMRI 37_42
4 0 37 43 0.4299 fMRI 37_43
4 0 37 44 0.1858 fMRI 37_44
4 0 37 45 0.1643 fMRI 37_45
4 0 37 46 0.6565 fMRI 37_46
4 0 37 47 -0.0436 fMRI 37_47
4 0 37 48 0.1512 fMRI 37_48
4 0 37 49 0.0116 fMRI 37_49
4 0 37 50 0.3507 fMRI 37_50
4 0 37 51 0.2412 fMRI 37_51
4 0 37 52 0.1545 fMRI 37_52
4 0 37 53 -0.1907 fMRI 37_53
4 0 37 54 0.2469 fMRI 37_54
4 0 37 55 0.3096 fMRI 37_55
4 0 37 56 -0.162 fMRI 37_56
4 0 37 57 0.1416 fMRI 37_57
4 0 37 58 0.0837 fMRI 37_58
4 0 37 59 -0.2062 fMRI 37_59
4 0 37 60 0.0199 fMRI 37_60
4 0 37 61 0.1368 fMRI 37_61
4 0 37 62 0.299 fMRI 37_62
4 0 37 63 -0.0104 fMRI 37_63
4 0 37 64 -0.2076 fMRI 37_64
4 0 37 65 0.1514 fMRI 37_65
4 0 37 66 0.2135 fMRI 37_66
4 0 37 67 0.2425 fMRI 37_67
4 0 37 68 0.0427 fMRI 37_68
4 0 37 69 0.2201 fMRI 37_69
4 0 37 70 -0.2026 fMRI 37_70
4 0 37 71 0.09 fMRI 37_71
4 0 37 72 -0.0016 fMRI 37_72
4 0 37 73 0.0688 fMRI 37_73
4 0 37 74 0.1465 fMRI 37_74
4 0 37 75 0.2084 fMRI 37_75
4 0 37 76 0.2684 fMRI 37_76
4 0 37 77 0.2135 fMRI 37_77
4 0 37 78 0.2097 fMRI 37_78
4 0 37 79 -0.0633 fMRI 37_79
4 0 37 80 0.4968 fMRI 37_80
4 0 37 81 -0.1034 fMRI 37_81
4 0 37 82 0.2032 fMRI 37_82
4 0 37 83 -0.1453 fMRI 37_83
4 0 37 84 0.266 fMRI 37_84
4 0 37 85 0.3094 fMRI 37_85
4 0 37 86 0.1769 fMRI 37_86
4 0 37 87 -0.0459 fMRI 37_87
4 0 38 39 -0.2518 fMRI 38_39
4 0 38 40 -0.2293 fMRI 38_40
4 0 38 41 0.0822 fMRI 38_41
4 0 38 42 -0.0767 fMRI 38_42
4 0 38 43 0.0445 fMRI 38_43
4 0 38 44 0.0602 fMRI 38_44
4 0 38 45 0.4495 fMRI 38_45
4 0 38 46 0.1047 fMRI 38_46
4 0 38 47 -0.1352 fMRI 38_47
4 0 38 48 -0.0909 fMRI 38_48
4 0 38 49 0.0522 fMRI 38_49
4 0 38 50 0.0626 fMRI 38_50
4 0 38 51 0.0066 fMRI 38_51
4 0 38 52 -0.1303 fMRI 38_52
4 0 38 53 -0.0069 fMRI 38_53
4 0 38 54 -0.0278 fMRI 38_54
4 0 38 55 0.0402 fMRI 38_55
4 0 38 56 -0.0995 fMRI 38_56
4 0 38 57 -0.1343 fMRI 38_57
4 0 38 58 -0.1077 fMRI 38_58
4 0 38 59 -0.1404 fMRI 38_59
4 0 38 60 -0.0674 fMRI 38_60
4 0 38 61 -0.0797 fMRI 38_61
4 0 38 62 0.0229 fMRI 38_62
4 0 38 63 -0.1301 fMRI 38_63
4 0 38 64 0.1896 fMRI 38_64
4 0 38 65 -0.1444 fMRI 38_65
4 0 38 66 0.0614 fMRI 38_66
4 0 38 67 -0.0469 fMRI 38_67
4 0 38 68 -0.0826 fMRI 38_68
4 0 38 69 -0.2102 fMRI 38_69
4 0 38 70 0.1283 fMRI 38_70
4 0 38 71 0.2039 fMRI 38_71
4 0 38 72 0.2977 fMRI 38_72
4 0 38 73 -0.1592 fMRI 38_73
4 0 38 74 -0.1601 fMRI 38_74
4 0 38 75 0.0804 fMRI 38_75
4 0 38 76 -0.0791 fMRI 38_76
4 0 38 77 -0.0173 fMRI 38_77
4 0 38 78 0.1905 fMRI 38_78
4 0 38 79 0.1362 fMRI 38_79
4 0 38 80 0.0698 fMRI 38_80
4 0 38 81 -0.1697 fMRI 38_81
4 0 38 82 -0.0072 fMRI 38_82
4 0 38 83 0.0155 fMRI 38_83
4 0 38 84 0.0724 fMRI 38_84
4 0 38 85 0.0049 fMRI 38_85
4 0 38 86 -0.0998 fMRI 38_86
4 0 38 87 0.0418 fMRI 38_87
4 0 39 40 0.1866 fMRI 39_40
4 0 39 41 -0.0522 fMRI 39_41
4 0 39 42 0.2415 fMRI 39_42
4 0 39 43 0.2718 fMRI 39_43
4 0 39 44 0.0097 fMRI 39_44
4 0 39 45 -0.045 fMRI 39_45
4 0 39 46 0.0301 fMRI 39_46
4 0 39 47 0.6088 fMRI 39_47
4 0 39 48 0.1064 fMRI 39_48
4 0 39 49 0.185 fMRI 39_49
4 0 39 50 0.2487 fMRI 39_50
4 0 39 51 -0.1867 fMRI 39_51
4 0 39 52 0.1247 fMRI 39_52
4 0 39 53 0.0598 fMRI 39_53
4 0 39 54 0.2606 fMRI 39_54
4 0 39 55 -0.3477 fMRI 39_55
4 0 39 56 -0.0857 fMRI 39_56
4 0 39 57 0.7026 fMRI 39_57
4 0 39 58 -0.0112 fMRI 39_58
4 0 39 59 0.2314 fMRI 39_59
4 0 39 60 0.2577 fMRI 39_60
4 0 39 61 0.2317 fMRI 39_61
4 0 39 62 -0.0017 fMRI 39_62
4 0 39 63 0.7029 fMRI 39_63
4 0 39 64 0.0341 fMRI 39_64
4 0 39 65 0.8489 fMRI 39_65
4 0 39 66 0.2272 fMRI 39_66
4 0 39 67 0.4353 fMRI 39_67
4 0 39 68 0.2363 fMRI 39_68
4 0 39 69 0.3167 fMRI 39_69
4 0 39 70 0.0034 fMRI 39_70
4 0 39 71 -0.2214 fMRI 39_71
4 0 39 72 -0.2048 fMRI 39_72
4 0 39 73 1.1587 fMRI 39_73
4 0 39 74 0.1885 fMRI 39_74
4 0 39 75 -0.2768 fMRI 39_75
4 0 39 76 0.1948 fMRI 39_76
4 0 39 77 0.0744 fMRI 39_77
4 0 39 78 0.0069 fMRI 39_78
4 0 39 79 -0.0877 fMRI 39_79
4 0 39 80 -0.1944 fMRI 39_80
4 0 39 81 0.6465 fMRI 39_81
4 0 39 82 -0.0048 fMRI 39_82
4 0 39 83 -0.1229 fMRI 39_83
4 0 39 84 0.379 fMRI 39_84
4 0 39 85 -0.1281 fMRI 39_85
4 0 39 86 0.1521 fMRI 39_86
4 0 39 87 -0.272 fMRI 39_87
4 0 40 41 0.2475 fMRI 40_41
4 0 40 42 1.2317 fMRI 40_42
4 0 40 43 -0.035 fMRI 40_43
4 0 40 44 0.041 fMRI 40_44
4 0 40 45 -0.222 fMRI 40_45
4 0 40 46 0.3122 fMRI 40_46
4 0 40 47 0.3729 fMRI 40_47
4 0 40 48 1.1994 fMRI 40_48
4 0 40 49 0.598 fMRI 40_49
4 0 40 50 -0.0759 fMRI 40_50
4 0 40 51 0.3724 fMRI 40_51
4 0 40 52 1.0524 fMRI 40_52
4 0 40 53 0.2615 fMRI 40_53
4 0 40 54 0.2383 fMRI 40_54
4 0 40 55 0.29 fMRI 40_55
4 0 40 56 -0.0384 fMRI 40_56
4 0 40 57 0.0379 fMRI 40_57
4 0 40 58 0.1707 fMRI 40_58
4 0 40 59 -0.0432 fMRI 40_59
4 0 40 60 -0.0641 fMRI 40_60
4 0 40 61 0.2716 fMRI 40_61
4 0 40 62 -0.1661 fMRI 40_62
4 0 40 63 -0.138 fMRI 40_63
4 0 40 64 -0.4499 fMRI 40_64
4 0 40 65 0.3232 fMRI 40_65
4 0 40 66 0.0425 fMRI 40_66
4 0 40 67 0.4011 fMRI 40_67
4 0 40 68 0.3168 fMRI 40_68
4 0 40 69 1.159 fMRI 40_69
4 0 40 70 0.0927 fMRI 40_70
4 0 40 71 -0.0655 fMRI 40_71
4 0 40 72 -0.0926 fMRI 40_72
4 0 40 73 0.1714 fMRI 40_73
4 0 40 74 1.892 fMRI 40_74
4 0 40 75 0.1767 fMRI 40_75
4 0 40 76 1.1325 fMRI 40_76
4 0 40 77 -0.1683 fMRI 40_77
4 0 40 78 -0.0339 fMRI 40_78
4 0 40 79 -0.2233 fMRI 40_79
4 0 40 80 0.3857 fMRI 40_80
4 0 40 81 0.343 fMRI 40_81
4 0 40 82 0.9285 fMRI 40_82
4 0 40 83 0.3009 fMRI 40_83
4 0 40 84 -0.1656 fMRI 40_84
4 0 40 85 0.2317 fMRI 40_85
4 0 40 86 0.9503 fMRI 40_86
4 0 40 87 0.2961 fMRI 40_87
4 0 41 42 0.0071 fMRI 41_42
4 0 41 43 0.5535 fMRI 41_43
4 0 41 44 0.4602 fMRI 41_44
4 0 41 45 0.284 fMRI 41_45
4 0 41 46 0.7208 fMRI 41_46
4 0 41 47 0.037 fMRI 41_47
4 0 41 48 0.2804 fMRI 41_48
4 0 41 49 -0.2791 fMRI 41_49
4 0 41 50 0.1365 fMRI 41_50
4 0 41 51 0.3878 fMRI 41_51
4 0 41 52 0.3068 fMRI 41_52
4 0 41 53 0.1133 fMRI 41_53
4 0 41 54 -0.2929 fMRI 41_54
4 0 41 55 0.7898 fMRI 41_55
4 0 41 56 -0.0646 fMRI 41_56
4 0 41 57 0.3543 fMRI 41_57
4 0 41 58 -0.1093 fMRI 41_58
4 0 41 59 -0.4342 fMRI 41_59
4 0 41 60 -0.2417 fMRI 41_60
4 0 41 61 -0.2462 fMRI 41_61
4 0 41 62 0.4753 fMRI 41_62
4 0 41 63 -0.3113 fMRI 41_63
4 0 41 64 -0.1894 fMRI 41_64
4 0 41 65 0.1584 fMRI 41_65
4 0 41 66 0.2336 fMRI 41_66
4 0 41 67 -0.1187 fMRI 41_67
4 0 41 68 0.037 fMRI 41_68
4 0 41 69 0.2047 fMRI 41_69
4 0 41 70 -0.2702 fMRI 41_70
4 0 41 71 0.0034 fMRI 41_71
4 0 41 72 -0.0961 fMRI 41_72
4 0 41 73 -0.0446 fMRI 41_73
4 0 41 74 0.2925 fMRI 41_74
4 0 41 75 1.099 fMRI 41_75
4 0 41 76 0.1911 fMRI 41_76
4 0 41 77 0.6478 fMRI 41_77
4 0 41 78 0.2917 fMRI 41_78
4 0 41 79 -0.2525 fMRI 41_79
4 0 41 80 0.5655 fMRI 41_80
4 0 41 81 -0.254 fMRI 41_81
4 0 41 82 0.3951 fMRI 41_82
4 0 41 83 -0.4849 fMRI 41_83
4 0 41 84 0.1556 fMRI 41_84
4 0 41 85 0.2603 fMRI 41_85
4 0 41 86 0.3508 fMRI 41_86
4 0 41 87 0.2147 fMRI 41_87
4 0 42 43 -0.0431 fMRI 42_43
4 0 42 44 0.0894 fMRI 42_44
4 0 42 45 -0.3882 fMRI 42_45
4 0 42 46 0.2902 fMRI 42_46
4 0 42 47 0.2711 fMRI 42_47
4 0 42 48 0.9152 fMRI 42_48
4 0 42 49 0.5558 fMRI 42_49
4 0 42 50 -0.0254 fMRI 42_50
4 0 42 51 0.3251 fMRI 42_51
4 0 42 52 0.7871 fMRI 42_52
4 0 42 53 0.1844 fMRI 42_53
4 0 42 54 0.4379 fMRI 42_54
4 0 42 55 0.1579 fMRI 42_55
4 0 42 56 -0.0041 fMRI 42_56
4 0 42 57 -0.047 fMRI 42_57
4 0 42 58 0.2912 fMRI 42_58
4 0 42 59 0.0551 fMRI 42_59
4 0 42 60 -0.0604 fMRI 42_60
4 0 42 61 0.3857 fMRI 42_61
4 0 42 62 -0.2325 fMRI 42_62
4 0 42 63 -0.0601 fMRI 42_63
4 0 42 64 -0.2665 fMRI 42_64
4 0 42 65 0.3477 fMRI 42_65
4 0 42 66 0.0288 fMRI 42_66
4 0 42 67 0.4515 fMRI 42_67
4 0 42 68 0.2692 fMRI 42_68
4 0 42 69 1.2166 fMRI 42_69
4 0 42 70 0.1015 fMRI 42_70
4 0 42 71 -0.0293 fMRI 42_71
4 0 42 72 -0.0471 fMRI 42_72
4 0 42 73 0.2133 fMRI 42_73
4 0 42 74 1.1603 fMRI 42_74
4 0 42 75 -0.0176 fMRI 42_75
4 0 42 76 1.266 fMRI 42_76
4 0 42 77 -0.2978 fMRI 42_77
4 0 42 78 0.0251 fMRI 42_78
4 0 42 79 -0.2078 fMRI 42_79
4 0 42 80 0.3708 fMRI 42_80
4 0 42 81 0.4175 fMRI 42_81
4 0 42 82 0.7339 fMRI 42_82
4 0 42 83 0.4271 fMRI 42_83
4 0 42 84 -0.167 fMRI 42_84
4 0 42 85 0.2847 fMRI 42_85
4 0 42 86 0.6476 fMRI 42_86
4 0 42 87 0.3209 fMRI 42_87
4 0 43 44 0.4619 fMRI 43_44
4 0 43 45 0.2377 fMRI 43_45
4 0 43 46 0.6981 fMRI 43_46
4 0 43 47 0.087 fMRI 43_47
4 0 43 48 -0.1093 fMRI 43_48
4 0 43 49 -0.3235 fMRI 43_49
4 0 43 50 0.7766 fMRI 43_50
4 0 43 51 0.107 fMRI 43_51
4 0 43 52 -0.0244 fMRI 43_52
4 0 43 53 -0.2663 fMRI 43_53
4 0 43 54 -0.0743 fMRI 43_54
4 0 43 55 0.2096 fMRI 43_55
4 0 43 56 -0.1673 fMRI 43_56
4 0 43 57 0.7382 fMRI 43_57
4 0 43 58 0.1064 fMRI 43_58
4 0 43 59 -0.1072 fMRI 43_59
4 0 43 60 0.0221 fMRI 43_60
4 0 43 61 -0.1508 fMRI 43_61
4 0 43 62 0.6753 fMRI 43_62
4 0 43 63 0.1537 fMRI 43_63
4 0 43 64 -0.05 fMRI 43_64
4 0 43 65 0.4592 fMRI 43_65
4 0 43 66 0.6314 fMRI 43_66
4 0 43 67 0.0231 fMRI 43_67
4 0 43 68 0.1735 fMRI 43_68
4 0 43 69 0.1205 fMRI 43_69
4 0 43 70 -0.5429 fMRI 43_70
4 0 43 71 -0.0715 fMRI 43_71
4 0 43 72 -0.3882 fMRI 43_72
4 0 43 73 0.4317 fMRI 43_73
4 0 43 74 0.0315 fMRI 43_74
4 0 43 75 0.3008 fMRI 43_75
4 0 43 76 0.0897 fMRI 43_76
4 0 43 77 1.0042 fMRI 43_77
4 0 43 78 0.3478 fMRI 43_78
4 0 43 79 -0.3239 fMRI 43_79
4 0 43 80 0.0995 fMRI 43_80
4 0 43 81 -0.0201 fMRI 43_81
4 0 43 82 -0.0932 fMRI 43_82
4 0 43 83 -0.6694 fMRI 43_83
4 0 43 84 0.7691 fMRI 43_84
4 0 43 85 0.1562 fMRI 43_85
4 0 43 86 0.0748 fMRI 43_86
4 0 43 87 -0.2576 fMRI 43_87
4 0 44 45 0.065 fMRI 44_45
4 0 44 46 0.5877 fMRI 44_46
4 0 44 47 -0.2551 fMRI 44_47
4 0 44 48 0.1752 fMRI 44_48
4 0 44 49 -0.3115 fMRI 44_49
4 0 44 50 0.4717 fMRI 44_50
4 0 44 51 0.2553 fMRI 44_51
4 0 44 52 0.0765 fMRI 44_52
4 0 44 53 0.0214 fMRI 44_53
4 0 44 54 0.0965 fMRI 44_54
4 0 44 55 0.6848 fMRI 44_55
4 0 44 56 0.1239 fMRI 44_56
4 0 44 57 0.1929 fMRI 44_57
4 0 44 58 0.1381 fMRI 44_58
4 0 44 59 -0.0324 fMRI 44_59
4 0 44 60 -0.2159 fMRI 44_60
4 0 44 61 0.0184 fMRI 44_61
4 0 44 62 0.3196 fMRI 44_62
4 0 44 63 -0.22 fMRI 44_63
4 0 44 64 0.0506 fMRI 44_64
4 0 44 65 0.0728 fMRI 44_65
4 0 44 66 0.3839 fMRI 44_66
4 0 44 67 0.0885 fMRI 44_67
4 0 44 68 0.031 fMRI 44_68
4 0 44 69 0.1503 fMRI 44_69
4 0 44 70 -0.3314 fMRI 44_70
4 0 44 71 0.0116 fMRI 44_71
4 0 44 72 -0.1428 fMRI 44_72
4 0 44 73 0.0847 fMRI 44_73
4 0 44 74 0.0568 fMRI 44_74
4 0 44 75 0.5373 fMRI 44_75
4 0 44 76 0.1128 fMRI 44_76
4 0 44 77 0.3767 fMRI 44_77
4 0 44 78 1.2267 fMRI 44_78
4 0 44 79 -0.2428 fMRI 44_79
4 0 44 80 0.3052 fMRI 44_80
4 0 44 81 -0.2604 fMRI 44_81
4 0 44 82 0.1737 fMRI 44_82
4 0 44 83 -0.2151 fMRI 44_83
4 0 44 84 0.2246 fMRI 44_84
4 0 44 85 0.2525 fMRI 44_85
4 0 44 86 0.0614 fMRI 44_86
4 0 44 87 0.2355 fMRI 44_87
4 0 45 46 0.2436 fMRI 45_46
4 0 45 47 0.1449 fMRI 45_47
4 0 45 48 -0.1576 fMRI 45_48
4 0 45 49 0.0252 fMRI 45_49
4 0 45 50 0.2139 fMRI 45_50
4 0 45 51 -0.1092 fMRI 45_51
4 0 45 52 -0.1919 fMRI 45_52
4 0 45 53 0.1411 fMRI 45_53
4 0 45 54 -0.3676 fMRI 45_54
4 0 45 55 0.1171 fMRI 45_55
4 0 45 56 -0.2167 fMRI 45_56
4 0 45 57 0.1534 fMRI 45_57
4 0 45 58 -0.2921 fMRI 45_58
4 0 45 59 -0.0863 fMRI 45_59
4 0 45 60 0.0854 fMRI 45_60
4 0 45 61 -0.4201 fMRI 45_61
4 0 45 62 0.0809 fMRI 45_62
4 0 45 63 0.0446 fMRI 45_63
4 0 45 64 0.0568 fMRI 45_64
4 0 45 65 -0.0474 fMRI 45_65
4 0 45 66 0.4245 fMRI 45_66
4 0 45 67 -0.0043 fMRI 45_67
4 0 45 68 0.01 fMRI 45_68
4 0 45 69 -0.3363 fMRI 45_69
4 0 45 70 -0.0183 fMRI 45_70
4 0 45 71 0.0189 fMRI 45_71
4 0 45 72 0.1321 fMRI 45_72
4 0 45 73 0.0158 fMRI 45_73
4 0 45 74 -0.2438 fMRI 45_74
4 0 45 75 0.2086 fMRI 45_75
4 0 45 76 -0.3284 fMRI 45_76
4 0 45 77 0.3548 fMRI 45_77
4 0 45 78 0.1097 fMRI 45_78
4 0 45 79 0.1453 fMRI 45_79
4 0 45 80 -0.052 fMRI 45_80
4 0 45 81 -0.0483 fMRI 45_81
4 0 45 82 -0.1476 fMRI 45_82
4 0 45 83 -0.2744 fMRI 45_83
4 0 45 84 0.4689 fMRI 45_84
4 0 45 85 -0.1623 fMRI 45_85
4 0 45 86 -0.0928 fMRI 45_86
4 0 45 87 -0.1766 fMRI 45_87
4 0 46 47 -0.0396 fMRI 46_47
4 0 46 48 0.4645 fMRI 46_48
4 0 46 49 -0.071 fMRI 46_49
4 0 46 50 0.5798 fMRI 46_50
4 0 46 51 0.478 fMRI 46_51
4 0 46 52 0.4143 fMRI 46_52
4 0 46 53 0.1125 fMRI 46_53
4 0 46 54 0.1317 fMRI 46_54
4 0 46 55 0.7808 fMRI 46_55
4 0 46 56 0.0072 fMRI 46_56
4 0 46 57 0.3219 fMRI 46_57
4 0 46 58 0.1364 fMRI 46_58
4 0 46 59 -0.2192 fMRI 46_59
4 0 46 60 -0.0997 fMRI 46_60
4 0 46 61 0.0067 fMRI 46_61
4 0 46 62 0.2769 fMRI 46_62
4 0 46 63 -0.2318 fMRI 46_63
4 0 46 64 -0.2291 fMRI 46_64
4 0 46 65 0.3069 fMRI 46_65
4 0 46 66 0.3662 fMRI 46_66
4 0 46 67 0.3958 fMRI 46_67
4 0 46 68 -0.0164 fMRI 46_68
4 0 46 69 0.436 fMRI 46_69
4 0 46 70 -0.3673 fMRI 46_70
4 0 46 71 0.0074 fMRI 46_71
4 0 46 72 -0.1803 fMRI 46_72
4 0 46 73 0.1359 fMRI 46_73
4 0 46 74 0.3193 fMRI 46_74
4 0 46 75 0.693 fMRI 46_75
4 0 46 76 0.3244 fMRI 46_76
4 0 46 77 0.5326 fMRI 46_77
4 0 46 78 0.4461 fMRI 46_78
4 0 46 79 -0.2632 fMRI 46_79
4 0 46 80 0.7917 fMRI 46_80
4 0 46 81 -0.1521 fMRI 46_81
4 0 46 82 0.4981 fMRI 46_82
4 0 46 83 -0.2769 fMRI 46_83
4 0 46 84 0.3437 fMRI 46_84
4 0 46 85 0.4698 fMRI 46_85
4 0 46 86 0.3866 fMRI 46_86
4 0 46 87 0.1527 fMRI 46_87
4 0 47 48 0.1528 fMRI 47_48
4 0 47 49 0.6281 fMRI 47_49
4 0 47 50 0.0195 fMRI 47_50
4 0 47 51 -0.1375 fMRI 47_51
4 0 47 52 0.2286 fMRI 47_52
4 0 47 53 0.0676 fMRI 47_53
4 0 47 54 0.1081 fMRI 47_54
4 0 47 55 -0.3058 fMRI 47_55
4 0 47 56 0.0848 fMRI 47_56
4 0 47 57 0.3941 fMRI 47_57
4 0 47 58 -0.0693 fMRI 47_58
4 0 47 59 0.2568 fMRI 47_59
4 0 47 60 0.3551 fMRI 47_60
4 0 47 61 0.003 fMRI 47_61
4 0 47 62 -0.2258 fMRI 47_62
4 0 47 63 0.6206 fMRI 47_63
4 0 47 64 -0.1947 fMRI 47_64
4 0 47 65 0.3371 fMRI 47_65
4 0 47 66 0.1861 fMRI 47_66
4 0 47 67 0.2269 fMRI 47_67
4 0 47 68 0.5703 fMRI 47_68
4 0 47 69 0.3574 fMRI 47_69
4 0 47 70 0.3748 fMRI 47_70
4 0 47 71 -0.0959 fMRI 47_71
4 0 47 72 -0.1202 fMRI 47_72
4 0 47 73 0.5961 fMRI 47_73
4 0 47 74 0.3446 fMRI 47_74
4 0 47 75 -0.235 fMRI 47_75
4 0 47 76 0.2559 fMRI 47_76
4 0 47 77 0.0609 fMRI 47_77
4 0 47 78 -0.2692 fMRI 47_78
4 0 47 79 0.1612 fMRI 47_79
4 0 47 80 -0.124 fMRI 47_80
4 0 47 81 1.0069 fMRI 47_81
4 0 47 82 0.0606 fMRI 47_82
4 0 47 83 0.088 fMRI 47_83
4 0 47 84 0.1389 fMRI 47_84
4 0 47 85 -0.3445 fMRI 47_85
4 0 47 86 0.266 fMRI 47_86
4 0 47 87 -0.2373 fMRI 47_87
4 0 48 49 0.5175 fMRI 48_49
4 0 48 50 -0.0762 fMRI 48_50
4 0 48 51 0.5303 fMRI 48_51
4 0 48 52 1.0836 fMRI 48_52
4 0 48 53 0.5171 fMRI 48_53
4 0 48 54 0.259 fMRI 48_54
4 0 48 55 0.4684 fMRI 48_55
4 0 48 56 0.0285 fMRI 48_56
4 0 48 57 0.0261 fMRI 48_57
4 0 48 58 0.1108 fMRI 48_58
4 0 48 59 -0.0491 fMRI 48_59
4 0 48 60 -0.1023 fMRI 48_60
4 0 48 61 0.3435 fMRI 48_61
4 0 48 62 -0.164 fMRI 48_62
4 0 48 63 -0.2659 fMRI 48_63
4 0 48 64 -0.3352 fMRI 48_64
4 0 48 65 0.2628 fMRI 48_65
4 0 48 66 0.007 fMRI 48_66
4 0 48 67 0.6289 fMRI 48_67
4 0 48 68 0.1586 fMRI 48_68
4 0 48 69 0.8659 fMRI 48_69
4 0 48 70 0.1254 fMRI 48_70
4 0 48 71 -0.0118 fMRI 48_71
4 0 48 72 0.037 fMRI 48_72
4 0 48 73 0.0805 fMRI 48_73
4 0 48 74 1.0737 fMRI 48_74
4 0 48 75 0.397 fMRI 48_75
4 0 48 76 0.8102 fMRI 48_76
4 0 48 77 -0.1553 fMRI 48_77
4 0 48 78 0.1471 fMRI 48_78
4 0 48 79 -0.1776 fMRI 48_79
4 0 48 80 0.5968 fMRI 48_80
4 0 48 81 0.2009 fMRI 48_81
4 0 48 82 1.4132 fMRI 48_82
4 0 48 83 0.2691 fMRI 48_83
4 0 48 84 -0.1662 fMRI 48_84
4 0 48 85 0.4959 fMRI 48_85
4 0 48 86 0.8494 fMRI 48_86
4 0 48 87 0.5039 fMRI 48_87
4 0 49 50 -0.204 fMRI 49_50
4 0 49 51 -0.0317 fMRI 49_51
4 0 49 52 0.3643 fMRI 49_52
4 0 49 53 0.2914 fMRI 49_53
4 0 49 54 0.4016 fMRI 49_54
4 0 49 55 -0.2039 fMRI 49_55
4 0 49 56 0.0737 fMRI 49_56
4 0 49 57 -0.0713 fMRI 49_57
4 0 49 58 0.0351 fMRI 49_58
4 0 49 59 0.1387 fMRI 49_59
4 0 49 60 0.3857 fMRI 49_60
4 0 49 61 0.1603 fMRI 49_61
4 0 49 62 -0.4134 fMRI 49_62
4 0 49 63 0.1422 fMRI 49_63
4 0 49 64 -0.2168 fMRI 49_64
4 0 49 65 0.1219 fMRI 49_65
4 0 49 66 0.02 fMRI 49_66
4 0 49 67 0.5316 fMRI 49_67
4 0 49 68 0.3642 fMRI 49_68
4 0 49 69 0.4454 fMRI 49_69
4 0 49 70 0.6406 fMRI 49_70
4 0 49 71 0.0712 fMRI 49_71
4 0 49 72 0.2432 fMRI 49_72
4 0 49 73 0.2518 fMRI 49_73
4 0 49 74 0.5337 fMRI 49_74
4 0 49 75 -0.2739 fMRI 49_75
4 0 49 76 0.4675 fMRI 49_76
4 0 49 77 -0.337 fMRI 49_77
4 0 49 78 -0.2393 fMRI 49_78
4 0 49 79 0.3285 fMRI 49_79
4 0 49 80 0.0384 fMRI 49_80
4 0 49 81 0.6831 fMRI 49_81
4 0 49 82 0.404 fMRI 49_82
4 0 49 83 0.8213 fMRI 49_83
4 0 49 84 -0.1434 fMRI 49_84
4 0 49 85 -0.0698 fMRI 49_85
4 0 49 86 0.439 fMRI 49_86
4 0 49 87 0.2028 fMRI 49_87
4 0 50 51 -0.0442 fMRI 50_51
4 0 50 52 -0.0923 fMRI 50_52
4 0 50 53 -0.227 fMRI 50_53
4 0 50 54 0.0956 fMRI 50_54
4 0 50 55 0.0743 fMRI 50_55
4 0 50 56 -0.0916 fMRI 50_56
4 0 50 57 0.4468 fMRI 50_57
4 0 50 58 0.1999 fMRI 50_58
4 0 50 59 0.2016 fMRI 50_59
4 0 50 60 -0.0712 fMRI 50_60
4 0 50 61 0.1624 fMRI 50_61
4 0 50 62 0.1794 fMRI 50_62
4 0 50 63 0.3337 fMRI 50_63
4 0 50 64 0.0922 fMRI 50_64
4 0 50 65 0.3294 fMRI 50_65
4 0 50 66 0.6673 fMRI 50_66
4 0 50 67 0.2248 fMRI 50_67
4 0 50 68 0.3104 fMRI 50_68
4 0 50 69 0.0622 fMRI 50_69
4 0 50 70 -0.4549 fMRI 50_70
4 0 50 71 -0.0847 fMRI 50_71
4 0 50 72 -0.5144 fMRI 50_72
4 0 50 73 0.4636 fMRI 50_73
4 0 50 74 -0.0549 fMRI 50_74
4 0 50 75 0.0642 fMRI 50_75
4 0 50 76 -0.0689 fMRI 50_76
4 0 50 77 0.3795 fMRI 50_77
4 0 50 78 0.4655 fMRI 50_78
4 0 50 79 -0.3278 fMRI 50_79
4 0 50 80 -0.0416 fMRI 50_80
4 0 50 81 0.0614 fMRI 50_81
4 0 50 82 -0.1656 fMRI 50_82
4 0 50 83 -0.4389 fMRI 50_83
4 0 50 84 1.0156 fMRI 50_84
4 0 50 85 0.1898 fMRI 50_85
4 0 50 86 -0.0852 fMRI 50_86
4 0 50 87 -0.3281 fMRI 50_87
4 0 51 52 0.4254 fMRI 51_52
4 0 51 53 0.1347 fMRI 51_53
4 0 51 54 0.1439 fMRI 51_54
4 0 51 55 0.583 fMRI 51_55
4 0 51 56 -0.0122 fMRI 51_56
4 0 51 57 0.0292 fMRI 51_57
4 0 51 58 0.1697 fMRI 51_58
4 0 51 59 -0.0593 fMRI 51_59
4 0 51 60 -0.2454 fMRI 51_60
4 0 51 61 0.1965 fMRI 51_61
4 0 51 62 0.0818 fMRI 51_62
4 0 51 63 -0.3133 fMRI 51_63
4 0 51 64 -0.3558 fMRI 51_64
4 0 51 65 0.1501 fMRI 51_65
4 0 51 66 -0.1605 fMRI 51_66
4 0 51 67 0.0511 fMRI 51_67
4 0 51 68 -0.1647 fMRI 51_68
4 0 51 69 0.3772 fMRI 51_69
4 0 51 70 -0.3187 fMRI 51_70
4 0 51 71 -0.0315 fMRI 51_71
4 0 51 72 -0.0465 fMRI 51_72
4 0 51 73 -0.1628 fMRI 51_73
4 0 51 74 0.3717 fMRI 51_74
4 0 51 75 0.4575 fMRI 51_75
4 0 51 76 0.3359 fMRI 51_76
4 0 51 77 0.0942 fMRI 51_77
4 0 51 78 0.1823 fMRI 51_78
4 0 51 79 -0.3396 fMRI 51_79
4 0 51 80 0.5936 fMRI 51_80
4 0 51 81 -0.134 fMRI 51_81
4 0 51 82 0.4814 fMRI 51_82
4 0 51 83 -0.0448 fMRI 51_83
4 0 51 84 -0.0984 fMRI 51_84
4 0 51 85 0.5537 fMRI 51_85
4 0 51 86 0.4023 fMRI 51_86
4 0 51 87 0.3435 fMRI 51_87
4 0 52 53 0.3438 fMRI 52_53
4 0 52 54 0.2578 fMRI 52_54
4 0 52 55 0.3526 fMRI 52_55
4 0 52 56 0.0213 fMRI 52_56
4 0 52 57 0.136 fMRI 52_57
4 0 52 58 0.0972 fMRI 52_58
4 0 52 59 -0.1584 fMRI 52_59
4 0 52 60 0.0559 fMRI 52_60
4 0 52 61 0.1804 fMRI 52_61
4 0 52 62 -0.0846 fMRI 52_62
4 0 52 63 -0.1512 fMRI 52_63
4 0 52 64 -0.4543 fMRI 52_64
4 0 52 65 0.3273 fMRI 52_65
4 0 52 66 0.001 fMRI 52_66
4 0 52 67 0.4103 fMRI 52_67
4 0 52 68 0.1081 fMRI 52_68
4 0 52 69 0.8748 fMRI 52_69
4 0 52 70 0.0819 fMRI 52_70
4 0 52 71 0.0487 fMRI 52_71
4 0 52 72 -0.0712 fMRI 52_72
4 0 52 73 0.151 fMRI 52_73
4 0 52 74 0.9722 fMRI 52_74
4 0 52 75 0.2985 fMRI 52_75
4 0 52 76 0.686 fMRI 52_76
4 0 52 77 -0.0348 fMRI 52_77
4 0 52 78 0.0621 fMRI 52_78
4 0 52 79 -0.2113 fMRI 52_79
4 0 52 80 0.5816 fMRI 52_80
4 0 52 81 0.2573 fMRI 52_81
4 0 52 82 0.9197 fMRI 52_82
4 0 52 83 0.1645 fMRI 52_83
4 0 52 84 -0.1369 fMRI 52_84
4 0 52 85 0.2692 fMRI 52_85
4 0 52 86 0.8941 fMRI 52_86
4 0 52 87 0.3264 fMRI 52_87
4 0 53 54 0.0475 fMRI 53_54
4 0 53 55 0.1101 fMRI 53_55
4 0 53 56 0.1422 fMRI 53_56
4 0 53 57 -0.019 fMRI 53_57
4 0 53 58 -0.137 fMRI 53_58
4 0 53 59 -0.249 fMRI 53_59
4 0 53 60 0.0997 fMRI 53_60
4 0 53 61 -0.0366 fMRI 53_61
4 0 53 62 -0.2879 fMRI 53_62
4 0 53 63 -0.1441 fMRI 53_63
4 0 53 64 0.0535 fMRI 53_64
4 0 53 65 0.092 fMRI 53_65
4 0 53 66 -0.1379 fMRI 53_66
4 0 53 67 0.463 fMRI 53_67
4 0 53 68 -0.0131 fMRI 53_68
4 0 53 69 0.1682 fMRI 53_69
4 0 53 70 0.275 fMRI 53_70
4 0 53 71 0.0788 fMRI 53_71
4 0 53 72 0.2698 fMRI 53_72
4 0 53 73 -0.0498 fMRI 53_73
4 0 53 74 0.2062 fMRI 53_74
4 0 53 75 0.2181 fMRI 53_75
4 0 53 76 0.1176 fMRI 53_76
4 0 53 77 -0.1148 fMRI 53_77
4 0 53 78 -0.008 fMRI 53_78
4 0 53 79 0.1995 fMRI 53_79
4 0 53 80 0.2411 fMRI 53_80
4 0 53 81 0.1712 fMRI 53_81
4 0 53 82 0.6071 fMRI 53_82
4 0 53 83 0.1811 fMRI 53_83
[truncated: 3,977,557 more chars]
