# Supplementary material for: A novel biomarker selection method using multimodal neuroimaging data
Source: PLoS One. 2024 Apr 4;19(4):e0289401. doi: 10.1371/journal.pone.0289401 (PMC10994318; doi:10.1371/journal.pone.0289401)
Supplement: S2 Data — (TXT) [file pone.0289401.s003.txt]

## Codebook
ID: Subject ID 
Group: 0 = HC; 1 = LLD 
ROI_1: RO1 2 
ROI_2: ROI 1 
Value: Connectivity Value 
Measure: DTI; fMRI 
ROI_1_ROI_2: Connectivity between ROI_1 and ROI_2

## Brain Region Number in Freesurfer Desikan Atlas
1 L cerebellum cortex 
2 L thalamus proper
3 L caudate
4 L putamen
5 L pallidum 
6 brain stem (central)
7 L hippocampus 
8 L amygdala
9 L accumbens area 
10 L ventral diencephalon
11 R cerebellum cortex
12 R thalamus proper
13 R caudate 
14 R putamen
15 R pallidum
16 R hippocampus
17 R amygdala 
18 R accumbens area
19 R ventral diencephalon 
20 L banks of superior temporal sulcus
21 L caudal anterior cingulate 
22 L caudal middle frontal
23 L cuneus 
24 L entorhinal
25 L fusiform 
26 L inferior parietal
27 L inferior temporal 
28 L isthmus cingulate
29 L lateral occipital 
30 L lateral orbitofrontal
31 L lingual 
32 L medial orbitofrontal
33 L middle temporal 
34 L parahippocampal
35 L paracentral 
36 L pars opercularis
37 L pars orbitalis
38 L pars triangularis
39 L pericalcarine 
40 L postcentral
41 L posterior cingulate 
42 L precentral
43 L precuneus 
44 L rostral anterior cingulate
45 L rostral middle frontal 
46 L superior frontal
47 L superior parietal 
48 L superior temporal
49 L supramarginal 
50 L frontal pole
51 L temporal pole 
52 L transverse temporal
53 L insula 
54 R banks of superior temporal sulcus
55 R caudal anterior cingulate 
56 R caudal middle frontal
57 R cuneus
58 R entorhinal
59 R fusiform 
60 R inferior parietal
61 R inferior temporal 
62 R isthmus cingulate
63 R lateral occipital 
64 R lateral orbitofrontal
65 R lingual 
66 R medial orbitofrontal
67 R middle temporal 
68 R parahippocampal
69 R paracentral 
70 R pars opercularis
71 R pars orbitalis 
72 R pars triangularis
73 R pericalcarine 
74 R postcentral
75 R posterior cingulate 
76 R precentral
77 R precuneus 
78 R rostral anterior cingulate
79 R rostral middle frontal 
80 R superior frontal
81 R superior parietal 
82 R superior temporal
83 R supramarginal 
84 R frontal pole
85 R temporal pole 
86 R transverse temporal
87 R insula
